# Supplementary material for: Single-copy locus proteomics of early- and late-firing DNA replication origins identifies a role of Ask1/DASH complex in replication timing control
Source: Cell Rep. 2023 Jan 25;42(2):112045. doi: 10.1016/j.celrep.2023.112045 (PMC9989823; doi:10.1016/j.celrep.2023.112045)
Supplement: Table S1. DNA sequence features of yeast replication origins, related to Figure 1 [file mmc2.xlsx]

## Sheet: Tabelle1
idx	Origin Name	Consensus Sequence Name	Forward Strand	Mismatches Forward Strand	Reverse Strand	Mismatches Reverse Strand	Start Position	End Position	ACS Counter	EACS Counter	B1 Counter	B2 Counter	Abf1 Counter
0
1	ARS102	ACS
2	ARS102	ACS			ATTTTTATGTT	2	765	755
3	ARS102	ACS			TTTTATGTTTA	0	763	753
4	ARS102	EACS
5	ARS102	EACS			TATTTTTATGTTTAGGT	1	766	750
6	ARS102	B1
7	ARS102	B1			TTTTATGTTTAGGTGATTTTTGTGGGGATT	0	763	734
8	ARS102	B2
9	ARS102	B2	AGAAAAAT	0			729	736
10	ARS102	B2	ACAAAAAT	0			741	748
11	ARS102	B2	ACATAAAA	1			756	763
12	ARS102	B2	ATAAAAAT	0			758	765
13	ARS102	B2	AAAAATAT	1			760	767
14	ARS102	B2			AGTAGAAT	1	773	766
15	ARS102	B2			ACATAAGT	1	719	712
16	ARS102	Abf1
17	ARS102	Abf1			TGCCGTGCATAATGAT	0	547	532
18	ARS102								2	1	1	7	1
19	ARS103	ACS
20	ARS103	ACS			ATTTAGGCTTT	2	8514	8504
21	ARS103	ACS			TATTATATTTC	2	8456	8446
22	ARS103	ACS			ATTGCCATTTT	2	8444	8434
23	ARS103	ACS			ATTTTTGATTT	2	8438	8428
24	ARS103	ACS			TTTTTGATTTA	2	8437	8427
25	ARS103	ACS			AACTATGTTTT	2	8407	8397
26	ARS103	ACS			AATTAGGTTTT	2	8321	8311
27	ARS103	ACS			TTTTACTATTT	2	8218	8208
28	ARS103	ACS			TATTCTATTTT	2	8032	8022
29	ARS103	EACS
30	ARS103	B1
31	ARS103	B1			TATTATATTTCAATTGCCATTTTTGATTTA	2	8456	8427
32	ARS103	B1			ATTTTTGATTTACCTGAACAAGCTCCCATT	2	8438	8409
33	ARS103	B1			TTTTTGATTTACCTGAACAAGCTCCCATTA	2	8437	8408
34	ARS103	B1			TTTTACTATTTGGGCCAGTATATCGGTATT	2	8218	8189
35	ARS103	B1			TATTCTATTTTCTTAACTGATGATGAAATT	2	8032	8003
36	ARS103	B2
37	ARS103	B2	AAGAAAAT	1			8019	8026
38	ARS103	B2	AATAGAAT	1			8024	8031
39	ARS103	B2	AGTAAAAT	0			8059	8066
40	ARS103	B2	AATAAAGT	1			8105	8112
41	ARS103	B2	AGTAAAAA	1			8212	8219
42	ARS103	B2	AAACAAAT	1			8261	8268
43	ARS103	B2	ACAAATAT	1			8263	8270
44	ARS103	B2	AAATAACT	1			8280	8287
45	ARS103	B2	ACATAAGT	1			8378	8385
46	ARS103	B2	AGTTTAAT	1			8404	8411
47	ARS103	B2	AGGTAAAT	1			8424	8431
48	ARS103	B2	TCAAAAAT	1			8431	8438
49	ARS103	B2	ATTGAAAT	1			8443	8450
50	ARS103	B2	AATATAAT	1			8448	8455
51	ARS103	B2			ATTTCAAT	1	8450	8443
52	ARS103	B2			ATTAAACT	1	8411	8404
53	ARS103	B2			ACAAACAT	1	8250	8243
54	ARS103	B2			CGTTAAAT	1	8151	8144
55	ARS103	Abf1
56	ARS103	Abf1	TTTCCTTTTCATTGAT	1			8686	8701
57	ARS103	Abf1			TTTCTTAACTGATGAT	1	8024	8009
58	ARS103								9	0	5	18	2
59	ARS104	ACS
60	ARS104	ACS	TTTTTTGTTTT	1			30991	31001
61	ARS104	ACS	TGTTTTATTTT	2			30996	31006
62	ARS104	ACS	TTTTATTTTTA	1			30998	31008
63	ARS104	ACS	TTTTAAGTTTT	1			31004	31014
64	ARS104	ACS	ATATACATATA	2			31117	31127
65	ARS104	ACS	ATATATATATA	2			31123	31133
66	ARS104	ACS	ATATATATATA	2			31125	31135
67	ARS104	ACS	ATATATATATA	2			31127	31137
68	ARS104	ACS	ATATATATATA	2			31129	31139
69	ARS104	ACS	ATATATATATA	2			31131	31141
70	ARS104	ACS	ATATATATATA	2			31133	31143
71	ARS104	ACS	ATATATATATA	2			31135	31145
72	ARS104	ACS			TTTTTAGTTTT	2	31183	31173
73	ARS104	ACS			TTTTAGTTTTT	2	31182	31172
74	ARS104	ACS			ATATATATATA	2	31146	31136
75	ARS104	ACS			ATATATATATA	2	31144	31134
76	ARS104	ACS			ATATATATATA	2	31142	31132
77	ARS104	ACS			ATATATATATA	2	31140	31130
78	ARS104	ACS			ATATATATATA	2	31138	31128
79	ARS104	ACS			ATATATATATA	2	31136	31126
80	ARS104	ACS			ATATATATATA	2	31134	31124
81	ARS104	ACS			ATATATATGTA	2	31130	31120
82	ARS104	ACS			ATATATGTATA	2	31128	31118
83	ARS104	ACS			CTTTACTTTTT	2	31054	31044
84	ARS104	ACS			TTTTTCTTTTT	2	31048	31038
85	ARS104	ACS			TTTTCTTTTTT	2	31047	31037
86	ARS104	ACS			AAGTATGTTTA	2	30977	30967
87	ARS104	EACS
88	ARS104	EACS	TATTTTTAAGTTTTGTT	1			31001	31017
89	ARS104	B1
90	ARS104	B1			ATATATGTATATGCCTCCTATGCCTTCTTT	2	31128	31099
91	ARS104	B2
92	ARS104	B2	ATAAACAT	1			30966	30973
93	ARS104	B2	AAAAAAAG	1			31036	31043
94	ARS104	B2	AGAAAAAG	1			31042	31049
95	ARS104	B2	AGTAAAGT	1			31048	31055
96	ARS104	B2	ATTAAAAA	1			31094	31101
97	ARS104	B2	ATATACAT	1			31117	31124
98	ARS104	B2	ACATATAT	1			31121	31128
99	ARS104	B2	ATATATAT	1			31123	31130
100	ARS104	B2	ATATATAT	1			31125	31132
101	ARS104	B2	ATATATAT	1			31127	31134
102	ARS104	B2	ATATATAT	1			31129	31136
103	ARS104	B2	ATATATAT	1			31131	31138
104	ARS104	B2	ATATATAT	1			31133	31140
105	ARS104	B2	ATATATAT	1			31135	31142
106	ARS104	B2	ATATATAT	1			31137	31144
107	ARS104	B2	ATATATAT	1			31139	31146
108	ARS104	B2	ACTTAAAA	1			31168	31175
109	ARS104	B2	ACTAAAAA	1			31176	31183
110	ARS104	B2			ATATATAT	1	31146	31139
111	ARS104	B2			ATATATAT	1	31144	31137
112	ARS104	B2			ATATATAT	1	31142	31135
113	ARS104	B2			ATATATAT	1	31140	31133
114	ARS104	B2			ATATATAT	1	31138	31131
115	ARS104	B2			ATATATAT	1	31136	31129
116	ARS104	B2			ATATATAT	1	31134	31127
117	ARS104	B2			ATATATAT	1	31132	31125
118	ARS104	B2			ATATATAT	1	31130	31123
119	ARS104	B2			ACAAAACT	1	31016	31009
120	ARS104	B2			ACTTAAAA	1	31011	31004
121	ARS104	B2			TTAAAAAT	1	31009	31002
122	ARS104	B2			AAATAAAA	1	31005	30998
123	ARS104	B2			AATAAAAC	1	31004	30997
124	ARS104	B2			ACAAAAAA	1	30998	30991
125	ARS104	B2			AAAAAAAA	1	30996	30989
126	ARS104	B2			AAAAAAAC	1	30995	30988
127	ARS104	B2			AGAAAACT	1	30962	30955
128	ARS104	Abf1
129	ARS104	Abf1	TCCCGTTCAGTTTGCT	1			31208	31223
130	ARS104								27	1	1	36	1
131	ARS105	ACS
132	ARS105	ACS	ATTAACAATTA	2			42046	42056
133	ARS105	ACS			CCTTATATTTT	2	42109	42099
134	ARS105	ACS			TATTTTATTTT	2	42104	42094
135	ARS105	ACS			TTTTATTTTTT	1	42102	42092
136	ARS105	ACS			ATTTTTTTTTT	2	42098	42088
137	ARS105	ACS			TTTTTTTTTTT	2	42097	42087
138	ARS105	ACS			TTTTTTTTTTT	2	42096	42086
139	ARS105	ACS			TTTTTCGATTA	2	42090	42080
140	ARS105	EACS
141	ARS105	EACS			ATATTTTATTTTTTTTT	2	42105	42089
142	ARS105	B1
143	ARS105	B1	ATTAACAATTAGGTTCATAGTCCCCTAATT	2			42046	42075
144	ARS105	B1			CCTTATATTTTATTTTTTTTTTTTCGATTA	2	42109	42080
145	ARS105	B2
146	ARS105	B2	AGAATAAT	1			42002	42009
147	ARS105	B2	CAAAAAAT	1			42040	42047
148	ARS105	B2	AAAAAATT	1			42041	42048
149	ARS105	B2	AATTCAAT	1			42072	42079
150	ARS105	B2	AAAAAAAA	1			42086	42093
151	ARS105	B2	AAAAAAAA	1			42087	42094
152	ARS105	B2	AAAAAAAA	1			42088	42095
153	ARS105	B2	AAAAAAAA	1			42089	42096
154	ARS105	B2	AAAAAAAA	1			42090	42097
155	ARS105	B2	AAAAAAAT	0			42091	42098
156	ARS105	B2	AAATAAAA	1			42095	42102
157	ARS105	B2	AATAAAAT	0			42096	42103
158	ARS105	B2	ACAATAAT	1			42140	42147
159	ARS105	B2			AATTGAAT	1	42080	42073
160	ARS105	Abf1
161	ARS105								8	1	2	14	0
162	ARS106	ACS
163	ARS106	ACS	TTTTTCTTTTT	2			70370	70380
164	ARS106	ACS			CTTTATTTTTT	2	70436	70426
165	ARS106	ACS			TTTTTTATGTT	2	70431	70421
166	ARS106	ACS			TTTTATGTTTA	0	70429	70419
167	ARS106	EACS
168	ARS106	EACS			ATTTTTTATGTTTAGAA	2	70432	70416
169	ARS106	B1
170	ARS106	B1			CTTTATTTTTTATGTTTAGAAACAAAATTT	2	70436	70407
171	ARS106	B2
172	ARS106	B2	AGTTCAAT	1			70317	70324
173	ARS106	B2	ACATAAAA	1			70422	70429
174	ARS106	B2	ATAAAAAA	1			70424	70431
175	ARS106	B2	TAAAAAAT	1			70425	70432
176	ARS106	B2	AAATAAAG	1			70429	70436
177	ARS106	B2			AACAAAAT	1	70416	70409
178	ARS106	B2			ACAAAATT	1	70415	70408
179	ARS106	B2			AGAAAAAG	1	70376	70369
180	ARS106	Abf1
181	ARS106	Abf1			TATCGGAGCCTTTGAT	1	70163	70148
182	ARS106								4	1	1	8	1
183	ARS107	ACS
184	ARS107	ACS	TTCTCTATTTA	2			124415	124425
185	ARS107	ACS	ATTTACATATT	1			124526	124536
186	ARS107	ACS	TTACATATTTA	2			124528	124538
187	ARS107	ACS			TTCAATATTTA	2	124565	124555
188	ARS107	ACS			ATCTTTGTTTT	2	124550	124540
189	ARS107	ACS			ATGTAAATTTT	2	124533	124523
190	ARS107	ACS			TTTTTTATATT	2	124526	124516
191	ARS107	ACS			TTTTATATTTA	0	124524	124514
192	ARS107	ACS			ATTTAAGTCTT	2	124518	124508
193	ARS107	ACS			ATTAACATTTT	1	124474	124464
194	ARS107	ACS			ATTCATATTTA	1	124434	124424
195	ARS107	EACS
196	ARS107	EACS			ATTTTTTATATTTAAGT	2	124527	124511
197	ARS107	B1
198	ARS107	B1			ATCTTTGTTTTCTAAATATGTAAATTTTTT	2	124550	124521
199	ARS107	B1			ATGTAAATTTTTTATATTTAAGTCTTGATT	2	124533	124504
200	ARS107	B1			TTTTATATTTAAGTCTTGATTAACTGCTTT	0	124524	124495
201	ARS107	B2
202	ARS107	B2	ATTTAAAT	0			124421	124428
203	ARS107	B2	ATATGAAT	1			124427	124434
204	ARS107	B2	GAATAAAT	1			124431	124438
205	ARS107	B2	AAATCAAT	1			124435	124442
206	ARS107	B2	ATCAAAAT	1			124461	124468
207	ARS107	B2	ATAAAAAT	0			124478	124485
208	ARS107	B2	ACTTAAAT	0			124511	124518
209	ARS107	B2	ATATAAAA	1			124517	124524
210	ARS107	B2	ATAAAAAA	1			124519	124526
211	ARS107	B2	TAAAAAAT	1			124520	124527
212	ARS107	B2	AAAAAATT	1			124521	124528
213	ARS107	B2	ATTTACAT	1			124526	124533
214	ARS107	B2	ACAAAGAT	1			124543	124550
215	ARS107	B2	ATTGAAAT	1			124560	124567
216	ARS107	B2	AATTACAT	1			124565	124572
217	ARS107	B2			ATTTCAAT	1	124567	124560
218	ARS107	B2			ATGTAAAT	1	124533	124526
219	ARS107	B2			ATTTAAGT	1	124518	124511
220	ARS107	B2			ATTAACAT	1	124474	124467
221	ARS107	B2			ATTTAAAT	0	124428	124421
222	ARS107	B2			AGAAAACT	1	124418	124411
223	ARS107	Abf1
224	ARS107	Abf1			TATCGTCTGTAGTGAT	0	124691	124676
225	ARS107								11	1	3	21	1
226	ARS108	ACS
227	ARS108	ACS	ATTCTTGTTTA	2			147485	147495
228	ARS108	ACS	ATTCATATATA	2			147602	147612
229	ARS108	ACS	ATTTGCATATT	2			147683	147693
230	ARS108	ACS			TTTTACTTTTA	1	147575	147565
231	ARS108	ACS			TTAAATATTTA	2	147548	147538
232	ARS108	EACS
233	ARS108	B1
234	ARS108	B1			TTTTACTTTTATGTAACCAAAGTTGTATTA	1	147575	147546
235	ARS108	B1			TTAAATATTTAGAAATGTTATACTATTTTT	2	147548	147519
236	ARS108	B2
237	ARS108	B2	ATTCAAAT	1			147420	147427
238	ARS108	B2	CCAAAAAT	1			147517	147524
239	ARS108	B2	ACATAAAA	1			147562	147569
240	ARS108	B2	ATAAAAGT	1			147564	147571
241	ARS108	B2	AGTAAAAT	0			147569	147576
242	ARS108	B2	ATCAAAAT	1			147642	147649
243	ARS108	B2			AGAAATAT	1	147696	147689
244	ARS108	B2			ATATGAAT	1	147609	147602
245	ARS108	B2			AATGAAAT	1	147595	147588
246	ARS108	B2			GTATAAAT	1	147582	147575
247	ARS108	B2			TATTAAAT	1	147550	147543
248	ARS108	B2			AATTAAAC	1	147498	147491
249	ARS108	B2			ACAAGAAT	1	147492	147485
250	ARS108	B2			ATTTGAAT	1	147427	147420
251	ARS108	Abf1
252	ARS108								5	0	2	14	0
253	ARS109	ACS
254	ARS109	ACS	AATTATGTTTA	1			159944	159954
255	ARS109	ACS	ATGTTTATTTA	2			159948	159958
256	ARS109	ACS	ATTTATATTTA	0			159954	159964
257	ARS109	ACS	TTGAATGTTTA	2			159984	159994
258	ARS109	ACS			TTATATGTCTA	2	159945	159935
259	ARS109	EACS
260	ARS109	EACS	TATAATTATGTTTATTT	2			159941	159957
261	ARS109	EACS	TTTATTTATATTTAGTG	1			159951	159967
262	ARS109	B1
263	ARS109	B1	ATTTATATTTAGTGGGAGCAAAACAGTTTA	0			159954	159983
264	ARS109	B2
265	ARS109	B2	ATATAATT	1			159940	159947
266	ARS109	B2	ATTTATAT	1			159954	159961
267	ARS109	B2	AAAAAAAA	1			160004	160011
268	ARS109	B2	AAAAAAAG	1			160005	160012
269	ARS109	B2	ACAAATAT	1			160068	160075
270	ARS109	B2			GCTAAAAT	1	160081	160074
271	ARS109	B2			AAGTAAAT	1	160047	160040
272	ARS109	B2			AATAAACT	1	159985	159978
273	ARS109	B2			ATATAAAT	0	159961	159954
274	ARS109	B2			AAATAAAC	1	159957	159950
275	ARS109	B2			ATAAACAT	1	159955	159948
276	ARS109	B2			ACATAATT	1	159951	159944
277	ARS109	B2			AATTATAT	1	159947	159940
278	ARS109	Abf1
279	ARS109	Abf1	TTCCGTTATATCGGAT	1			160131	160146
280	ARS109	Abf1	TTACATCATATATGAT	1			160176	160191
281	ARS109								5	2	1	13	2
282	ARS110	ACS
283	ARS110	ACS	TCTTACGTGTA	2			176164	176174
284	ARS110	ACS	TTTTATGTTTT	0			176237	176247
285	ARS110	ACS	ATTTATATTCT	1			176262	176272
286	ARS110	ACS	ATTTATACTGA	2			176286	176296
287	ARS110	ACS	ATTTATGATGA	2			176330	176340
288	ARS110	ACS			ATATGTGTTTA	2	176331	176321
289	ARS110	EACS
290	ARS110	EACS	TCTTTTTATGTTTTCTT	2			176234	176250
291	ARS110	B1
292	ARS110	B1	TTTTATGTTTTCTTATGATTGAATTATTTA	0			176237	176266
293	ARS110	B2
294	ARS110	B2	ATTTAAAA	1			176175	176182
295	ARS110	B2	TTTAAAAT	1			176176	176183
296	ARS110	B2	ATTTATAT	1			176262	176269
297	ARS110	B2	AGAATAAT	1			176314	176321
298	ARS110	B2	AGTAAAAA	1			176383	176390
299	ARS110	B2	GTAAAAAT	1			176384	176391
300	ARS110	B2			TCATAAAT	1	176337	176330
301	ARS110	B2			ATAAATAT	1	176335	176328
302	ARS110	B2			GTATAAAT	1	176293	176286
303	ARS110	B2			ATATAAAT	0	176269	176262
304	ARS110	B2			AAATAATT	1	176265	176258
305	ARS110	B2			AATTCAAT	1	176261	176254
306	ARS110	B2			ACATAAAA	1	176244	176237
307	ARS110	B2			ATAAAAAG	1	176242	176235
308	ARS110	B2			AAAAAGAT	1	176240	176233
309	ARS110	B2			AAGTAAAT	1	176231	176224
310	ARS110	B2			TTTTAAAT	1	176182	176175
311	ARS110	Abf1
312	ARS110	Abf1	TTCCGTAAAGGATGGT	1			176462	176477
313	ARS110								6	1	1	17	1
314	ARS111	ACS
315	ARS111	ACS	TTCTAGATTTT	2			214947	214957
316	ARS111	ACS	TATTATGTTAA	2			215215	215225
317	ARS111	ACS	ATATATGATTA	2			215334	215344
318	ARS111	ACS	TGTTATTTTTA	2			215354	215364
319	ARS111	ACS	TTTTTTGTTTT	1			215379	215389
320	ARS111	ACS	CTTTTTATTTT	2			215396	215406
321	ARS111	ACS	TTTTATTTTTG	2			215398	215408
322	ARS111	ACS	ATTTTTATTTT	1			215506	215516
323	ARS111	ACS	TTTTATTTTGA	2			215508	215518
324	ARS111	ACS	ATTGATATTAT	2			215520	215530
325	ARS111	ACS			ATTTATGTAGT	2	215469	215459
326	ARS111	ACS			TTTTTTGTATT	2	215439	215429
327	ARS111	ACS			TTTTGTATTAA	2	215437	215427
328	ARS111	ACS			AATTATAGTTA	2	215258	215248
329	ARS111	ACS			ATTCATGTTTA	1	215160	215150
330	ARS111	ACS			ATTGATACTTA	2	215121	215111
331	ARS111	ACS			ACTTATACTTT	2	215115	215105
332	ARS111	ACS			TTATACTTTTT	2	215113	215103
333	ARS111	ACS			TTTTATACTTA	1	215052	215042
334	ARS111	ACS			TTTAATATTTA	1	215034	215024
335	ARS111	ACS			ATATATAATTT	2	215001	214991
336	ARS111	EACS
337	ARS111	EACS			CATTTTAATATTTAGTT	2	215037	215021
338	ARS111	B1
339	ARS111	B1	ATATATGATTAAGAATACCATGTTATTTTT	2			215334	215363
340	ARS111	B1	TGTTATTTTTATGAAAATCTGTGATTTTTT	2			215354	215383
341	ARS111	B1	ATTTTTATTTTGAAATTGATATTATTCTTT	1			215506	215535
342	ARS111	B1			ATTTATGTAGTCGATGCTTTTGCAGCATTT	2	215469	215440
343	ARS111	B1			AATTATAGTTAGGATTGTGACATCCCTTTT	2	215258	215229
344	ARS111	B2
345	ARS111	B2	ATCAAAAT	1			214987	214994
346	ARS111	B2	AATTATAT	1			214992	214999
347	ARS111	B2	AACTAAAT	1			215021	215028
348	ARS111	B2	ATTAAAAT	0			215029	215036
349	ARS111	B2	TATAAAAT	1			215046	215053
350	ARS111	B2	AGAAAAAA	1			215100	215107
351	ARS111	B2	AAAAAAGT	1			215102	215109
352	ARS111	B2	ACATGAAT	1			215153	215160
353	ARS111	B2	AATTAATT	1			215196	215203
354	ARS111	B2	AGAAAAAG	1			215226	215233
355	ARS111	B2	ACTATAAT	1			215250	215257
356	ARS111	B2	ATGAAAAT	1			215364	215371
357	ARS111	B2	ACAAAAAA	1			215432	215439
358	ARS111	B2	AAAAAAAA	1			215434	215441
359	ARS111	B2	AAAAAAAA	1			215435	215442
360	ARS111	B2	AAAAAAAT	0			215436	215443
361	ARS111	B2	ACATAAAT	0			215462	215469
362	ARS111	B2			CCTAAAAT	1	215596	215589
363	ARS111	B2			AATATAAT	1	215562	215555
364	ARS111	B2			ATATAAAG	1	215539	215532
365	ARS111	B2			AGAATAAT	1	215533	215526
366	ARS111	B2			AATAATAT	1	215531	215524
367	ARS111	B2			ATATCAAT	1	215527	215520
368	ARS111	B2			AAATAAAA	1	215515	215508
369	ARS111	B2			AATAAAAA	1	215514	215507
370	ARS111	B2			ATAAAAAT	0	215513	215506
371	ARS111	B2			ACAAAAAT	0	215409	215402
372	ARS111	B2			AAATAAAA	1	215405	215398
373	ARS111	B2			AATAAAAA	1	215404	215397
374	ARS111	B2			ATAAAAAG	1	215403	215396
375	ARS111	B2			ACAAAAAA	1	215386	215379
376	ARS111	B2			AAAAAAAT	0	215384	215377
377	ARS111	B2			ATAAAAAT	0	215365	215358
378	ARS111	B2			AATAACAT	1	215360	215353
379	ARS111	B2			TCAAAAAT	1	215321	215314
380	ARS111	B2			AAATAAAG	1	215317	215310
381	ARS111	B2			GCAAAAAT	1	215263	215256
382	ARS111	B2			AAATTAAT	1	215204	215197
383	ARS111	B2			AATTAATT	1	215203	215196
384	ARS111	B2			AGTATAAT	1	215095	215088
385	ARS111	B2			ATTTTAAT	1	215036	215029
386	ARS111	B2			ATATAATT	1	214999	214992
387	ARS111	B2			AAAATAAT	1	214948	214941
388	ARS111	B2			AATAATAT	1	214946	214939
389	ARS111	Abf1
390	ARS111								21	1	5	44	0
391	ARS112	ACS
392	ARS112	ACS	TTTAATATATA	2			222993	223003
393	ARS112	ACS	TTTTAACTTTA	2			223029	223039
394	ARS112	ACS	TTTTTTTTTTT	2			223128	223138
395	ARS112	ACS	TTTTTTTTTTT	2			223129	223139
396	ARS112	ACS	TTTTTTTTTTT	2			223130	223140
397	ARS112	ACS	TTTTTTTTTTT	2			223131	223141
398	ARS112	ACS	TTTTTTTTTTT	2			223132	223142
399	ARS112	ACS	TTTTTTTTTTT	2			223133	223143
400	ARS112	ACS	TTTTTTTTTTT	2			223134	223144
401	ARS112	ACS	TTTTTTTTTTT	2			223135	223145
402	ARS112	ACS	TTTTTTTTTTT	2			223136	223146
403	ARS112	ACS	TTTTTTTTTTT	2			223137	223147
404	ARS112	ACS	TTTTTTTTTTT	2			223138	223148
405	ARS112	ACS	TTTTTTTTTTT	2			223139	223149
406	ARS112	ACS	TTTTTTTTTTT	2			223140	223150
407	ARS112	ACS	TTTTTTTTTTT	2			223141	223151
408	ARS112	ACS	TTTTTTTTTTT	2			223142	223152
409	ARS112	ACS	TTTTTTTTTTT	2			223143	223153
410	ARS112	ACS	TTTTTTTTTTT	2			223144	223154
411	ARS112	ACS	TTTTTTTTTTT	2			223145	223155
412	ARS112	ACS	TTTTTTTTTTT	2			223146	223156
413	ARS112	ACS	TTTTTTTTTTT	2			223147	223157
414	ARS112	ACS	TTTTTTTTTTT	2			223148	223158
415	ARS112	ACS	TTTTTTTTTTT	2			223149	223159
416	ARS112	ACS	TTTTTTTTTTT	2			223150	223160
417	ARS112	ACS	TTTTTTTTTTT	2			223151	223161
418	ARS112	ACS	TTTTTTTTTTT	2			223152	223162
419	ARS112	ACS	TTTTTTTTTTT	2			223153	223163
420	ARS112	ACS	TTTTTCATTTA	1			223159	223169
421	ARS112	ACS	ATTTACTTTTA	1			223165	223175
422	ARS112	ACS	AATAATATTTT	2			223244	223254
423	ARS112	ACS	TTTAATGTCTT	2			223253	223263
424	ARS112	ACS	TTGAACATTTT	2			223771	223781
425	ARS112	ACS			AGTTGTGTTTA	2	224029	224019
426	ARS112	ACS			ATCTACGTTTA	1	224010	224000
427	ARS112	ACS			GTTCATATTTA	2	223965	223955
428	ARS112	ACS			TTATATATCTT	2	223753	223743
429	ARS112	ACS			TTTTTTATTTT	1	223718	223708
430	ARS112	ACS			TTTTATTTTGT	2	223716	223706
431	ARS112	ACS			TTTTGTATTCA	2	223711	223701
432	ARS112	ACS			TGTTGCATTTA	2	223347	223337
433	ARS112	ACS			ATTTATGCATT	2	223246	223236
434	ARS112	ACS			TTGAATGTTTA	2	223024	223014
435	ARS112	ACS			ACTGACGTTTA	2	223012	223002
436	ARS112	ACS			GTTTATATATT	2	223006	222996
437	ARS112	ACS			TTATATATTAA	2	223004	222994
438	ARS112	ACS			AGTTATTTTTA	2	222979	222969
439	ARS112	EACS
440	ARS112	EACS	TTTTTTTTCATTTACTT	2			223156	223172
441	ARS112	EACS			TAAATCTACGTTTAGTA	2	224013	223997
442	ARS112	EACS			TTTTTTTTTATTTTGTA	2	223721	223705
443	ARS112	B1
444	ARS112	B1	TTTTTTTTTTTTTTTTTTTTTTTTTTTTTT	2			223128	223157
445	ARS112	B1	TTTTTTTTTTTTTTTTTTTTTTTTTTTTTT	2			223129	223158
446	ARS112	B1	TTTTTTTTTTTTTTTTTTTTTTTTTTTTTT	2			223130	223159
447	ARS112	B1	TTTTTTTTTTTTTTTTTTTTTTTTTTTTTT	2			223131	223160
448	ARS112	B1	TTTTTTTTTTTTTTTTTTTTTTTTTTTTTT	2			223132	223161
449	ARS112	B1	TTTTTTTTTTTTTTTTTTTTTTTTTTTTTT	2			223133	223162
450	ARS112	B1	TTTTTTTTTTTTTTTTTTTTTTTTTTTTTT	2			223134	223163
451	ARS112	B1	TTTTTTTTTTTTTTTTTTTTTTTTTTCATT	2			223138	223167
452	ARS112	B1	TTTTTTTTTTTTTTTTTTTTTTTTTCATTT	2			223139	223168
453	ARS112	B1	TTTTTTTTTTTTTTTTTTTTTTTTCATTTA	2			223140	223169
454	ARS112	B1	TTTTTTTTTTTTTTTTTTTTCATTTACTTT	2			223144	223173
455	ARS112	B1	TTTTTTTTTTTTTTTTTTTCATTTACTTTT	2			223145	223174
456	ARS112	B1	TTTTTTTTTTTTTTTTTTCATTTACTTTTA	2			223146	223175
457	ARS112	B1	TTTTTTTTTTTTTTTTCATTTACTTTTATT	2			223148	223177
458	ARS112	B1	TTTTTTTTTTTTTTTCATTTACTTTTATTT	2			223149	223178
459	ARS112	B1			AGTTGTGTTTATTTTATAAATCTACGTTTA	2	224029	224000
460	ARS112	B1			ATTTATGCATTATTCTTATGTCGGCTAATA	2	223246	223217
461	ARS112	B1			TTGAATGTTTACACTGACGTTTATATATTA	2	223024	222995
462	ARS112	B1			TTATATATTAAAATACTTTCTACTTAGTTA	2	223004	222975
463	ARS112	B2
464	ARS112	B2	TTTAAAAT	1			222940	222947
465	ARS112	B2	CTAAAAAT	1			222968	222975
466	ARS112	B2	AAATAACT	1			222972	222979
467	ARS112	B2	ATTTTAAT	1			222991	222998
468	ARS112	B2	ATATAAAC	1			222999	223006
469	ARS112	B2	ATAAGAAT	1			223228	223235
470	ARS112	B2	AGAATAAT	1			223231	223238
471	ARS112	B2	GCATAAAT	1			223239	223246
472	ARS112	B2	AATAATAT	1			223244	223251
473	ARS112	B2	TTTTAAAT	1			223334	223341
474	ARS112	B2	AAATAGAT	1			223432	223439
475	ARS112	B2	AGTAGAAT	1			223442	223449
476	ARS112	B2	AGAAAAAG	1			223474	223481
477	ARS112	B2	AAAAAAAA	1			223489	223496
478	ARS112	B2	AAAAAAAT	0			223490	223497
479	ARS112	B2	AAAAAATT	1			223491	223498
480	ARS112	B2	AATTAGAT	1			223495	223502
481	ARS112	B2	AGATAACT	1			223499	223506
482	ARS112	B2	AATTGAAT	1			223698	223705
483	ARS112	B2	AAATAAAA	1			223709	223716
484	ARS112	B2	AATAAAAA	1			223710	223717
485	ARS112	B2	ATAAAAAA	1			223711	223718
486	ARS112	B2	AAAAAAAA	1			223713	223720
487	ARS112	B2	AAAAAAAA	1			223714	223721
488	ARS112	B2	AAAAAAAG	1			223715	223722
489	ARS112	B2	AAAGAAAT	1			223726	223733
490	ARS112	B2	AGATATAT	1			223744	223751
491	ARS112	B2	GAATAAAT	1			223952	223959
492	ARS112	B2	ATAAATAT	1			223954	223961
493	ARS112	B2	AATACAAT	1			223982	223989
494	ARS112	B2	TATAAAAT	1			224012	224019
495	ARS112	B2	AAATAAAC	1			224016	224023
496	ARS112	B2			TTATAAAT	1	224016	224009
497	ARS112	B2			AAGAAAAT	1	223995	223988
498	ARS112	B2			AGAAAATT	1	223994	223987
499	ARS112	B2			CAAAAAAT	1	223952	223945
500	ARS112	B2			AAAAAATT	1	223951	223944
501	ARS112	B2			ACATTAAT	1	223871	223864
502	ARS112	B2			TCTAAAAT	1	223789	223782
503	ARS112	B2			AAATAAAA	1	223785	223778
504	ARS112	B2			AATAAAAT	0	223784	223777
505	ARS112	B2			TCAAAAAT	1	223774	223767
506	ARS112	B2			GCTTAAAT	1	223672	223665
507	ARS112	B2			AAATAAAT	0	223668	223661
508	ARS112	B2			GTAAAAAT	1	223517	223510
509	ARS112	B2			ATTTAAAA	1	223341	223334
510	ARS112	B2			ATTAAAAA	1	223258	223251
511	ARS112	B2			TTAAAAAT	1	223257	223250
512	ARS112	B2			AAAAATAT	1	223255	223248
513	ARS112	B2			CGAAAAAT	1	223200	223193
514	ARS112	B2			AAATAAAA	1	223178	223171
515	ARS112	B2			AATAAAAG	1	223177	223170
516	ARS112	B2			ATAAAAGT	1	223176	223169
517	ARS112	B2			AAGTAAAT	1	223172	223165
518	ARS112	B2			AAAAAAAA	1	223163	223156
519	ARS112	B2			AAAAAAAA	1	223162	223155
520	ARS112	B2			AAAAAAAA	1	223161	223154
521	ARS112	B2			AAAAAAAA	1	223160	223153
522	ARS112	B2			AAAAAAAA	1	223159	223152
523	ARS112	B2			AAAAAAAA	1	223158	223151
524	ARS112	B2			AAAAAAAA	1	223157	223150
525	ARS112	B2			AAAAAAAA	1	223156	223149
526	ARS112	B2			AAAAAAAA	1	223155	223148
527	ARS112	B2			AAAAAAAA	1	223154	223147
528	ARS112	B2			AAAAAAAA	1	223153	223146
529	ARS112	B2			AAAAAAAA	1	223152	223145
530	ARS112	B2			AAAAAAAA	1	223151	223144
531	ARS112	B2			AAAAAAAA	1	223150	223143
532	ARS112	B2			AAAAAAAA	1	223149	223142
533	ARS112	B2			AAAAAAAA	1	223148	223141
534	ARS112	B2			AAAAAAAA	1	223147	223140
535	ARS112	B2			AAAAAAAA	1	223146	223139
536	ARS112	B2			AAAAAAAA	1	223145	223138
537	ARS112	B2			AAAAAAAA	1	223144	223137
538	ARS112	B2			AAAAAAAA	1	223143	223136
539	ARS112	B2			AAAAAAAA	1	223142	223135
540	ARS112	B2			AAAAAAAA	1	223141	223134
541	ARS112	B2			AAAAAAAA	1	223140	223133
542	ARS112	B2			AAAAAAAA	1	223139	223132
543	ARS112	B2			AAAAAAAA	1	223138	223131
544	ARS112	B2			AAAAAAAA	1	223137	223130
545	ARS112	B2			AAAAAAAA	1	223136	223129
546	ARS112	B2			AAAAAAAA	1	223135	223128
547	ARS112	B2			AAAAAAAG	1	223134	223127
548	ARS112	B2			AGAAGAAT	1	223128	223121
549	ARS112	B2			AGTTAAAA	1	223036	223029
550	ARS112	B2			GTTAAAAT	1	223035	223028
551	ARS112	B2			ACTTGAAT	1	223026	223019
552	ARS112	B2			ATTAAAAT	0	222998	222991
553	ARS112	B2			AAAAAAAA	1	222942	222935
554	ARS112	B2			AAAAAAAG	1	222941	222934
555	ARS112	B2			ATGAAAAT	1	222928	222921
556	ARS112	B2			ACTTAAAG	1	222908	222901
557	ARS112	Abf1
558	ARS112	Abf1	TATAGTGAAACGTGAT	1			223451	223466
559	ARS112	Abf1			TTCTGTTCCTGCTGAT	1	223390	223375
560	ARS112								47	3	19	93	2
561	ARS200	ACS
562	ARS200	ACS	TTTTATGTTTA	0			81	91
563	ARS200	ACS	GTTTACTTTTT	2			87	97
564	ARS200	ACS	TTTTATAGGTT	2			94	104
565	ARS200	EACS
566	ARS200	EACS	TTATTTTATGTTTACTT	1			78	94
567	ARS200	B1
568	ARS200	B1	TTTTATGTTTACTTTTTATAGGTTGTCTTT	0			81	110
569	ARS200	B2
570	ARS200	B2	AAAACAAT	1			167	174
571	ARS200	B2	AATGAAAT	1			172	179
572	ARS200	B2			ATAAAAAG	1	114	107
573	ARS200	B2			ATAAAAAG	1	99	92
574	ARS200	B2			ACATAAAA	1	88	81
575	ARS200	B2			CATAAAAT	1	87	80
576	ARS200	B2			AAATAAAG	1	83	76
577	ARS200	Abf1
578	ARS200								3	1	1	7	0
579	ARS201	ACS
580	ARS201	ACS	ATATACACTTA	2			6513	6523
581	ARS201	ACS	ATTTATCTTTC	2			6574	6584
582	ARS201	ACS			ATTTTTATGTT	2	6572	6562
583	ARS201	ACS			TTTTATGTTTA	0	6570	6560
584	ARS201	ACS			TTTTTTGGTTA	2	6542	6532
585	ARS201	EACS
586	ARS201	EACS			AATTTTTATGTTTAGGT	1	6573	6557
587	ARS201	B1
588	ARS201	B1			TTTTATGTTTAGGTGATTTTAGTGGTAATT	0	6570	6541
589	ARS201	B2
590	ARS201	B2	ACTCAAAT	1			6504	6511
591	ARS201	B2	AATTATAT	1			6509	6516
592	ARS201	B2	CAAAAAAT	1			6536	6543
593	ARS201	B2	AAAAAATT	1			6537	6544
594	ARS201	B2	ACTAAAAT	0			6548	6555
595	ARS201	B2	ACATAAAA	1			6563	6570
596	ARS201	B2	ATAAAAAT	0			6565	6572
597	ARS201	B2	AAATAAAC	1			6594	6601
598	ARS201	B2			AGATAAAT	0	6581	6574
599	ARS201	B2			AAATAATT	1	6577	6570
600	ARS201	B2			ATATAATT	1	6516	6509
601	ARS201	Abf1
602	ARS201	Abf1			TGCCGTGCATAATGAT	0	6354	6339
603	ARS201								5	1	1	11	1
604	ARS202	ACS
605	ARS202	ACS			TTTTTTAATTT	2	63376	63366
606	ARS202	ACS			TTTTTAATTTT	2	63375	63365
607	ARS202	ACS			TTTTAATTTTT	2	63374	63364
608	ARS202	ACS			ATGTATTTTTT	2	63334	63324
609	ARS202	ACS			TTTTTTCTTTT	2	63328	63318
610	ARS202	EACS
611	ARS202	B1
612	ARS202	B1			TTTTAATTTTTGTCACGAAATCCTGGTATT	2	63374	63345
613	ARS202	B2
614	ARS202	B2	AGAAAAAA	1			63321	63328
615	ARS202	B2	AAAAAAAT	0			63323	63330
616	ARS202	B2	AAATACAT	1			63327	63334
617	ARS202	B2	GAATAAAT	1			63340	63347
618	ARS202	B2	ACAAAAAT	0			63362	63369
619	ARS202	B2	AATTAAAA	1			63367	63374
620	ARS202	B2	ATTAAAAA	1			63368	63375
621	ARS202	B2	AAAAAAAA	1			63371	63378
622	ARS202	B2	AAAAAAAG	1			63372	63379
623	ARS202	B2			AAACAAAT	1	63268	63261
624	ARS202	Abf1
625	ARS202								5	0	1	10	0
626	ARS203	ACS
627	ARS203	ACS			TCTTAAATTTA	2	93501	93491
628	ARS203	ACS			ATTTATAGTTT	1	93495	93485
629	ARS203	EACS
630	ARS203	B1
631	ARS203	B1			ATTTATAGTTTTGTCTCAGTAAAAGGTTTT	1	93495	93466
632	ARS203	B2
633	ARS203	B2	ACAAAACT	1			93482	93489
634	ARS203	B2	CTATAAAT	1			93488	93495
635	ARS203	B2	AGAAAAAG	1			93499	93506
636	ARS203	B2			TCTTAAAT	1	93501	93494
637	ARS203	B2			AGTAAAAG	1	93478	93471
638	ARS203	B2			AATACAAT	1	93455	93448
639	ARS203	Abf1
640	ARS203	Abf1	TACCGTTCCGGTAGAT	1			93265	93280
641	ARS203								2	0	1	6	1
642	ARS206	ACS
643	ARS206	ACS	TTTCTCATTTT	2			143702	143712
644	ARS206	ACS			ATTTACGATTT	1	143743	143733
645	ARS206	EACS
646	ARS206	B1
647	ARS206	B1			ATTTACGATTTTTCCTCCAATCTTGGCTTT	1	143743	143714
648	ARS206	B2
649	ARS206	B2	ACATAGAT	1			143668	143675
650	ARS206	B2	AGATACAT	1			143672	143679
651	ARS206	B2	GGAAAAAT	1			143729	143736
652	ARS206	Abf1
653	ARS206								2	0	1	3	0
654	ARS207	ACS
655	ARS207	ACS	TTATATCTTTA	2			170178	170188
656	ARS207	ACS	CTTTAAATTTA	2			170184	170194
657	ARS207	ACS	ATTTATATATT	1			170190	170200
658	ARS207	ACS	TTATATATTTC	2			170192	170202
659	ARS207	ACS			TTTTATATTTA	0	170258	170248
660	ARS207	ACS			ATATAAATTTA	2	170197	170187
661	ARS207	EACS
662	ARS207	B1
663	ARS207	B2
664	ARS207	B2	CTTTAAAT	1			170184	170191
665	ARS207	B2	ATTTATAT	1			170190	170197
666	ARS207	B2	ATATAAAA	1			170251	170258
667	ARS207	B2	ATAAAACT	1			170253	170260
668	ARS207	B2			AGAATAAT	1	170269	170262
669	ARS207	B2			AAAGAAAT	1	170205	170198
670	ARS207	B2			AGAAATAT	1	170203	170196
671	ARS207	B2			AAATATAT	1	170201	170194
672	ARS207	B2			ATATAAAT	0	170197	170190
673	ARS207	B2			ATTTAAAG	1	170191	170184
674	ARS207	Abf1
675	ARS207								6	0	0	10	0
676	ARS208	ACS
677	ARS208	ACS	TTTAATAGTTT	2			237847	237857
678	ARS208	ACS			TTTGATTTTTT	2	237899	237889
679	ARS208	ACS			TTTTTTATTTA	1	237894	237884
680	ARS208	ACS			ATTTATGATTT	1	237888	237878
681	ARS208	ACS			TTTTACTTTTA	1	237871	237861
682	ARS208	EACS
683	ARS208	EACS			ACTTTTTACTTTTAGTT	2	237874	237858
684	ARS208	B1
685	ARS208	B1	TTTAATAGTTTAACTAAAAGTAAAAAGTTA	2			237847	237876
686	ARS208	B1			TTTGATTTTTTATTTATGATTTCTAACTTT	2	237899	237870
687	ARS208	B1			TTTTACTTTTAGTTAAACTATTAAAGAATA	1	237871	237842
688	ARS208	B2
689	ARS208	B2	TTTTAAAT	1			237788	237795
690	ARS208	B2	AAATAATT	1			237792	237799
691	ARS208	B2	ACTTAAAT	0			237813	237820
692	ARS208	B2	ACTAAAAG	1			237859	237866
693	ARS208	B2	AGTAAAAA	1			237865	237872
694	ARS208	B2	TCATAAAT	1			237881	237888
695	ARS208	B2	AAATAAAA	1			237885	237892
696	ARS208	B2	AATAAAAA	1			237886	237893
697	ARS208	B2	ATAAAAAA	1			237887	237894
698	ARS208	B2	TAAAAAAT	1			237888	237895
699	ARS208	B2			AGTTAAAC	1	237861	237854
700	ARS208	B2			AGAATAAT	1	237847	237840
701	ARS208	B2			ATTTAAGT	1	237820	237813
702	ARS208	B2			AAAGAAAT	1	237804	237797
703	ARS208	B2			ATTTAAAA	1	237795	237788
704	ARS208	Abf1
705	ARS208								5	1	3	15	0
706	ARS209	ACS
707	ARS209	ACS	TTGTTTATTTT	2			255002	255012
708	ARS209	ACS	GTTTATTTTTT	2			255004	255014
709	ARS209	ACS	TTCTTTATTTA	2			255041	255051
710	ARS209	ACS	ATTTACTTTCT	2			255047	255057
711	ARS209	ACS			ATTTTTATGTT	2	255083	255073
712	ARS209	ACS			TTTTATGTTTT	0	255081	255071
713	ARS209	ACS			TTTTGTATTTG	2	255074	255064
714	ARS209	ACS			ATTTGGATTTT	2	255068	255058
715	ARS209	EACS
716	ARS209	B1
717	ARS209	B2
718	ARS209	B2	TCTAAAAT	1			255055	255062
719	ARS209	B2	ACATAAAA	1			255074	255081
720	ARS209	B2	ATAAAAAT	0			255076	255083
721	ARS209	B2			AAGTAAAT	1	255054	255047
722	ARS209	B2			AAATAAAG	1	255050	255043
723	ARS209	B2			AGAAAAAA	1	255019	255012
724	ARS209	B2			AAAAAAAA	1	255017	255010
725	ARS209	B2			AAAAAAAA	1	255016	255009
726	ARS209	B2			AAAAAAAT	0	255015	255008
727	ARS209	B2			AAATAAAC	1	255011	255004
728	ARS209	Abf1
729	ARS209								8	0	0	10	0
730	ARS211	ACS
731	ARS211	ACS	CTTTATTTTTT	2			326189	326199
732	ARS211	ACS	TTTTACATTTT	0			326196	326206
733	ARS211	ACS			CGTTATGTTTT	2	326296	326286
734	ARS211	ACS			TTTAATAGTTT	2	326272	326262
735	ARS211	EACS
736	ARS211	EACS	ATTTTTTACATTTTTTT	1			326193	326209
737	ARS211	B1
738	ARS211	B1	TTTTACATTTTTTTAAGCCATAACGGATTT	0			326196	326225
739	ARS211	B1			TTTAATAGTTTAGGTAATTCTTATAGGATT	2	326272	326243
740	ARS211	B2
741	ARS211	B2	ATAAGAAT	1			326249	326256
742	ARS211	B2	ATTAAAAG	1			326267	326274
743	ARS211	B2			ACTAAAAT	0	326229	326222
744	ARS211	B2			AAAAAAAT	0	326209	326202
745	ARS211	B2			TAAAAAAT	1	326200	326193
746	ARS211	B2			AAATAAAG	1	326196	326189
747	ARS211	B2			ACAAAAGT	1	326164	326157
748	ARS211	Abf1
749	ARS211								4	1	2	7	0
750	ARS212	ACS
751	ARS212	ACS	TATAATATTTT	2			379309	379319
752	ARS212	ACS	CTTTACACTTT	2			379539	379549
753	ARS212	ACS	TTTGACGATTT	2			379780	379790
754	ARS212	ACS	ATTTTCGTATT	2			379787	379797
755	ARS212	ACS	TTTCGTATTTT	2			379789	379799
756	ARS212	ACS			ATTTTTGTATT	2	379766	379756
757	ARS212	ACS			TTTTGTATTCT	2	379764	379754
758	ARS212	EACS
759	ARS212	B1
760	ARS212	B1	TTTGACGATTTTCGTATTTTCAGTAGGTTA	2			379780	379809
761	ARS212	B2
762	ARS212	B2	AAATAATT	1			379255	379262
763	ARS212	B2	AATATAAT	1			379307	379314
764	ARS212	B2	ACATAAAC	1			379360	379367
765	ARS212	B2	AATAAAAA	1			379453	379460
766	ARS212	B2	ATAAAAAC	1			379454	379461
767	ARS212	B2	AGTAAAAG	1			379690	379697
768	ARS212	B2	ACAAAAAT	0			379759	379766
769	ARS212	B2	AATAACAT	1			379878	379885
770	ARS212	B2			ACGAAAAT	1	379794	379787
771	ARS212	B2			AGAAAATT	1	379713	379706
772	ARS212	B2			ATAAAAAA	1	379625	379618
773	ARS212	B2			AAAAAAAT	0	379623	379616
774	ARS212	B2			AAAAAATT	1	379622	379615
775	ARS212	B2			AGTAAAAT	0	379602	379595
776	ARS212	B2			AGTTAAAG	1	379569	379562
777	ARS212	B2			GGAAAAAT	1	379322	379315
778	ARS212	B2			AAAAATAT	1	379320	379313
779	ARS212	Abf1
780	ARS212	Abf1	TTTCGACTTTCCTGAT	1			379952	379967
781	ARS212	Abf1			TGGCGTCATTGGTGCT	1	379918	379903
782	ARS212								7	0	1	17	2
783	ARS213	ACS
784	ARS213	ACS	TTTTAAATGTA	2			389227	389237
785	ARS213	ACS	ATGTAAATTTT	2			389233	389243
786	ARS213	ACS	ATCTATATATT	2			389646	389656
787	ARS213	ACS	CTATATATTTA	2			389648	389658
788	ARS213	ACS	ATTTAAGTTAT	2			389755	389765
789	ARS213	ACS	TTTTATAGTTA	1			389988	389998
790	ARS213	ACS			ATTAATGTATT	2	390127	390117
791	ARS213	ACS			TTTTGCATTTT	1	389863	389853
792	ARS213	ACS			CTTTATACTTA	2	389670	389660
793	ARS213	ACS			ATATAGATTTA	2	389653	389643
794	ARS213	ACS			ATTTACAGGTT	2	389647	389637
795	ARS213	ACS			TTATATAATTT	2	389583	389573
796	ARS213	ACS			TTTTTCCTTTT	2	389356	389346
797	ARS213	ACS			TTTTTTATTAT	2	389322	389312
798	ARS213	ACS			TTTTATTATTT	2	389320	389310
799	ARS213	ACS			TTTATTATTTT	2	389319	389309
800	ARS213	ACS			ATTTGAGTTTA	2	389256	389246
801	ARS213	ACS			ATTTACATTTA	0	389240	389230
802	ARS213	EACS
803	ARS213	EACS			ATATTTTGCATTTTTTT	2	389866	389850
804	ARS213	EACS			TTTTTTATTATTTTGTT	2	389322	389306
805	ARS213	B1
806	ARS213	B2
807	ARS213	B2	TTTTAAAT	1			389227	389234
808	ARS213	B2	ATGTAAAT	1			389233	389240
809	ARS213	B2	ACTCAAAT	1			389249	389256
810	ARS213	B2	AACAAAAT	1			389306	389313
811	ARS213	B2	AAAATAAT	1			389309	389316
812	ARS213	B2	AATAAAAA	1			389314	389321
813	ARS213	B2	ATAAAAAA	1			389315	389322
814	ARS213	B2	TAAAAAAT	1			389316	389323
815	ARS213	B2	AAAAATAT	1			389318	389325
816	ARS213	B2	AGAAACAT	1			389503	389510
817	ARS213	B2	AGATAAGT	1			389519	389526
818	ARS213	B2	AATTATAT	1			389574	389581
819	ARS213	B2	ATACAAAT	1			389629	389636
820	ARS213	B2	ATAAAGAT	1			389665	389672
821	ARS213	B2	ATTTAAGT	1			389755	389762
822	ARS213	B2	ATTTTAAT	1			389764	389771
823	ARS213	B2	AAAAAAAT	0			389850	389857
824	ARS213	B2	ACTAAAAA	1			390004	390011
825	ARS213	B2	AAAAAAAG	1			390007	390014
826	ARS213	B2	CGAAAAAT	1			390039	390046
827	ARS213	B2	ATAAAAAA	1			390090	390097
828	ARS213	B2	ACAAGAAT	1			390100	390107
829	ARS213	B2	ACATTAAT	1			390120	390127
830	ARS213	B2	GAATAAAT	1			390164	390171
831	ARS213	B2	ATTTAAAA	1			390211	390218
832	ARS213	B2	AAACAAAT	1			390267	390274
833	ARS213	B2			CCAAAAAT	1	390289	390282
834	ARS213	B2			AAAAAAGT	1	390247	390240
835	ARS213	B2			TTTTAAAT	1	390218	390211
836	ARS213	B2			TATTAAAT	1	390204	390197
837	ARS213	B2			AGAAATAT	1	390160	390153
838	ARS213	B2			AATAAAGT	1	390145	390138
839	ARS213	B2			ACTTCAAT	1	390077	390070
840	ARS213	B2			TATAAAAT	1	389994	389987
841	ARS213	B2			ATAAAATT	1	389993	389986
842	ARS213	B2			AATTAAAA	1	389962	389955
843	ARS213	B2			ATTAAAAA	1	389961	389954
844	ARS213	B2			ATTAAAAT	0	389771	389764
845	ARS213	B2			AAATAACT	1	389767	389760
846	ARS213	B2			ACTTAAAT	0	389762	389755
847	ARS213	B2			TAATAAAT	1	389661	389654
848	ARS213	B2			ATAAATAT	1	389659	389652
849	ARS213	B2			AAATATAT	1	389657	389650
850	ARS213	B2			ATATAGAT	1	389653	389646
851	ARS213	B2			ATATAATT	1	389581	389574
852	ARS213	B2			ATAAAAAC	1	389564	389557
853	ARS213	B2			AGTAAAGT	1	389388	389381
854	ARS213	B2			AGTTAAAC	1	389371	389364
855	ARS213	B2			CGAAAAAT	1	389341	389334
856	ARS213	B2			ATAAAAAT	0	389246	389239
857	ARS213	B2			ATTTACAT	1	389240	389233
858	ARS213	B2			ATTTAAAA	1	389234	389227
859	ARS213	B2			ATTAGAAT	1	389223	389216
860	ARS213	Abf1
861	ARS213	Abf1			TATCGTGTAAATTGAG	1	389825	389810
862	ARS213								18	2	0	53	1
863	ARS214	ACS
864	ARS214	ACS	CTATATATTTT	2			407993	408003
865	ARS214	ACS			TTTTTTATTTA	1	408055	408045
866	ARS214	ACS			TTTTATTTATT	2	408053	408043
867	ARS214	ACS			TTATTTATTTA	2	408051	408041
868	ARS214	ACS			ATTTATTTATA	2	408049	408039
869	ARS214	ACS			ATTTATATTTT	0	408045	408035
870	ARS214	EACS
871	ARS214	EACS			TTTATTTATATTTTGTT	0	408048	408032
872	ARS214	B1
873	ARS214	B2
874	ARS214	B2	AACAAAAT	1			408032	408039
875	ARS214	B2	ATATAAAT	0			408038	408045
876	ARS214	B2	AAATAAAT	0			408042	408049
877	ARS214	B2	AAATAAAA	1			408046	408053
878	ARS214	B2	AATAAAAA	1			408047	408054
879	ARS214	B2	ATAAAAAA	1			408048	408055
880	ARS214	B2	AAAAAAAA	1			408050	408057
881	ARS214	B2	AAAAAAAC	1			408051	408058
882	ARS214	B2	AAAAAACT	1			408052	408059
883	ARS214	B2			ATTTATAT	1	408045	408038
884	ARS214	B2			AGGAAAAT	1	408006	407999
885	ARS214	B2			AAATATAT	1	408002	407995
886	ARS214	B2			GAATAAAT	1	407968	407961
887	ARS214	Abf1
888	ARS214								6	1	0	13	0
889	ARS215	ACS
890	ARS215	ACS	TTTAATATTTT	1			417847	417857
891	ARS215	ACS			ATTTTTGTCTT	2	417913	417903
892	ARS215	EACS
893	ARS215	B1
894	ARS215	B1	TTTAATATTTTTGAAATATTTTTTGGGATT	1			417847	417876
895	ARS215	B2
896	ARS215	B2	ATAAAAGT	1			417785	417792
897	ARS215	B2	AAAAGAAT	1			417807	417814
898	ARS215	B2	AGAATAAT	1			417810	417817
899	ARS215	B2	AAAGAAAT	1			417840	417847
900	ARS215	B2	AATTTAAT	1			417845	417852
901	ARS215	B2	ACAAAAAT	0			417906	417913
902	ARS215	B2	AAAAAGAT	1			418012	418019
903	ARS215	B2	AGTAAATT	1			418043	418050
904	ARS215	B2			TGAAAAAT	1	418077	418070
905	ARS215	B2			AAAAATAT	1	418075	418068
906	ARS215	B2			CGAAAAAT	1	418032	418025
907	ARS215	B2			AAAATAAT	1	417947	417940
908	ARS215	B2			CAAAAAAT	1	417871	417864
909	ARS215	B2			AAAAATAT	1	417869	417862
910	ARS215	B2			TCAAAAAT	1	417860	417853
911	ARS215	B2			AAAAATAT	1	417858	417851
912	ARS215	B2			TATTAAAT	1	417853	417846
913	ARS215	B2			ATTAAATT	1	417852	417845
914	ARS215	Abf1
915	ARS215								2	0	1	18	0
916	ARS216	ACS
917	ARS216	ACS	AATTATGTTTT	1			486738	486748
918	ARS216	ACS	TTTTCTGTGTT	2			486763	486773
919	ARS216	ACS			ATTCACATATT	2	486909	486899
920	ARS216	ACS			ATTCATGTTTA	1	486901	486891
921	ARS216	ACS			TTTTCCTTTTA	2	486889	486879
922	ARS216	ACS			TTTTACATAAT	2	486883	486873
923	ARS216	EACS
924	ARS216	EACS			CATATTCATGTTTAGTT	2	486904	486888
925	ARS216	B1
926	ARS216	B1			ATTCACATATTCATGTTTAGTTTTCCTTTT	2	486909	486880
927	ARS216	B1			ATTCATGTTTAGTTTTCCTTTTACATAATT	1	486901	486872
928	ARS216	B2
929	ARS216	B2	AGATTAAT	1			486733	486740
930	ARS216	B2	ACATGAAT	1			486894	486901
931	ARS216	B2			AAATAAAT	0	486915	486908
932	ARS216	B2			AATAAATT	1	486914	486907
933	ARS216	B2			ACATAATT	1	486879	486872
934	ARS216	B2			AAAAAGAT	1	486817	486810
935	ARS216	B2			CGATAAAT	1	486809	486802
936	ARS216	B2			AATAACAT	1	486804	486797
937	ARS216	B2			AAAAACAT	1	486749	486742
938	ARS216	B2			ACATAATT	1	486745	486738
939	ARS216	Abf1
940	ARS216								6	1	2	10	0
941	ARS217	ACS
942	ARS217	ACS	ATTTAAAATTA	2			517342	517352
943	ARS217	ACS			ATATACGTTTT	1	517323	517313
944	ARS217	ACS			AATTATATTTT	1	517305	517295
945	ARS217	ACS			TATTTTGTTTT	2	517300	517290
946	ARS217	ACS			TTTTATATTTG	1	517293	517283
947	ARS217	ACS			TTGTAGATTTT	2	517277	517267
948	ARS217	ACS			TTTTAAATTAA	2	517270	517260
949	ARS217	EACS
950	ARS217	EACS			TATAATTATATTTTGTT	1	517308	517292
951	ARS217	B1
952	ARS217	B1			AATTATATTTTGTTTTATATTTGTTGGATT	1	517305	517276
953	ARS217	B2
954	ARS217	B2	CTAAAAAT	1			517198	517205
955	ARS217	B2	ACACAAAT	1			517239	517246
956	ARS217	B2	ATTTAATT	1			517258	517265
957	ARS217	B2	ATTTAAAA	1			517263	517270
958	ARS217	B2	TTTAAAAT	1			517264	517271
959	ARS217	B2	ACAAATAT	1			517282	517289
960	ARS217	B2	ATATAAAA	1			517286	517293
961	ARS217	B2	AACAAAAT	1			517292	517299
962	ARS217	B2	AATATAAT	1			517297	517304
963	ARS217	B2	ATATAATT	1			517298	517305
964	ARS217	B2	ATTTAAAA	1			517342	517349
965	ARS217	B2	TTTAAAAT	1			517343	517350
966	ARS217	B2			TTTTAAAT	1	517349	517342
967	ARS217	B2			AATTATAT	1	517305	517298
968	ARS217	B2			TTTTAAAT	1	517270	517263
969	ARS217	B2			AATTAAAT	0	517265	517258
970	ARS217	B2			AGTATAAT	1	517236	517229
971	ARS217	Abf1
972	ARS217	Abf1	TATGGTGCCCTATGAT	1			517085	517100
973	ARS217	Abf1			TCTCTTTTGAATTGAT	1	517585	517570
974	ARS217								7	1	1	17	2
975	ARS220	ACS
976	ARS220	ACS	ATATATGTATA	2			622706	622716
977	ARS220	ACS	TTTTTTATTTA	1			622755	622765
978	ARS220	ACS	TTTTATTTATA	2			622757	622767
979	ARS220	ACS	ATTTATATTTT	0			622761	622771
980	ARS220	ACS	TTTTAAGTTAT	2			622910	622920
981	ARS220	ACS			TTGTACGTTTT	1	622864	622854
982	ARS220	ACS			TTTTACATGTG	2	622852	622842
983	ARS220	ACS			ATTTAAGCTTA	2	622806	622796
984	ARS220	ACS			CTTTACATTTG	2	622786	622776
985	ARS220	ACS			ATATACATATA	2	622717	622707
986	ARS220	ACS			TTATTTATTTT	2	622701	622691
987	ARS220	ACS			ATTTATTTTTA	1	622699	622689
988	ARS220	EACS
989	ARS220	EACS	TTTATTTATATTTTTCT	2			622758	622774
990	ARS220	EACS			TTTTTGTACGTTTTTTT	2	622867	622851
991	ARS220	B1
992	ARS220	B1			TTTTACATGTGGTGTAAAATCTTTCATATA	2	622852	622823
993	ARS220	B1			ATTTAAGCTTAGGTACCCAACTTTACATTT	2	622806	622777
994	ARS220	B2
995	ARS220	B2	AATAAAAA	1			622687	622694
996	ARS220	B2	ATAAAAAT	0			622688	622695
997	ARS220	B2	AAATAAAT	0			622692	622699
998	ARS220	B2	ACATATAT	1			622704	622711
999	ARS220	B2	ATTTATAT	1			622761	622768
1000	ARS220	B2	GCTTAAAT	1			622799	622806
1001	ARS220	B2	AAATGAAT	1			622815	622822
1002	ARS220	B2	AATTATAT	1			622820	622827
1003	ARS220	B2	AAAAAAAA	1			622849	622856
1004	ARS220	B2	AAAAAAAA	1			622850	622857
1005	ARS220	B2	AAAAAAAC	1			622851	622858
1006	ARS220	B2	ACAAAAAG	1			622861	622868
1007	ARS220	B2	AGTTATAT	1			622915	622922
1008	ARS220	B2	CGTAAAAT	1			622929	622936
1009	ARS220	B2			ATATAACT	1	622922	622915
1010	ARS220	B2			ACTTAAAA	1	622917	622910
1011	ARS220	B2			CTTAAAAT	1	622916	622909
1012	ARS220	B2			TGTAAAAT	1	622840	622833
1013	ARS220	B2			ATATAATT	1	622827	622820
1014	ARS220	B2			AGAAAAAT	0	622774	622767
1015	ARS220	B2			AAAAATAT	1	622772	622765
1016	ARS220	B2			ATATAAAT	0	622768	622761
1017	ARS220	B2			AAATAAAA	1	622764	622757
1018	ARS220	B2			AATAAAAA	1	622763	622756
1019	ARS220	B2			ATAAAAAA	1	622762	622755
1020	ARS220	B2			TAAAAAAT	1	622761	622754
1021	ARS220	B2			AAAAATAT	1	622759	622752
1022	ARS220	B2			ATATACAT	1	622717	622710
1023	ARS220	B2			ACATATAT	1	622713	622706
1024	ARS220	Abf1
1025	ARS220								12	2	2	29	0
1026	ARS221	ACS
1027	ARS221	ACS	ATTGATGTTTA	1			631996	632006
1028	ARS221	ACS	ATGTTTATTTT	2			632000	632010
1029	ARS221	ACS	GTTTATTTTTT	2			632002	632012
1030	ARS221	ACS	TTTTTTCTTTT	2			632008	632018
1031	ARS221	ACS	TTTTTCTTTTT	2			632009	632019
1032	ARS221	ACS	TTTTCTTTTTT	2			632010	632020
1033	ARS221	ACS	TTCTACATTTC	2			632030	632040
1034	ARS221	ACS	TTATTTATTTA	2			632047	632057
1035	ARS221	ACS	ATTTATTTATA	2			632049	632059
1036	ARS221	ACS	ATTTATATTTA	0			632053	632063
1037	ARS221	ACS	ATATTTATTTT	2			632057	632067
1038	ARS221	ACS	ATTTATTTTTC	2			632059	632069
1039	ARS221	ACS	TTTTTCGTTTC	2			632064	632074
1040	ARS221	ACS	TTTCCTATTTT	2			632071	632081
1041	ARS221	ACS	AGTTACTTTTT	2			632169	632179
1042	ARS221	ACS	TTTTCTGGTTT	2			632176	632186
1043	ARS221	ACS			TTTCAAATTTT	2	632157	632147
1044	ARS221	EACS
1045	ARS221	EACS	ATTATTGATGTTTATTT	2			631993	632009
1046	ARS221	EACS	TTTATTTATATTTATTT	1			632050	632066
1047	ARS221	EACS	TATATTTATTTTTCGTT	2			632056	632072
1048	ARS221	B1
1049	ARS221	B1	ATTGATGTTTATTTTTTTCTTTTTTGCATA	1			631996	632025
1050	ARS221	B1	GTTTATTTTTTTCTTTTTTGCATAGCCTTT	2			632002	632031
1051	ARS221	B1	TTTTTCTTTTTTGCATAGCCTTTCTACATT	2			632009	632038
1052	ARS221	B1	TTTTCTTTTTTGCATAGCCTTTCTACATTT	2			632010	632039
1053	ARS221	B1	TTCTACATTTCATGGCTTTATTTATTTATA	2			632030	632059
1054	ARS221	B1	ATTTATATTTATTTTTCGTTTCCTATTTTT	0			632053	632082
1055	ARS221	B1	TTTTTCGTTTCCTATTTTTTTGCATACATA	2			632064	632093
1056	ARS221	B1	AGTTACTTTTTCTGGTTTGTTTTATCAATT	2			632169	632198
1057	ARS221	B2
1058	ARS221	B2	ATTTATAT	1			632053	632060
1059	ARS221	B2	ATATAAAG	1			632129	632136
1060	ARS221	B2	TGAAAAAT	1			632144	632151
1061	ARS221	B2	ACGAAAAT	1			632214	632221
1062	ARS221	B2			ACATGAAT	1	632203	632196
1063	ARS221	B2			AGAAAAAG	1	632181	632174
1064	ARS221	B2			GCAAAAAT	1	632114	632107
1065	ARS221	B2			AAAAAAAT	0	632084	632077
1066	ARS221	B2			CGAAAAAT	1	632070	632063
1067	ARS221	B2			AAATAAAT	0	632066	632059
1068	ARS221	B2			ATAAATAT	1	632064	632057
1069	ARS221	B2			ATATAAAT	0	632060	632053
1070	ARS221	B2			AAATAAAT	0	632056	632049
1071	ARS221	B2			AAATAAAG	1	632052	632045
1072	ARS221	B2			AGAAAAAA	1	632015	632008
1073	ARS221	B2			AAAAAAAT	0	632013	632006
1074	ARS221	B2			AAATAAAC	1	632009	632002
1075	ARS221	B2			ATAAACAT	1	632007	632000
1076	ARS221	B2			ACATCAAT	1	632003	631996
1077	ARS221	B2			AATAATAT	1	631998	631991
1078	ARS221	B2			AAATAAAT	0	631984	631977
1079	ARS221	B2			AATAAATT	1	631983	631976
1080	ARS221	Abf1
1081	ARS221	Abf1			TTTCGTGCACACTGCT	1	632219	632204
1082	ARS221								17	3	8	22	1
1083	ARS222	ACS
1084	ARS222	ACS	ATATATATATA	2			704342	704352
1085	ARS222	ACS	ATATATATATT	2			704344	704354
1086	ARS222	ACS	ATATATATTTA	1			704346	704356
1087	ARS222	ACS	ATTTACACTTT	1			704365	704375
1088	ARS222	ACS	TATTTCGTTTA	2			704426	704436
1089	ARS222	ACS			ATTTATAGATT	2	704493	704483
1090	ARS222	ACS			TTTTATACGTT	2	704472	704462
1091	ARS222	ACS			TTATACGTTTC	2	704470	704460
1092	ARS222	ACS			AGTAATGTTTT	2	704459	704449
1093	ARS222	ACS			TTTTTTTTTTT	2	704452	704442
1094	ARS222	ACS			TTTTTTTTTTT	2	704451	704441
1095	ARS222	ACS			TTTTTTTTTTT	2	704450	704440
1096	ARS222	ACS			TTTTTTTTTTT	2	704449	704439
1097	ARS222	ACS			TTTTTTTTTTA	2	704448	704438
1098	ARS222	ACS			ATATATATATA	2	704353	704343
1099	ARS222	ACS			ATATATATGTT	2	704349	704339
1100	ARS222	EACS
1101	ARS222	EACS	TATATATATATTTAGGT	2			704343	704359
1102	ARS222	B1
1103	ARS222	B1	ATATATATTTAGGTAAATCATTTACACTTT	1			704346	704375
1104	ARS222	B1			TTTTATACGTTTCAGTAATGTTTTTTTTTT	2	704472	704443
1105	ARS222	B1			TTATACGTTTCAGTAATGTTTTTTTTTTTT	2	704470	704441
1106	ARS222	B1			TTTTTTTTTTTTTAATAAACGAAATAAATT	2	704451	704422
1107	ARS222	B1			TTTTTTTTTTTTAATAAACGAAATAAATTT	2	704450	704421
1108	ARS222	B1			TTTTTTTTTTTAATAAACGAAATAAATTTT	2	704449	704420
1109	ARS222	B1			TTTTTTTTTTAATAAACGAAATAAATTTTT	2	704448	704419
1110	ARS222	B1			ATATATATATATGTTAGCGAAAAAAGCTTA	2	704353	704324
1111	ARS222	B2
1112	ARS222	B2	ACATATAT	1			704340	704347
1113	ARS222	B2	ATATATAT	1			704342	704349
1114	ARS222	B2	ATATATAT	1			704344	704351
1115	ARS222	B2	ATATATAT	1			704346	704353
1116	ARS222	B2	AGGTAAAT	1			704356	704363
1117	ARS222	B2	TTAAAAAT	1			704417	704424
1118	ARS222	B2	ATTAAAAA	1			704436	704443
1119	ARS222	B2	AAAAAAAA	1			704439	704446
1120	ARS222	B2	AAAAAAAA	1			704440	704447
1121	ARS222	B2	AAAAAAAA	1			704441	704448
1122	ARS222	B2	AAAAAAAA	1			704442	704449
1123	ARS222	B2	AAAAAAAA	1			704443	704450
1124	ARS222	B2	AAAAAAAA	1			704444	704451
1125	ARS222	B2	AAAAAAAA	1			704445	704452
1126	ARS222	B2	AAAAAAAC	1			704446	704453
1127	ARS222	B2	AAAAACAT	1			704448	704455
1128	ARS222	B2	AGAAAAGT	1			704472	704479
1129	ARS222	B2	CTATAAAT	1			704486	704493
1130	ARS222	B2	ATAAATAT	1			704488	704495
1131	ARS222	B2			AGTAAAAC	1	704523	704516
1132	ARS222	B2			AAATAAAT	0	704430	704423
1133	ARS222	B2			AATAAATT	1	704429	704422
1134	ARS222	B2			GAAAAAAT	1	704406	704399
1135	ARS222	B2			ACCTAAAT	1	704359	704352
1136	ARS222	B2			AAATATAT	1	704355	704348
1137	ARS222	B2			ATATATAT	1	704353	704346
1138	ARS222	B2			ATATATAT	1	704351	704344
1139	ARS222	B2			ATATATAT	1	704349	704342
1140	ARS222	Abf1
1141	ARS222								16	1	8	28	0
1142	ARS224	ACS
1143	ARS224	ACS			ATTTAATTTTT	2	741792	741782
1144	ARS224	ACS			TTTAATTTTTA	2	741791	741781
1145	ARS224	ACS			TTTAACGTTTT	1	741784	741774
1146	ARS224	ACS			TATCATGTTTT	2	741728	741718
1147	ARS224	EACS
1148	ARS224	EACS			ATTTTTAACGTTTTGTT	1	741787	741771
1149	ARS224	B1
1150	ARS224	B1			TTTAACGTTTTGTTTGTCCCACTTGGTATT	1	741784	741755
1151	ARS224	B2
1152	ARS224	B2	ACAAAAAC	1			741715	741722
1153	ARS224	B2	AAAAACAT	1			741717	741724
1154	ARS224	B2	TTAAAAAT	1			741780	741787
1155	ARS224	B2	AATTAAAT	0			741785	741792
1156	ARS224	B2			ATTTAATT	1	741792	741785
1157	ARS224	B2			AAAAACAT	1	741690	741683
1158	ARS224	Abf1
1159	ARS224								4	1	1	6	0
1160	ARS225	ACS
1161	ARS225	ACS	TTTAACGATTT	2			757491	757501
1162	ARS225	ACS	TTGTACGTATA	2			757594	757604
1163	ARS225	ACS			ATTTATATAGT	2	757473	757463
1164	ARS225	ACS			TCTTAGATTTA	2	757451	757441
1165	ARS225	EACS
1166	ARS225	B1
1167	ARS225	B2
1168	ARS225	B2	ATGTAAAT	1			757438	757445
1169	ARS225	B2	ATATAAAT	0			757466	757473
1170	ARS225	B2	ATAAATAT	1			757468	757475
1171	ARS225	B2	ACTTATAT	1			757604	757611
1172	ARS225	B2			ATATAAGT	1	757611	757604
1173	ARS225	B2			AGGAAAAT	1	757580	757573
1174	ARS225	B2			AGAAAAGT	1	757561	757554
1175	ARS225	B2			ATTTATAT	1	757473	757466
1176	ARS225	B2			ATTTACAT	1	757445	757438
1177	ARS225	Abf1
1178	ARS225								4	0	0	9	0
1179	ARS228	ACS
1180	ARS228	ACS	AATTATGTTTT	1			792223	792233
1181	ARS228	ACS			ATTTTTCTTTT	2	792256	792246
1182	ARS228	EACS
1183	ARS228	EACS	AGAAATTATGTTTTGTT	2			792220	792236
1184	ARS228	B1
1185	ARS228	B2
1186	ARS228	B2	AGAAAAAT	0			792249	792256
1187	ARS228	B2	AATACAAT	1			792268	792275
1188	ARS228	B2	ACTTTAAT	1			792298	792305
1189	ARS228	B2			ATTAAAGT	1	792305	792298
1190	ARS228	B2			TTTAAAAT	1	792285	792278
1191	ARS228	B2			GCTAAAAT	1	792267	792260
1192	ARS228	B2			ACATAATT	1	792230	792223
1193	ARS228	Abf1
1194	ARS228								2	1	0	7	0
1195	ARS230	ACS
1196	ARS230	ACS	TTTTATAATTT	1			28996	29006
1197	ARS230	ACS	ATTTTTGTTAT	2			29082	29092
1198	ARS230	ACS			CTTGATATTTT	2	29070	29060
1199	ARS230	ACS			TTTTACTATTA	2	29062	29052
1200	ARS230	EACS
1201	ARS230	B1
1202	ARS230	B2
1203	ARS230	B2	AGAAAAAG	1			28970	28977
1204	ARS230	B2	AGAAAAAG	1			29040	29047
1205	ARS230	B2	AGTAAAAA	1			29056	29063
1206	ARS230	B2	GTAAAAAT	1			29057	29064
1207	ARS230	B2	AAAAATAT	1			29059	29066
1208	ARS230	B2			ACATATAT	1	29098	29091
1209	ARS230	B2			ACAAAAAT	0	29089	29082
1210	ARS230	B2			ATAAAAAA	1	29001	28994
1211	ARS230	B2			AAAAAGAT	1	28998	28991
1212	ARS230	Abf1
1213	ARS230								4	0	0	9	0
1214	ARS231	ACS
1215	ARS231	ACS	ATTTATTTTGA	2			198327	198337
1216	ARS231	ACS	ATTTCCTTTTT	2			198352	198362
1217	ARS231	ACS	TTTGAAGTTTT	2			198375	198385
1218	ARS231	ACS	TTTCTTGTTTA	2			198385	198395
1219	ARS231	ACS			TTTAATGATTA	2	198420	198410
1220	ARS231	EACS
1221	ARS231	B1
1222	ARS231	B2
1223	ARS231	B2	AAGAAAAT	1			198321	198328
1224	ARS231	B2	AGAAAATT	1			198322	198329
1225	ARS231	B2	CATTAAAT	1			198414	198421
1226	ARS231	B2	ATTAAATT	1			198415	198422
1227	ARS231	B2	ATAAAAAA	1			198428	198435
1228	ARS231	B2	AAAAAAAA	1			198430	198437
1229	ARS231	B2	AAAAAAAA	1			198431	198438
1230	ARS231	B2	AAAAAAAG	1			198432	198439
1231	ARS231	B2	GATTAAAT	1			198449	198456
1232	ARS231	B2	AAATAAGT	1			198453	198460
1233	ARS231	B2			AATTTAAT	1	198422	198415
1234	ARS231	B2			AGAAAAAA	1	198389	198382
1235	ARS231	B2			AAAAAACT	1	198387	198380
1236	ARS231	B2			AAAAAAAA	1	198366	198359
1237	ARS231	B2			AAAAAAAA	1	198365	198358
1238	ARS231	B2			AAAAAAAG	1	198364	198357
1239	ARS231	B2			AAATAAAT	0	198334	198327
1240	ARS231	B2			AATAAATT	1	198333	198326
1241	ARS231	Abf1
1242	ARS231	Abf1			TTAAGTAGCCATTGAT	1	198129	198114
1243	ARS231								5	0	0	18	1
1244	ARS300	ACS
1245	ARS300	ACS			ATTTTTATGTT	2	1062	1052
1246	ARS300	ACS			TTTTATGTTTA	0	1060	1050
1247	ARS300	ACS			TTTTGTGGTTA	2	1032	1022
1248	ARS300	EACS
1249	ARS300	EACS			TATTTTTATGTTTAGGT	1	1063	1047
1250	ARS300	B1
1251	ARS300	B1			TTTTATGTTTAGGTGATTTTAGTGGTGATT	0	1060	1031
1252	ARS300	B2
1253	ARS300	B2	ACTAAAAT	0			1038	1045
1254	ARS300	B2	ACATAAAA	1			1053	1060
1255	ARS300	B2	ATAAAAAT	0			1055	1062
1256	ARS300	B2	AAAAATAT	1			1057	1064
1257	ARS300	B2			ACATAAGT	1	1016	1009
1258	ARS300	B2			GTATAAAT	1	1006	999
1259	ARS300	Abf1
1260	ARS300	Abf1			TGCCGTGCATAATGAT	0	844	829
1261	ARS300								3	1	1	6	1
1262	ARS301	ACS
1263	ARS301	ACS	TTCTATATGTA	2			11189	11199
1264	ARS301	ACS	TTTTTGATTTT	2			11247	11257
1265	ARS301	ACS	TTTGATTTTTT	2			11249	11259
1266	ARS301	ACS	TTTTTTATGTT	2			11255	11265
1267	ARS301	ACS	TTTTATGTTTT	0			11257	11267
1268	ARS301	ACS	ATTAAAGTTTT	2			11276	11286
1269	ARS301	ACS			ATTAATAATTT	2	11320	11310
1270	ARS301	ACS			TTTAATGTTTT	1	11281	11271
1271	ARS301	EACS
1272	ARS301	EACS	TTTTTTTATGTTTTTTT	1			11254	11270
1273	ARS301	B1
1274	ARS301	B1	TTCTATATGTACTTAAAACCTATTAATATA	2			11189	11218
1275	ARS301	B1	TTTGATTTTTTTATGTTTTTTTAAAACATT	2			11249	11278
1276	ARS301	B1	TTTTATGTTTTTTTAAAACATTAAAGTTTT	0			11257	11286
1277	ARS301	B2
1278	ARS301	B2	AATCAAAT	1			11147	11154
1279	ARS301	B2	ACTTAAAA	1			11199	11206
1280	ARS301	B2	ATTAATAT	1			11210	11217
1281	ARS301	B2	ATTAAAGT	1			11276	11283
1282	ARS301	B2	ATTCAAAT	1			11306	11313
1283	ARS301	B2	AGAACAAT	1			11324	11331
1284	ARS301	B2	AATTAACT	1			11329	11336
1285	ARS301	B2			ATAATAAT	1	11368	11361
1286	ARS301	B2			ACATTAAT	1	11345	11338
1287	ARS301	B2			AGTTAATT	1	11336	11329
1288	ARS301	B2			ATTTGAAT	1	11313	11306
1289	ARS301	B2			AAATAAGT	1	11302	11295
1290	ARS301	B2			ACTTTAAT	1	11283	11276
1291	ARS301	B2			AAAAAAAC	1	11270	11263
1292	ARS301	B2			AAAAACAT	1	11268	11261
1293	ARS301	B2			ACATAAAA	1	11264	11257
1294	ARS301	B2			ATAAAAAA	1	11262	11255
1295	ARS301	B2			AAAAAAAT	0	11260	11253
1296	ARS301	B2			ATATTAAT	1	11217	11210
1297	ARS301	B2			AATTACAT	1	11179	11172
1298	ARS301	Abf1
1299	ARS301								8	1	3	20	0
1300	ARS302	ACS
1301	ARS302	ACS	ATTTTCATTTA	1			14633	14643
1302	ARS302	ACS	ATTTTTATATT	2			14699	14709
1303	ARS302	ACS	TTTTATATTTT	0			14701	14711
1304	ARS302	ACS	ATGTACGTTCT	2			14770	14780
1305	ARS302	ACS	TTTTTAATTTT	2			14780	14790
1306	ARS302	ACS	TTTTAATTTTT	2			14781	14791
1307	ARS302	ACS	TTTAATTTTTT	2			14782	14792
1308	ARS302	ACS			TTTTATGTCAT	2	14757	14747
1309	ARS302	ACS			ATTTTCGTTTG	2	14743	14733
1310	ARS302	ACS			ATTCATATTTT	1	14690	14680
1311	ARS302	ACS			ATTTTTGTTTT	1	14684	14674
1312	ARS302	ACS			TTTGATTTTTT	2	14676	14666
1313	ARS302	ACS			TTTCATGTTGA	2	14593	14583
1314	ARS302	EACS
1315	ARS302	B1
1316	ARS302	B1	TTTTAATTTTTTATCAACATGAGAAAAATT	2			14781	14810
1317	ARS302	B1			TTTTATGTCATAGTATTTTCGTTTGCCATT	2	14757	14728
1318	ARS302	B2
1319	ARS302	B2	GAAAAAAT	1			14665	14672
1320	ARS302	B2	ACAAAAAT	0			14677	14684
1321	ARS302	B2	AAAAATAT	1			14679	14686
1322	ARS302	B2	ATATGAAT	1			14683	14690
1323	ARS302	B2	ACGAAAAT	1			14736	14743
1324	ARS302	B2	ACATAAAA	1			14750	14757
1325	ARS302	B2	AGAAAAAT	0			14802	14809
1326	ARS302	B2	TAATAAAT	1			14836	14843
1327	ARS302	B2			ATAAAAAA	1	14794	14787
1328	ARS302	B2			TAAAAAAT	1	14793	14786
1329	ARS302	B2			AAAAAATT	1	14792	14785
1330	ARS302	B2			AATTAAAA	1	14788	14781
1331	ARS302	B2			ATTAAAAA	1	14787	14780
1332	ARS302	B2			ATATAAAA	1	14708	14701
1333	ARS302	B2			ATAAAAAT	0	14706	14699
1334	ARS302	B2			TAATAAAT	1	14646	14639
1335	ARS302	B2			ATGAAAAT	1	14640	14633
1336	ARS302	B2			AAAATAAT	1	14637	14630
1337	ARS302	Abf1
1338	ARS302	Abf1	CGACGTTTGCAATGAT	1			14597	14612
1339	ARS302	Abf1			TTACGTAGAATTTGAC	1	15033	15018
1340	ARS302								13	0	2	18	2
1341	ARS303	ACS
1342	ARS303	ACS	ATATATAATTA	2			14877	14887
1343	ARS303	ACS	TCTTACATTTT	1			15047	15057
1344	ARS303	ACS	TTTTATACTAA	2			15055	15065
1345	ARS303	ACS	ATATATGATTA	2			15105	15115
1346	ARS303	ACS			ATTTATATTTT	0	15196	15186
1347	ARS303	ACS			AATTATATATA	2	14886	14876
1348	ARS303	EACS
1349	ARS303	B1
1350	ARS303	B1	ATATATGATTAAGATTCAAGCTGAAACATT	2			15105	15134
1351	ARS303	B2
1352	ARS303	B2	ATATATAT	1			14875	14882
1353	ARS303	B2	ATATAATT	1			14879	14886
1354	ARS303	B2	GCTAAAAT	1			14992	14999
1355	ARS303	B2	ATTAAGAT	1			15112	15119
1356	ARS303	B2	TATAAAAT	1			15147	15154
1357	ARS303	B2	ATATAAAT	0			15189	15196
1358	ARS303	B2			ATTTATAT	1	15196	15189
1359	ARS303	B2			GTATAAAT	1	15084	15077
1360	ARS303	B2			ATAAAAAT	0	15060	15053
1361	ARS303	B2			AGAAAAAG	1	15049	15042
1362	ARS303	B2			ACACAAAT	1	15019	15012
1363	ARS303	B2			AGTAAAAT	0	14955	14948
1364	ARS303	B2			ATAAACAT	1	14929	14922
1365	ARS303	B2			AATTATAT	1	14886	14879
1366	ARS303	B2			ATATATAT	1	14882	14875
1367	ARS303	Abf1
1368	ARS303	Abf1	TACTGTAATATATGAT	1			15098	15113
1369	ARS303	Abf1			TTACGTAGAATTTGAC	1	15033	15018
1370	ARS303								6	0	1	15	2
1371	ARS304	ACS
1372	ARS304	ACS	TTGTATACTTT	2			30318	30328
1373	ARS304	ACS	ATTTATAATAA	2			30432	30442
1374	ARS304	ACS			ATTTCTATTGA	2	30490	30480
1375	ARS304	ACS			TTATTTATTTA	2	30474	30464
1376	ARS304	ACS			TATTGTATTTA	2	30456	30446
1377	ARS304	ACS			ATTTACACTTA	1	30450	30440
1378	ARS304	ACS			TTATAAATTTT	2	30439	30429
1379	ARS304	EACS
1380	ARS304	B1
1381	ARS304	B1	TTGTATACTTTATGTGACTTCTGGAGTTTA	2			30318	30347
1382	ARS304	B1	ATTTATAATAAGTGTAAATACAATAAATTT	2			30432	30461
1383	ARS304	B2
1384	ARS304	B2	AAAAAGAT	1			30284	30291
1385	ARS304	B2	AGTTTAAT	1			30342	30349
1386	ARS304	B2	AGAAAATT	1			30427	30434
1387	ARS304	B2	AATACAAT	1			30448	30455
1388	ARS304	B2	CAATAAAT	1			30452	30459
1389	ARS304	B2	AATAAATT	1			30453	30460
1390	ARS304	B2	AAATAAAT	0			30465	30472
1391	ARS304	B2	AAATAACT	1			30469	30476
1392	ARS304	B2	ACTTCAAT	1			30477	30484
1393	ARS304	B2	ATAGAAAT	1			30483	30490
1394	ARS304	B2	CGAAAAAT	1			30559	30566
1395	ARS304	B2	AAATAAAG	1			30636	30643
1396	ARS304	B2	AGAAAAAG	1			30642	30649
1397	ARS304	B2			AAAAAAGT	1	30581	30574
1398	ARS304	B2			CAAAAAAT	1	30572	30565
1399	ARS304	B2			AAAAAATT	1	30571	30564
1400	ARS304	B2			ACAAAATT	1	30464	30457
1401	ARS304	B2			TTATAAAT	1	30439	30432
1402	ARS304	B2			AATATAAT	1	30385	30378
1403	ARS304	B2			AATTAAAC	1	30350	30343
1404	ARS304	B2			ATTAAACT	1	30349	30342
1405	ARS304	B2			ACATAAAG	1	30332	30325
1406	ARS304	Abf1
1407	ARS304	Abf1	TTTTGTTCTCTATGAT	1			30687	30702
1408	ARS304								7	0	2	22	1
1409	ARS305	ACS
1410	ARS305	ACS	ATTCTTGTTTT	2			39529	39539
1411	ARS305	ACS			TTTTATATGTT	1	39591	39581
1412	ARS305	ACS			TTATATGTTTT	1	39589	39579
1413	ARS305	ACS			TGTTATGTATT	2	39579	39569
1414	ARS305	ACS			TTGTTTATTTT	2	39570	39560
1415	ARS305	ACS			TTTTCCCTTTA	2	39563	39553
1416	ARS305	EACS
1417	ARS305	EACS			TTTTTATATGTTTTGTT	1	39592	39576
1418	ARS305	EACS			TTTTGTTATGTATTGTT	2	39582	39566
1419	ARS305	B1
1420	ARS305	B1			TTTTATATGTTTTGTTATGTATTGTTTATT	1	39591	39562
1421	ARS305	B1			TTATATGTTTTGTTATGTATTGTTTATTTT	1	39589	39560
1422	ARS305	B1			TGTTATGTATTGTTTATTTTCCCTTTAATT	2	39579	39550
1423	ARS305	B2
1424	ARS305	B2	TGATAAAT	1			39523	39530
1425	ARS305	B2	CCTAAAAT	1			39545	39552
1426	ARS305	B2	AATTAAAG	1			39550	39557
1427	ARS305	B2	AAATAAAC	1			39561	39568
1428	ARS305	B2	ATATAAAA	1			39584	39591
1429	ARS305	B2	ATAAAAAC	1			39586	39593
1430	ARS305	B2			ACAAGAAT	1	39536	39529
1431	ARS305	B2			AGAAAAAA	1	39521	39514
1432	ARS305	B2			AAAAAAAT	0	39519	39512
1433	ARS305	Abf1
1434	ARS305	Abf1	TACTGTCCGGTGTGAT	1			39457	39472
1435	ARS305								6	2	3	9	1
1436	ARS306	ACS
1437	ARS306	ACS	TTTCAAATTTT	2			74502	74512
1438	ARS306	ACS	AATTGTATTTA	2			74515	74525
1439	ARS306	ACS	ATTTATATTTA	0			74521	74531
1440	ARS306	ACS	ATATTTATTTA	2			74525	74535
1441	ARS306	ACS			ATTATTATTTT	2	74610	74600
1442	ARS306	ACS			TATTATTTTTT	2	74608	74598
1443	ARS306	ACS			AGTTGCATTTT	2	74575	74565
1444	ARS306	EACS
1445	ARS306	EACS	TGTATTTATATTTATTT	2			74518	74534
1446	ARS306	B1
1447	ARS306	B1	TTTCAAATTTTCGAATTGTATTTATATTTA	2			74502	74531
1448	ARS306	B1	ATTTATATTTATTTAGTACTTCTTGAGTTT	0			74521	74550
1449	ARS306	B2
1450	ARS306	B2	ATTTATAT	1			74521	74528
1451	ARS306	B2	GTAAAAAT	1			74562	74569
1452	ARS306	B2	AAAAAAAA	1			74595	74602
1453	ARS306	B2	AAAAAAAA	1			74596	74603
1454	ARS306	B2	AAAAAAAT	0			74597	74604
1455	ARS306	B2	AAAATAAT	1			74600	74607
1456	ARS306	B2	ATAATAAT	1			74603	74610
1457	ARS306	B2	AGATAAAT	0			74667	74674
1458	ARS306	B2			TCATAAAT	1	74620	74613
1459	ARS306	B2			ACAAAAGT	1	74580	74573
1460	ARS306	B2			AAATAAAT	0	74534	74527
1461	ARS306	B2			ATAAATAT	1	74532	74525
1462	ARS306	B2			ATATAAAT	0	74528	74521
1463	ARS306	B2			AATACAAT	1	74523	74516
1464	ARS306	B2			AAAAAAGT	1	74504	74497
1465	ARS306	Abf1
1466	ARS306	Abf1	TTTCCTGTTCAGTGAT	1			74696	74711
1467	ARS306								7	1	2	15	1
1468	ARS307	ACS
1469	ARS307	ACS	TTTCATATTAT	2			108873	108883
1470	ARS307	ACS	ATATATATATA	2			108895	108905
1471	ARS307	ACS	ATATATATATA	2			108897	108907
1472	ARS307	ACS	ATATATATATA	2			108899	108909
1473	ARS307	ACS	ATATATATATT	2			108901	108911
1474	ARS307	ACS	ATATATATTGA	2			108903	108913
1475	ARS307	ACS	TTCTTTATTTT	2			108923	108933
1476	ARS307	ACS			TTTTTTATTTA	1	108976	108966
1477	ARS307	ACS			ATTTATGTTTT	0	108970	108960
1478	ARS307	ACS			ATATATATATA	2	108910	108900
1479	ARS307	ACS			ATATATATATA	2	108908	108898
1480	ARS307	ACS			ATATATATATA	2	108906	108896
1481	ARS307	ACS			CTTTATATTAA	2	108767	108757
1482	ARS307	EACS
1483	ARS307	EACS			TTTATTTATGTTTTCTT	1	108973	108957
1484	ARS307	B1
1485	ARS307	B1	ATATATATATATTGATCCTCTCTCTTCTTT	2			108899	108928
1486	ARS307	B1	ATATATATTGATCCTCTCTCTTCTTTATTT	2			108903	108932
1487	ARS307	B1			ATTTATGTTTTCTTCTTCACACATGGGTTA	0	108970	108941
1488	ARS307	B1			ATATATATATATATATGCTAAAAGATTATA	2	108910	108881
1489	ARS307	B2
1490	ARS307	B2	ATATAAAG	1			108760	108767
1491	ARS307	B2	ATAAAGAT	1			108762	108769
1492	ARS307	B2	ATAGAAAT	1			108831	108838
1493	ARS307	B2	AGAAATAT	1			108833	108840
1494	ARS307	B2	TTTTAAAT	1			108862	108869
1495	ARS307	B2	AAATAAGT	1			108866	108873
1496	ARS307	B2	ATTATAAT	1			108879	108886
1497	ARS307	B2	ATATATAT	1			108895	108902
1498	ARS307	B2	ATATATAT	1			108897	108904
1499	ARS307	B2	ATATATAT	1			108899	108906
1500	ARS307	B2	ATATATAT	1			108901	108908
1501	ARS307	B2	ATATATAT	1			108903	108910
1502	ARS307	B2	ACATAAAT	0			108963	108970
1503	ARS307	B2	AAATAAAA	1			108967	108974
1504	ARS307	B2	AATAAAAA	1			108968	108975
1505	ARS307	B2	ATAAAAAA	1			108969	108976
1506	ARS307	B2			AAATAAAG	1	108932	108925
1507	ARS307	B2			ATATATAT	1	108910	108903
1508	ARS307	B2			ATATATAT	1	108908	108901
1509	ARS307	B2			ATATATAT	1	108906	108899
1510	ARS307	B2			ATATATAT	1	108904	108897
1511	ARS307	B2			ATATATAT	1	108902	108895
1512	ARS307	B2			ATTATAAT	1	108886	108879
1513	ARS307	B2			ATTTAAAA	1	108869	108862
1514	ARS307	B2			TTTAAAAT	1	108868	108861
1515	ARS307	B2			CGTAAAAT	1	108775	108768
1516	ARS307	Abf1
1517	ARS307								13	1	4	26	0
1518	ARS308	ACS
1519	ARS308	ACS	TATTATATTTT	1			114407	114417
1520	ARS308	ACS	TTATATTTTTA	2			114409	114419
1521	ARS308	ACS	GTTTATTTTTA	2			114443	114453
1522	ARS308	ACS	ATATATATTTC	2			114517	114527
1523	ARS308	ACS	GTTTACAATTT	2			114680	114690
1524	ARS308	ACS	TTTTACCATTA	2			114688	114698
1525	ARS308	ACS	AGATACATTTT	2			114766	114776
1526	ARS308	ACS			TTTAATATGTT	2	114861	114851
1527	ARS308	ACS			ATTTGAATTTT	2	114816	114806
1528	ARS308	ACS			TTTTACTGTTA	2	114631	114621
1529	ARS308	ACS			ATATATATTTC	2	114524	114514
1530	ARS308	ACS			ATTTCTTTTTT	2	114508	114498
1531	ARS308	ACS			ACTAATATTTT	2	114477	114467
1532	ARS308	ACS			TTTTAAATTTT	1	114470	114460
1533	ARS308	ACS			AATTTTATTTT	2	114465	114455
1534	ARS308	ACS			TTTTATTTTTT	1	114463	114453
1535	ARS308	ACS			CTTTTTATTTT	2	114440	114430
1536	ARS308	ACS			TTTTATTTTTT	1	114438	114428
1537	ARS308	ACS			TTTTTTACTTT	2	114433	114423
1538	ARS308	ACS			TTTTACTTTTT	1	114431	114421
1539	ARS308	ACS			TTTTCCATATT	2	114345	114335
1540	ARS308	EACS
1541	ARS308	EACS			ATATTTTAAATTTTATT	2	114473	114457
1542	ARS308	B1
1543	ARS308	B1	GTTTATTTTTAAAAAATAAAATTTAAAATA	2			114443	114472
1544	ARS308	B1	TTTTACCATTAGTACTCATGCCTATACTTT	2			114688	114717
1545	ARS308	B1			TTTTACTGTTAAGTTGCTTTACCAACTTTT	2	114631	114602
1546	ARS308	B1			ATTTCTTTTTTAACTTTCGGAAATCAAATA	2	114508	114479
1547	ARS308	B1			AATTTTATTTTTTAAAAATAAACTACTTTT	2	114465	114436
1548	ARS308	B1			TTTTATTTTTTAAAAATAAACTACTTTTTA	1	114463	114434
1549	ARS308	B2
1550	ARS308	B2	GAAAAAAT	1			114366	114373
1551	ARS308	B2	AAATAAGT	1			114379	114386
1552	ARS308	B2	AAAAAAAG	1			114419	114426
1553	ARS308	B2	AAAAAAGT	1			114420	114427
1554	ARS308	B2	AGTAAAAA	1			114425	114432
1555	ARS308	B2	TAAAAAAT	1			114427	114434
1556	ARS308	B2	AAATAAAA	1			114431	114438
1557	ARS308	B2	AATAAAAA	1			114432	114439
1558	ARS308	B2	ATAAAAAG	1			114433	114440
1559	ARS308	B2	TAAAAAAT	1			114452	114459
1560	ARS308	B2	AAATAAAA	1			114456	114463
1561	ARS308	B2	AATAAAAT	0			114457	114464
1562	ARS308	B2	ATAAAATT	1			114458	114465
1563	ARS308	B2	ATTTAAAA	1			114463	114470
1564	ARS308	B2	TTTAAAAT	1			114464	114471
1565	ARS308	B2	AGTTAAAA	1			114494	114501
1566	ARS308	B2	AAAGAAAT	1			114501	114508
1567	ARS308	B2	AGAAATAT	1			114513	114520
1568	ARS308	B2	AAATATAT	1			114515	114522
1569	ARS308	B2	ATATATAT	1			114517	114524
1570	ARS308	B2	AGAAAAAG	1			114599	114606
1571	ARS308	B2	AGTAAAAA	1			114625	114632
1572	ARS308	B2	AGATACAT	1			114766	114773
1573	ARS308	B2	AATTAAAA	1			114802	114809
1574	ARS308	B2	ATTAAAAT	0			114803	114810
1575	ARS308	B2	ATTCAAAT	1			114809	114816
1576	ARS308	B2	AAATGAAT	1			114813	114820
1577	ARS308	B2	ACAAACAT	1			114848	114855
1578	ARS308	B2	ATTAAAAC	1			114856	114863
1579	ARS308	B2			AAATCAAT	1	114921	114914
1580	ARS308	B2			ATATGAAT	1	114837	114830
1581	ARS308	B2			ATTTGAAT	1	114816	114809
1582	ARS308	B2			ATTTTAAT	1	114810	114803
1583	ARS308	B2			GCTAAAAT	1	114779	114772
1584	ARS308	B2			AGAAAAGT	1	114720	114713
1585	ARS308	B2			GGTAAAAT	1	114694	114687
1586	ARS308	B2			ATAATAAT	1	114582	114575
1587	ARS308	B2			AATAATAT	1	114580	114573
1588	ARS308	B2			AATGAAAT	1	114530	114523
1589	ARS308	B2			AAATATAT	1	114526	114519
1590	ARS308	B2			ATATATAT	1	114524	114517
1591	ARS308	B2			AATCAAAT	1	114487	114480
1592	ARS308	B2			ACTAATAT	1	114477	114470
1593	ARS308	B2			TTTTAAAT	1	114470	114463
1594	ARS308	B2			TTAAAAAT	1	114454	114447
1595	ARS308	B2			AAATAAAC	1	114450	114443
1596	ARS308	B2			AATAAACT	1	114449	114442
1597	ARS308	B2			TTAAAAAT	1	114420	114413
1598	ARS308	B2			AAAAATAT	1	114418	114411
1599	ARS308	B2			AATATAAT	1	114415	114408
1600	ARS308	B2			AATAAAAT	0	114410	114403
1601	ARS308	B2			AATCAAAT	1	114405	114398
1602	ARS308	Abf1
1603	ARS308	Abf1	TACCTTCAAAATTGAT	1			114904	114919
1604	ARS308								21	1	6	52	1
1605	ARS309	ACS
1606	ARS309	ACS	GTTTATATCTT	2			132046	132056
1607	ARS309	ACS	TTTGAAGTTTT	2			132059	132069
1608	ARS309	ACS			TTAAATGTTTT	2	132088	132078
1609	ARS309	EACS
1610	ARS309	EACS	ATTGTTTATATCTTGTT	2			132043	132059
1611	ARS309	B1
1612	ARS309	B1	GTTTATATCTTGTTTTGAAGTTTTAGCTTT	2			132046	132075
1613	ARS309	B2
1614	ARS309	B2	AAAAACAT	1			132077	132084
1615	ARS309	B2	ATTTAATT	1			132083	132090
1616	ARS309	B2	AGTAACAT	1			132095	132102
1617	ARS309	B2			AATAACAT	1	132111	132104
1618	ARS309	B2			AATTAAAT	0	132090	132083
1619	ARS309	B2			ATATAAAC	1	132053	132046
1620	ARS309	Abf1
1621	ARS309	Abf1			TTCCCTGCACTTTGAT	1	131939	131924
1622	ARS309								3	1	1	6	1
1623	ARS310	ACS
1624	ARS310	ACS	TATGATATTTT	2			166515	166525
1625	ARS310	ACS	ATTTATGTTAT	1			166663	166673
1626	ARS310	ACS	TGTTATGTATA	2			166668	166678
1627	ARS310	ACS	ATGTATATATA	2			166672	166682
1628	ARS310	ACS	ATTCACAATTT	2			166843	166853
1629	ARS310	ACS	TAGTACATTTA	2			166943	166953
1630	ARS310	ACS			ATTTATAGTAA	2	167263	167253
1631	ARS310	ACS			TTTCATGTTTA	1	167128	167118
1632	ARS310	ACS			TCTTGTATTTT	2	166802	166792
1633	ARS310	ACS			ATTTTTCTTTT	2	166796	166786
1634	ARS310	ACS			TTTTTCTTTTA	2	166795	166785
1635	ARS310	ACS			ATTTACATTTA	0	166766	166756
1636	ARS310	ACS			ATTTACGAATA	2	166760	166750
1637	ARS310	ACS			ATTTGTATATA	2	166748	166738
1638	ARS310	ACS			TTGTATATATT	2	166746	166736
1639	ARS310	ACS			TTTTTTACTTT	2	166712	166702
1640	ARS310	ACS			TTTTACTTTTT	1	166710	166700
1641	ARS310	ACS			AGTTACGATTA	2	166691	166681
1642	ARS310	EACS
1643	ARS310	EACS	ATTATTTATGTTATGTA	2			166660	166676
1644	ARS310	EACS			TTTTTTTACTTTTTGCT	2	166713	166697
1645	ARS310	B1
1646	ARS310	B1			ATTTTTCTTTTAGCTCTGCTTCAATTAATT	2	166796	166767
1647	ARS310	B1			TTTTTCTTTTAGCTCTGCTTCAATTAATTA	2	166795	166766
1648	ARS310	B1			TTTTACTTTTTGCTCTAAGAGTTACGATTA	1	166710	166681
1649	ARS310	B1			AGTTACGATTATATATACATAACATAAATA	2	166691	166662
1650	ARS310	B2
1651	ARS310	B2	AAATTAAT	1			166542	166549
1652	ARS310	B2	AGTAAAAA	1			166704	166711
1653	ARS310	B2	AAAAAAAA	1			166707	166714
1654	ARS310	B2	AAAAAAAA	1			166708	166715
1655	ARS310	B2	AAAAAAAG	1			166709	166716
1656	ARS310	B2	ATACAAAT	1			166741	166748
1657	ARS310	B2	ATGTAAAT	1			166759	166766
1658	ARS310	B2	AAATAATT	1			166763	166770
1659	ARS310	B2	AATTAATT	1			166767	166774
1660	ARS310	B2	AGAAAAAT	0			166789	166796
1661	ARS310	B2	AAGAAAAT	1			166799	166806
1662	ARS310	B2	AGAAAATT	1			166800	166807
1663	ARS310	B2	CCAAAAAT	1			166863	166870
1664	ARS310	B2	AAAAATAT	1			166865	166872
1665	ARS310	B2	ACAAAAAG	1			166997	167004
1666	ARS310	B2	AAAAAGAT	1			166999	167006
1667	ARS310	B2	GAAAAAAT	1			167079	167086
1668	ARS310	B2	ACTAAAAG	1			167089	167096
1669	ARS310	B2	AATTAAAA	1			167184	167191
1670	ARS310	B2	ATTAAAAT	0			167185	167192
1671	ARS310	B2	CTATAAAT	1			167256	167263
1672	ARS310	B2	AGAAAGAT	1			167286	167293
1673	ARS310	B2	ATACAAAT	1			167305	167312
1674	ARS310	B2	AATAAAAC	1			167334	167341
1675	ARS310	B2			AGTACAAT	1	167318	167311
1676	ARS310	B2			ATAATAAT	1	167306	167299
1677	ARS310	B2			ATTTTAAT	1	167192	167185
1678	ARS310	B2			ATTAAAAA	1	167136	167129
1679	ARS310	B2			TTAAAAAT	1	167135	167128
1680	ARS310	B2			ACTAATAT	1	166942	166935
1681	ARS310	B2			ACTAAAAT	0	166857	166850
1682	ARS310	B2			AAATAAAT	0	166812	166805
1683	ARS310	B2			AATAAATT	1	166811	166804
1684	ARS310	B2			AATTAATT	1	166774	166767
1685	ARS310	B2			ATTTACAT	1	166766	166759
1686	ARS310	B2			GAATAAAT	1	166754	166747
1687	ARS310	B2			AATAAATT	1	166753	166746
1688	ARS310	B2			ATATACAT	1	166679	166672
1689	ARS310	B2			ACATAAAT	0	166670	166663
1690	ARS310	B2			AATAAAAC	1	166657	166650
1691	ARS310	Abf1
1692	ARS310								18	2	4	40	0
1693	ARS313	ACS
1694	ARS313	ACS	TTTTTTACTTT	2			194311	194321
1695	ARS313	ACS	TTTTACTTTTA	1			194313	194323
1696	ARS313	ACS	TGTTAAATTTT	2			194327	194337
1697	ARS313	ACS	ATTTTAGTTTT	2			194333	194343
1698	ARS313	ACS			TTTTAAACTTT	2	194366	194356
1699	ARS313	ACS			CTTTATATATA	2	194359	194349
1700	ARS313	EACS
1701	ARS313	EACS	ATTTTTTACTTTTAGTT	1			194310	194326
1702	ARS313	B1
1703	ARS313	B1	TTTTACTTTTAGTTTGTTAAATTTTAGTTT	1			194313	194342
1704	ARS313	B1	TGTTAAATTTTAGTTTTCGTCATATATATA	2			194327	194356
1705	ARS313	B1	ATTTTAGTTTTCGTCATATATATAAAGTTT	2			194333	194362
1706	ARS313	B1			CTTTATATATATGACGAAAACTAAAATTTA	2	194359	194330
1707	ARS313	B2
1708	ARS313	B2	TGTTAAAT	1			194327	194334
1709	ARS313	B2	ATATATAT	1			194348	194355
1710	ARS313	B2	ATATAAAG	1			194352	194359
1711	ARS313	B2			ATATATAT	1	194355	194348
1712	ARS313	B2			ACTAAAAT	0	194340	194333
1713	ARS313	B2			ACTAAAAG	1	194325	194318
1714	ARS313	B2			AGTAAAAA	1	194319	194312
1715	ARS313	B2			TAAAAAAT	1	194317	194310
1716	ARS313	B2			AAAAAATT	1	194316	194309
1717	ARS313	Abf1
1718	ARS313								6	1	4	9	0
1719	ARS314	ACS
1720	ARS314	ACS	ATTTACGTCTG	2			197477	197487
1721	ARS314	ACS			ATTAATATTCA	2	197563	197553
1722	ARS314	ACS			ATTCATGTTTA	1	197557	197547
1723	ARS314	EACS
1724	ARS314	EACS			AATATTCATGTTTAGTA	2	197560	197544
1725	ARS314	B1
1726	ARS314	B1			ATTAATATTCATGTTTAGTACTGAAAATTA	2	197563	197534
1727	ARS314	B1			ATTCATGTTTAGTACTGAAAATTAAGAATA	1	197557	197528
1728	ARS314	B2
1729	ARS314	B2	CAAAAAAT	1			197497	197504
1730	ARS314	B2	AAAAATAT	1			197499	197506
1731	ARS314	B2	ACATGAAT	1			197550	197557
1732	ARS314	B2	ATATTAAT	1			197556	197563
1733	ARS314	B2			AAATAATT	1	197568	197561
1734	ARS314	B2			ATTAATAT	1	197563	197556
1735	ARS314	B2			ACGTAAAT	1	197484	197477
1736	ARS314	B2			AATTAGAT	1	197479	197472
1737	ARS314	Abf1
1738	ARS314								3	1	2	8	0
1739	ARS315	ACS
1740	ARS315	ACS	ATTTCCGTGTA	2			224820	224830
1741	ARS315	ACS	TTTTTTATGTT	2			224862	224872
1742	ARS315	ACS	TTTTATGTTTT	0			224864	224874
1743	ARS315	ACS			CTTTTTATTTT	2	224960	224950
1744	ARS315	ACS			TTTTATTTTTG	2	224958	224948
1745	ARS315	ACS			ATTTTTGTTTG	2	224954	224944
1746	ARS315	ACS			TTGTTTGTTTT	2	224950	224940
1747	ARS315	EACS
1748	ARS315	EACS	TTTTTTTATGTTTTTCT	2			224861	224877
1749	ARS315	B1
1750	ARS315	B1			TTTTATTTTTGTTTGTTTTATTCTCCTATA	2	224958	224929
1751	ARS315	B2
1752	ARS315	B2	AGAAAAAC	1			224901	224908
1753	ARS315	B2	AAAACAAT	1			224904	224911
1754	ARS315	B2	AATAAAAC	1			224937	224944
1755	ARS315	B2	ACAAAAAT	0			224947	224954
1756	ARS315	B2	AAATAAAA	1			224951	224958
1757	ARS315	B2	AATAAAAA	1			224952	224959
1758	ARS315	B2	ATAAAAAG	1			224953	224960
1759	ARS315	B2	AAGAAAAT	1			224975	224982
1760	ARS315	B2	ACAATAAT	1			225002	225009
1761	ARS315	B2	ACTACAAT	1			225010	225017
1762	ARS315	B2			ATGAAAAT	1	225061	225054
1763	ARS315	B2			AGATAATT	1	225022	225015
1764	ARS315	B2			AGAAAAAC	1	224877	224870
1765	ARS315	B2			AAAAACAT	1	224875	224868
1766	ARS315	B2			ACATAAAA	1	224871	224864
1767	ARS315	B2			ATAAAAAA	1	224869	224862
1768	ARS315	B2			AAAAAAAA	1	224867	224860
1769	ARS315	B2			AAAAAAAC	1	224866	224859
1770	ARS315	B2			AAAAAACT	1	224865	224858
1771	ARS315	Abf1
1772	ARS315	Abf1	TGTTGTAGAGGTTGAT	1			224689	224704
1773	ARS315								7	1	1	19	1
1774	ARS316	ACS
1775	ARS316	ACS			ATTTTTTTTTT	2	273045	273035
1776	ARS316	ACS			TTTTTTTTTTT	2	273044	273034
1777	ARS316	ACS			TTTTTTTTTTT	2	273043	273033
1778	ARS316	ACS			TTTTTTTTTTT	2	273042	273032
1779	ARS316	ACS			TTTTTTTTTTT	2	273041	273031
1780	ARS316	ACS			TTTTTTTTTTT	2	273040	273030
1781	ARS316	ACS			TTTTTTTTTTT	2	273039	273029
1782	ARS316	ACS			TTTTTTTTTTT	2	273038	273028
1783	ARS316	ACS			TTTTTTTTTTT	2	273037	273027
1784	ARS316	ACS			TTTTTTTTTTT	2	273036	273026
1785	ARS316	ACS			TTTCAAATTTA	2	273028	273018
1786	ARS316	EACS
1787	ARS316	EACS			TTTTTTCAAATTTAGTT	2	273031	273015
1788	ARS316	B1
1789	ARS316	B1			TTTCAAATTTAGTTCTTCGTTGCCTACATT	2	273028	272999
1790	ARS316	B2
1791	ARS316	B2	AACAAAAT	1			272985	272992
1792	ARS316	B2	ACAAAATT	1			272986	272993
1793	ARS316	B2	AAGAAAAT	1			272994	273001
1794	ARS316	B2	AACTAAAT	1			273015	273022
1795	ARS316	B2	ACTAAATT	1			273016	273023
1796	ARS316	B2	AAAAAAAA	1			273026	273033
1797	ARS316	B2	AAAAAAAA	1			273027	273034
1798	ARS316	B2	AAAAAAAA	1			273028	273035
1799	ARS316	B2	AAAAAAAA	1			273029	273036
1800	ARS316	B2	AAAAAAAA	1			273030	273037
1801	ARS316	B2	AAAAAAAA	1			273031	273038
1802	ARS316	B2	AAAAAAAA	1			273032	273039
1803	ARS316	B2	AAAAAAAA	1			273033	273040
1804	ARS316	B2	AAAAAAAA	1			273034	273041
1805	ARS316	B2	AAAAAAAA	1			273035	273042
1806	ARS316	B2	AAAAAAAA	1			273036	273043
1807	ARS316	B2	AAAAAAAA	1			273037	273044
1808	ARS316	B2	AAAAAAAT	0			273038	273045
1809	ARS316	B2	AAAAAATT	1			273039	273046
1810	ARS316	B2	ATCTAAAT	1			273060	273067
1811	ARS316	B2			AGATAATT	1	273072	273065
1812	ARS316	B2			ATTTAGAT	1	273067	273060
1813	ARS316	B2			AGTAAATT	1	273050	273043
1814	ARS316	B2			TGAAAAAT	1	272921	272914
1815	ARS316	Abf1
1816	ARS316	Abf1	TGCGGTACCTTTTGAT	1			272672	272687
1817	ARS316	Abf1			TGCCGTTATTTTTGGT	1	272862	272847
1818	ARS316								11	1	1	24	2
1819	ARS317	ACS
1820	ARS317	ACS	TTTGATTTTTT	2			292645	292655
1821	ARS317	ACS			AATAACATTTT	2	292693	292683
1822	ARS317	ACS			TTTTTTATATT	2	292686	292676
1823	ARS317	ACS			TTTTATATTTA	0	292684	292674
1824	ARS317	ACS			ATTTAGGTATT	2	292678	292668
1825	ARS317	EACS
1826	ARS317	EACS			ATTTTTTATATTTAGGT	1	292687	292671
1827	ARS317	B1
1828	ARS317	B1			TTTTTTATATTTAGGTATTAAATTGCGATT	2	292686	292657
1829	ARS317	B1			TTTTATATTTAGGTATTAAATTGCGATTTA	0	292684	292655
1830	ARS317	B2
1831	ARS317	B2	TTTTAAAT	1			292652	292659
1832	ARS317	B2	AATTTAAT	1			292663	292670
1833	ARS317	B2	ACCTAAAT	1			292671	292678
1834	ARS317	B2	ATATAAAA	1			292677	292684
1835	ARS317	B2	ATAAAAAA	1			292679	292686
1836	ARS317	B2	TAAAAAAT	1			292680	292687
1837	ARS317	B2			AATAACAT	1	292693	292686
1838	ARS317	B2			TATTAAAT	1	292671	292664
1839	ARS317	B2			ATTAAATT	1	292670	292663
1840	ARS317	B2			ATTTAAAA	1	292659	292652
1841	ARS317	B2			TAAAAAAT	1	292656	292649
1842	ARS317	Abf1
1843	ARS317	Abf1			GTTCGTATTTTATGAT	1	292772	292757
1844	ARS317								5	1	2	11	1
1845	ARS318	ACS
1846	ARS318	ACS	TATCATGTTTT	2			294824	294834
1847	ARS318	ACS	ATTTAATTTTT	2			294844	294854
1848	ARS318	ACS	TTTAATTTTTA	2			294845	294855
1849	ARS318	ACS	ATTAATATTTA	1			294883	294893
1850	ARS318	ACS			ATTTGTTTTTT	2	294866	294856
1851	ARS318	EACS
1852	ARS318	B1
1853	ARS318	B1	TATCATGTTTTGGTATGATAATTTAATTTT	2			294824	294853
1854	ARS318	B1			ATTTGTTTTTTTAAAAATTAAATTATCATA	2	294866	294837
1855	ARS318	B2
1856	ARS318	B2	AATTTAAT	1			294843	294850
1857	ARS318	B2	ATTTAATT	1			294844	294851
1858	ARS318	B2	AAAAAAAC	1			294855	294862
1859	ARS318	B2	AAACAAAT	1			294859	294866
1860	ARS318	B2	AATTTAAT	1			294864	294871
1861	ARS318	B2	ATTTAATT	1			294865	294872
1862	ARS318	B2	ATTAATAT	1			294883	294890
1863	ARS318	B2			TAATAAAT	1	294896	294889
1864	ARS318	B2			ATAAATAT	1	294894	294887
1865	ARS318	B2			ATATTAAT	1	294890	294883
1866	ARS318	B2			AATTAAAT	0	294872	294865
1867	ARS318	B2			ATTAAATT	1	294871	294864
1868	ARS318	B2			TTAAAAAT	1	294856	294849
1869	ARS318	B2			AATTAAAT	0	294851	294844
1870	ARS318	B2			ATTAAATT	1	294850	294843
1871	ARS318	B2			TGATAAAT	1	294828	294821
1872	ARS318	Abf1
1873	ARS318	Abf1	TTTCGTATATGGCGAT	1			294802	294817
1874	ARS318								5	0	2	16	1
1875	ARS319	ACS
1876	ARS319	ACS	ATTTTTATGTT	2			315819	315829
1877	ARS319	ACS	TTTTATGTTTA	0			315821	315831
1878	ARS319	ACS			ATATACACTTA	2	315878	315868
1879	ARS319	EACS
1880	ARS319	EACS	TATTTTTATGTTTAGGT	1			315818	315834
1881	ARS319	B1
1882	ARS319	B1	TTTTATGTTTAGGTGATTTTAGTGGTGATT	0			315821	315850
1883	ARS319	B2
1884	ARS319	B2	AATAGAAT	1			315811	315818
1885	ARS319	B2	ACATAAGT	1			315865	315872
1886	ARS319	B2			AGAAAAAT	0	315855	315848
1887	ARS319	B2			ACTAAAAT	0	315843	315836
1888	ARS319	B2			ACATAAAA	1	315828	315821
1889	ARS319	B2			ATAAAAAT	0	315826	315819
1890	ARS319	B2			AAAAATAT	1	315824	315817
1891	ARS319	Abf1
1892	ARS319	Abf1	TGCCGTGCATAATGAT	0			316037	316052
1893	ARS319								3	1	1	7	1
1894	ARS320	ACS
1895	ARS320	ACS	ATTTCTATTGA	2			15271	15281
1896	ARS320	ACS	ACCTATATTTT	2			15291	15301
1897	ARS320	ACS	TTTTATGTTAT	1			15298	15308
1898	ARS320	ACS	TGTTATGTTAT	2			15303	15313
1899	ARS320	ACS	TGTTATGTTAT	2			15308	15318
1900	ARS320	ACS	TGTTATGTTTG	2			15313	15323
1901	ARS320	ACS	GTTTATGCTTT	2			15491	15501
1902	ARS320	ACS	TTTTAAATTCA	2			15807	15817
1903	ARS320	ACS	ATTGATGTGTA	2			16055	16065
1904	ARS320	ACS	GTGTATATTTA	2			16061	16071
1905	ARS320	ACS			TGTCATGTTTT	2	16247	16237
1906	ARS320	ACS			TTTCATATTTC	2	15843	15833
1907	ARS320	ACS			TTTTTCGTTGA	2	15785	15775
1908	ARS320	ACS			ACATACATTTT	2	15736	15726
1909	ARS320	ACS			ATTGATTTTTT	2	15700	15690
1910	ARS320	ACS			ACTTATAATTT	2	15478	15468
1911	ARS320	EACS
1912	ARS320	EACS	ATATTTTATGTTATGTT	1			15295	15311
1913	ARS320	EACS	TTATGTTATGTTATGTT	2			15300	15316
1914	ARS320	EACS	TTATGTTATGTTATGTT	2			15305	15321
1915	ARS320	B1
1916	ARS320	B1	ATTTCTATTGACAAAGTACAACCTATATTT	2			15271	15300
1917	ARS320	B1	TGTTATGTTTGCTATGACTATAGTTGCTTT	2			15313	15342
1918	ARS320	B1			TGTCATGTTTTCAATACTTCTTTGAAAATA	2	16247	16218
1919	ARS320	B1			ACATACATTTTACTCATATATCACTATTTT	2	15736	15707
1920	ARS320	B2
1921	ARS320	B2	TTATAAAT	1			15241	15248
1922	ARS320	B2	AGTAAATT	1			15378	15385
1923	ARS320	B2	AATTATAT	1			15401	15408
1924	ARS320	B2	AGTTAAAA	1			15476	15483
1925	ARS320	B2	ATACAAAT	1			15598	15605
1926	ARS320	B2	AGAAATAT	1			15624	15631
1927	ARS320	B2	GAAAAAAT	1			15689	15696
1928	ARS320	B2	AAATCAAT	1			15693	15700
1929	ARS320	B2	AGCAAAAT	1			15704	15711
1930	ARS320	B2	AGTAAAAT	0			15723	15730
1931	ARS320	B2	ATGAAAAT	1			15746	15753
1932	ARS320	B2	TTTTAAAT	1			15807	15814
1933	ARS320	B2	AATAACAT	1			16083	16090
1934	ARS320	B2			AGTTCAAT	1	16209	16202
1935	ARS320	B2			ACAAAGAT	1	16096	16089
1936	ARS320	B2			TCTTAAAT	1	16074	16067
1937	ARS320	B2			ACATCAAT	1	16062	16055
1938	ARS320	B2			AATTCAAT	1	16057	16050
1939	ARS320	B2			ACTAAGAT	1	16001	15994
1940	ARS320	B2			AGAAAAAA	1	15881	15874
1941	ARS320	B2			AAAAAAAG	1	15879	15872
1942	ARS320	B2			AGAAAAAA	1	15831	15824
1943	ARS320	B2			AAAAAAAT	0	15829	15822
1944	ARS320	B2			AAAAATAT	1	15827	15820
1945	ARS320	B2			ATTTAAAA	1	15814	15807
1946	ARS320	B2			ACATACAT	1	15736	15729
1947	ARS320	B2			AATAAAAC	1	15440	15433
1948	ARS320	B2			AGTAATAT	1	15412	15405
1949	ARS320	B2			AATATAAT	1	15409	15402
1950	ARS320	B2			ATATAATT	1	15408	15401
1951	ARS320	B2			ACATAAAA	1	15305	15298
1952	ARS320	B2			CATAAAAT	1	15304	15297
1953	ARS320	B2			ATAGAAAT	1	15278	15271
1954	ARS320	B2			AATACAAT	1	15273	15266
1955	ARS320	B2			ATAAGAAT	1	15244	15237
1956	ARS320	Abf1
1957	ARS320	Abf1	TACTGTAATATATGAT	1			15098	15113
1958	ARS320	Abf1			TTACGTAGAATTTGAC	1	15033	15018
1959	ARS320								16	3	4	35	2
1960	ARS400	ACS
1961	ARS400	ACS	ATTTACGCATA	2			679	689
1962	ARS400	ACS	ATCCACATTTT	2			702	712
1963	ARS400	ACS	ATTTATATACA	2			805	815
1964	ARS400	ACS	ATATACACTTA	2			809	819
1965	ARS400	ACS	ATTTATATACA	2			1138	1148
1966	ARS400	ACS	TTTTACAGTGA	2			1239	1249
1967	ARS400	ACS			TTATTCGTTTT	2	1089	1079
1968	ARS400	ACS			GTTTATGTATT	2	897	887
1969	ARS400	ACS			ATTTTTATGTT	2	868	858
1970	ARS400	ACS			TTTTATGTTTA	0	866	856
1971	ARS400	ACS			ATGTATGTATT	2	455	445
1972	ARS400	ACS			ATTTACGATCA	2	444	434
1973	ARS400	EACS
1974	ARS400	EACS			TATTTTTATGTTTAGGT	1	869	853
1975	ARS400	B1
1976	ARS400	B1			GTTTATGTATTATGGTTGAAGAATAGAATA	2	897	868
1977	ARS400	B1			TTTTATGTTTAGGTGATTTTAGTGGTGATT	0	866	837
1978	ARS400	B2
1979	ARS400	B2	ACATACAT	1			448	455
1980	ARS400	B2	ATTTATAT	1			805	812
1981	ARS400	B2	ACAAAAAA	1			830	837
1982	ARS400	B2	AAAAAAAT	0			832	839
1983	ARS400	B2	ACTAAAAT	0			844	851
1984	ARS400	B2	ACATAAAA	1			859	866
1985	ARS400	B2	ATAAAAAT	0			861	868
1986	ARS400	B2	AAAAATAT	1			863	870
1987	ARS400	B2	ACATAAAC	1			890	897
1988	ARS400	B2	ACTTAATT	1			900	907
1989	ARS400	B2	ACTTAAAG	1			936	943
1990	ARS400	B2	ATATAACT	1			989	996
1991	ARS400	B2	ATTAAAAC	1			1076	1083
1992	ARS400	B2	ATTTATAT	1			1138	1145
1993	ARS400	B2			ACAAATAT	1	1373	1366
1994	ARS400	B2			ATATAAAT	0	1145	1138
1995	ARS400	B2			ATAAATAT	1	1143	1136
1996	ARS400	B2			AGTAAAAA	1	1097	1090
1997	ARS400	B2			GTAAAAAT	1	1096	1089
1998	ARS400	B2			AGTAAAAG	1	1026	1019
[truncated: 10,611 more rows]
