# Supplementary material for: Single-copy locus proteomics of early- and late-firing DNA replication origins identifies a role of Ask1/DASH complex in replication timing control
Source: Cell Rep. 2023 Jan 25;42(2):112045. doi: 10.1016/j.celrep.2023.112045 (PMC9989823; doi:10.1016/j.celrep.2023.112045)
Supplement: Table S2. Complete list of proteins identified at EE and LI replication origins at 200 mM high-salt and 150 mM low-salt conditions, related to Figure 2 [file mmc3.xlsx]

## Sheet: ARS305
Accession	Description	Gene Symbol	# PSMs	# Unique Peptides	Coverage [%]	Abundance Ratio: (IP) / (ctrl)	Abundance Ratio P-Value: (IP) / (ctrl)	Abundance Ratio Adj. P-Value: (IP) / (ctrl)	Abundance Ratio Weight: (IP) / (ctrl)
P06634	ATP-dependent RNA helicase DED1 OS=Saccharomyces cerevisiae (strain ATCC 204508 / S288c) OX=559292 GN=DED1 PE=1 SV=2	DED1	2150	42	84	1.174	0.396213	0.910627	31.8934
P05030	Plasma membrane ATPase 1 OS=Saccharomyces cerevisiae (strain ATCC 204508 / S288c) OX=559292 GN=PMA1 PE=1 SV=2	PMA1	1379	43	45	0.881	0.362843	0.891763	31.8792
P02994	Elongation factor 1-alpha OS=Saccharomyces cerevisiae (strain ATCC 204508 / S288c) OX=559292 GN=TEF1 PE=1 SV=1	TEF1; TEF2	1199	28	71	1.022	0.99888	0.999881	32.0823
P00359	Glyceraldehyde-3-phosphate dehydrogenase 3 OS=Saccharomyces cerevisiae (strain ATCC 204508 / S288c) OX=559292 GN=TDH3 PE=1 SV=3	TDH3	1002	10	85	0.961	0.708143	0.972581	29.1958
P38249	Eukaryotic translation initiation factor 3 subunit A OS=Saccharomyces cerevisiae (strain ATCC 204508 / S288c) OX=559292 GN=RPG1 PE=1 SV=1	RPG1	973	75	70	1.057	0.834098	0.983536	30.0797
P07259	Protein URA2 OS=Saccharomyces cerevisiae (strain ATCC 204508 / S288c) OX=559292 GN=URA2 PE=1 SV=5	URA2	900	117	66	1.086	0.710864	0.97342	29.5234
P10964	DNA-directed RNA polymerase I subunit RPA190 OS=Saccharomyces cerevisiae (strain ATCC 204508 / S288c) OX=559292 GN=RPA190 PE=1 SV=2	RPA190	897	101	68	0.88	0.36139	0.891763	29.432
P0C2J1	Transposon Ty1-PR3 Gag-Pol polyprotein OS=Saccharomyces cerevisiae (strain ATCC 204508 / S288c) OX=559292 GN=TY1B-PR3 PE=1 SV=1	TY1B-PR3	854	2	49	0.75	0.195359	0.813478	20.8229
P32324	Elongation factor 2 OS=Saccharomyces cerevisiae (strain ATCC 204508 / S288c) OX=559292 GN=EFT1 PE=1 SV=1	EFT1; EFT2	844	60	81	1.01	0.945341	0.990853	29.896
P11484	Ribosome-associated molecular chaperone SSB1 OS=Saccharomyces cerevisiae (strain ATCC 204508 / S288c) OX=559292 GN=SSB1 PE=1 SV=3	SSB1	800	4	77	1.13	0.536605	0.947432	25.6355
P32497	Eukaryotic translation initiation factor 3 subunit C OS=Saccharomyces cerevisiae (strain ATCC 204508 / S288c) OX=559292 GN=NIP1 PE=1 SV=2	NIP1	798	50	66	0.985	0.822545	0.983536	30.1016
P06103	Eukaryotic translation initiation factor 3 subunit B OS=Saccharomyces cerevisiae (strain ATCC 204508 / S288c) OX=559292 GN=PRT1 PE=1 SV=1	PRT1	797	51	71	1.024	0.989252	0.999881	30.0988
P10591	Heat shock protein SSA1 OS=Saccharomyces cerevisiae (strain ATCC 204508 / S288c) OX=559292 GN=SSA1 PE=1 SV=4	SSA1	795	11	85	0.975	0.775567	0.983536	27.0981
P40150	Ribosome-associated molecular chaperone SSB2 OS=Saccharomyces cerevisiae (strain ATCC 204508 / S288c) OX=559292 GN=SSB2 PE=1 SV=2	SSB2	792	4	77	1.286	0.159554	0.778423	26.3512
P00549	Pyruvate kinase 1 OS=Saccharomyces cerevisiae (strain ATCC 204508 / S288c) OX=559292 GN=CDC19 PE=1 SV=2	CDC19	786	37	85	0.911	0.48346	0.946453	29.8422
P00358	Glyceraldehyde-3-phosphate dehydrogenase 2 OS=Saccharomyces cerevisiae (strain ATCC 204508 / S288c) OX=559292 GN=TDH2 PE=1 SV=3	TDH2	775	8	83	1	0.894924	0.985583	24.9575
P11075	Protein transport protein SEC7 OS=Saccharomyces cerevisiae (strain ATCC 204508 / S288c) OX=559292 GN=SEC7 PE=1 SV=2	SEC7	743	80	47	1.133	0.526077	0.947432	29.1664
P10592	Heat shock protein SSA2 OS=Saccharomyces cerevisiae (strain ATCC 204508 / S288c) OX=559292 GN=SSA2 PE=1 SV=3	SSA2	728	9	84	1.107	0.623261	0.960179	25.0753
Q12019	Midasin OS=Saccharomyces cerevisiae (strain ATCC 204508 / S288c) OX=559292 GN=MDN1 PE=1 SV=1	MDN1	725	141	39	1.194	0.339569	0.889851	28.2805
P16474	Endoplasmic reticulum chaperone BiP OS=Saccharomyces cerevisiae (strain ATCC 204508 / S288c) OX=559292 GN=KAR2 PE=1 SV=1	KAR2	707	46	58	1.31	0.128517	0.752249	29.3979
P00925	Enolase 2 OS=Saccharomyces cerevisiae (strain ATCC 204508 / S288c) OX=559292 GN=ENO2 PE=1 SV=2	ENO2	669	13	86	0.939	0.603809	0.960179	28.3833
P24276	Protein SSD1 OS=Saccharomyces cerevisiae (strain ATCC 204508 / S288c) OX=559292 GN=SSD1 PE=1 SV=1	SSD1	660	79	69	1.214	0.290354	0.860705	28.8784
P00830	ATP synthase subunit beta, mitochondrial OS=Saccharomyces cerevisiae (strain ATCC 204508 / S288c) OX=559292 GN=ATP2 PE=1 SV=2	ATP2	629	33	82	1.074	0.760693	0.983536	29.82
P38631	1,3-beta-glucan synthase component FKS1 OS=Saccharomyces cerevisiae (strain ATCC 204508 / S288c) OX=559292 GN=FKS1 PE=1 SV=2	FKS1	628	30	37	0.921	0.524786	0.947432	27.7234
P22138	DNA-directed RNA polymerase I subunit RPA135 OS=Saccharomyces cerevisiae (strain ATCC 204508 / S288c) OX=559292 GN=RPA135 PE=1 SV=1	RPA135	627	63	68	0.932	0.571054	0.950145	28.8634
P06169	Pyruvate decarboxylase isozyme 1 OS=Saccharomyces cerevisiae (strain ATCC 204508 / S288c) OX=559292 GN=PDC1 PE=1 SV=7	PDC1	615	26	66	0.842	0.235304	0.824251	29.5364
P19097	Fatty acid synthase subunit alpha OS=Saccharomyces cerevisiae (strain ATCC 204508 / S288c) OX=559292 GN=FAS2 PE=1 SV=2	FAS2	613	86	56	1.298	0.142845	0.766055	28.2
P24783	ATP-dependent RNA helicase DBP2 OS=Saccharomyces cerevisiae (strain ATCC 204508 / S288c) OX=559292 GN=DBP2 PE=1 SV=1	DBP2	583	37	73	1.356	0.0834477	0.628273	28.8652
P16862	ATP-dependent 6-phosphofructokinase subunit beta OS=Saccharomyces cerevisiae (strain ATCC 204508 / S288c) OX=559292 GN=PFK2 PE=1 SV=4	PFK2	582	44	64	1.275	0.176162	0.794133	28.5874
P33892	eIF-2-alpha kinase activator GCN1 OS=Saccharomyces cerevisiae (strain ATCC 204508 / S288c) OX=559292 GN=GCN1 PE=1 SV=1	GCN1	576	100	47	1.245	0.226049	0.817872	28.1579
P38811	Transcription-associated protein 1 OS=Saccharomyces cerevisiae (strain ATCC 204508 / S288c) OX=559292 GN=TRA1 PE=1 SV=1	TRA1	564	106	37	0.92	0.519981	0.947432	27.5109
P40989	1,3-beta-glucan synthase component GSC2 OS=Saccharomyces cerevisiae (strain ATCC 204508 / S288c) OX=559292 GN=GSC2 PE=1 SV=2	GSC2	541	28	37	0.89	0.396288	0.910627	26.6278
P07149	Fatty acid synthase subunit beta OS=Saccharomyces cerevisiae (strain ATCC 204508 / S288c) OX=559292 GN=FAS1 PE=1 SV=2	FAS1	536	82	53	1.261	0.197739	0.814683	28.3956
P16140	V-type proton ATPase subunit B OS=Saccharomyces cerevisiae (strain ATCC 204508 / S288c) OX=559292 GN=VMA2 PE=1 SV=2	VMA2	529	37	76	1.136	0.517099	0.947432	29.0128
Q92392	Transposon Ty1-OL Gag polyprotein OS=Saccharomyces cerevisiae (strain ATCC 204508 / S288c) OX=559292 GN=TY1A-OL PE=2 SV=1	TY1A-OL	523	5	56	1.245	0.226481	0.817872	25.8959
P40217	Eukaryotic translation initiation factor 3 subunit I OS=Saccharomyces cerevisiae (strain ATCC 204508 / S288c) OX=559292 GN=TIF34 PE=1 SV=1	TIF34	521	27	86	0.993	0.860032	0.985583	29.417
P60010	Actin OS=Saccharomyces cerevisiae (strain ATCC 204508 / S288c) OX=559292 GN=ACT1 PE=1 SV=1	ACT1	519	22	71	1.058	0.829735	0.983536	29.1519
P0CX57	Transposon Ty1-A Gag polyprotein OS=Saccharomyces cerevisiae (strain ATCC 204508 / S288c) OX=559292 GN=TY1A-A PE=2 SV=1	TY1A-A	515	2	51	1.445	0.0505595	0.497041	23.9522
P41940	Mannose-1-phosphate guanyltransferase OS=Saccharomyces cerevisiae (strain ATCC 204508 / S288c) OX=559292 GN=PSA1 PE=1 SV=2	PSA1	510	22	70	1.537	0.0124552	0.23183	29.2607
P07251	ATP synthase subunit alpha, mitochondrial OS=Saccharomyces cerevisiae (strain ATCC 204508 / S288c) OX=559292 GN=ATP1 PE=1 SV=5	ATP1	496	33	61	1.042	0.905932	0.985583	29.5859
Q05022	rRNA biogenesis protein RRP5 OS=Saccharomyces cerevisiae (strain ATCC 204508 / S288c) OX=559292 GN=RRP5 PE=1 SV=1	RRP5	495	94	57	0.857	0.282045	0.854047	27.8827
P32591	SWI/SNF complex subunit SWI3 OS=Saccharomyces cerevisiae (strain ATCC 204508 / S288c) OX=559292 GN=SWI3 PE=1 SV=1	SWI3	485	50	66	1.244	0.228257	0.817872	27.9638
P15442	eIF-2-alpha kinase GCN2 OS=Saccharomyces cerevisiae (strain ATCC 204508 / S288c) OX=559292 GN=GCN2 PE=1 SV=3	GCN2	481	65	50	0.883	0.371794	0.896787	27.4359
P00924	Enolase 1 OS=Saccharomyces cerevisiae (strain ATCC 204508 / S288c) OX=559292 GN=ENO1 PE=1 SV=3	ENO1	480	12	84	1.056	0.839177	0.983536	26.6848
P00560	Phosphoglycerate kinase OS=Saccharomyces cerevisiae (strain ATCC 204508 / S288c) OX=559292 GN=PGK1 PE=1 SV=2	PGK1	478	35	81	0.821	0.179772	0.796784	29.0939
P14126	60S ribosomal protein L3 OS=Saccharomyces cerevisiae (strain ATCC 204508 / S288c) OX=559292 GN=RPL3 PE=1 SV=4	RPL3	465	29	60	1.012	0.952132	0.993014	28.6784
Q12499	Nucleolar protein 58 OS=Saccharomyces cerevisiae (strain ATCC 204508 / S288c) OX=559292 GN=NOP58 PE=1 SV=1	NOP58	460	26	64	0.994	0.867195	0.985583	29.2583
P16521	Elongation factor 3A OS=Saccharomyces cerevisiae (strain ATCC 204508 / S288c) OX=559292 GN=YEF3 PE=1 SV=4	YEF3	448	41	61	0.986	0.826361	0.983536	27.7584
P27476	Nuclear localization sequence-binding protein OS=Saccharomyces cerevisiae (strain ATCC 204508 / S288c) OX=559292 GN=NSR1 PE=1 SV=1	NSR1	435	25	54	1.245	0.227406	0.817872	29.4874
P08566	Pentafunctional AROM polypeptide OS=Saccharomyces cerevisiae (strain ATCC 204508 / S288c) OX=559292 GN=ARO1 PE=1 SV=1	ARO1	425	76	63	1.213	0.294943	0.860705	27.686
P00360	Glyceraldehyde-3-phosphate dehydrogenase 1 OS=Saccharomyces cerevisiae (strain ATCC 204508 / S288c) OX=559292 GN=TDH1 PE=1 SV=3	TDH1	425	15	80	1.13	0.539481	0.947432	26.1013
P00330	Alcohol dehydrogenase 1 OS=Saccharomyces cerevisiae (strain ATCC 204508 / S288c) OX=559292 GN=ADH1 PE=1 SV=5	ADH1	417	14	64	0.885	0.377597	0.900065	29.2835
P02557	Tubulin beta chain OS=Saccharomyces cerevisiae (strain ATCC 204508 / S288c) OX=559292 GN=TUB2 PE=1 SV=2	TUB2	413	22	60	1.354	0.0849729	0.629473	28.7412
P35194	U3 small nucleolar RNA-associated protein 20 OS=Saccharomyces cerevisiae (strain ATCC 204508 / S288c) OX=559292 GN=UTP20 PE=1 SV=3	UTP20	411	86	43	0.637	0.00382133	0.104091	27.669
P17255	V-type proton ATPase catalytic subunit A OS=Saccharomyces cerevisiae (strain ATCC 204508 / S288c) OX=559292 GN=VMA1 PE=1 SV=3	VMA1	410	52	53	0.94	0.611421	0.960179	28.0006
P24784	ATP-dependent RNA helicase DBP1 OS=Saccharomyces cerevisiae (strain ATCC 204508 / S288c) OX=559292 GN=DBP1 PE=1 SV=2	DBP1	408	19	50	0.873	0.368591	0.893292	24.5575
P16861	ATP-dependent 6-phosphofructokinase subunit alpha OS=Saccharomyces cerevisiae (strain ATCC 204508 / S288c) OX=559292 GN=PFK1 PE=1 SV=1	PFK1	402	49	60	1.185	0.364017	0.893292	28.0634
P04806	Hexokinase-1 OS=Saccharomyces cerevisiae (strain ATCC 204508 / S288c) OX=559292 GN=HXK1 PE=1 SV=2	HXK1	398	32	83	0.778	0.0953798	0.659836	28.3688
P15108	ATP-dependent molecular chaperone HSC82 OS=Saccharomyces cerevisiae (strain ATCC 204508 / S288c) OX=559292 GN=HSC82 PE=1 SV=4	HSC82	392	10	62	0.912	0.487798	0.946453	26.0061
P32481	Eukaryotic translation initiation factor 2 subunit gamma OS=Saccharomyces cerevisiae (strain ATCC 204508 / S288c) OX=559292 GN=GCD11 PE=1 SV=1	GCD11	390	30	62	1.081	0.730221	0.978537	28.6509
Q08972	[NU+] prion formation protein 1 OS=Saccharomyces cerevisiae (strain ATCC 204508 / S288c) OX=559292 GN=NEW1 PE=1 SV=1	NEW1	387	59	57	0.88	0.361395	0.891763	27.7912
P04385	Galactokinase OS=Saccharomyces cerevisiae (strain ATCC 204508 / S288c) OX=559292 GN=GAL1 PE=1 SV=4	GAL1	380	30	89	0.927	0.551459	0.950145	28.5844
P04397	Bifunctional protein GAL10 OS=Saccharomyces cerevisiae (strain ATCC 204508 / S288c) OX=559292 GN=GAL10 PE=1 SV=2	GAL10	378	41	80	0.87	0.324477	0.881615	28.022
P04147	Polyadenylate-binding protein, cytoplasmic and nuclear OS=Saccharomyces cerevisiae (strain ATCC 204508 / S288c) OX=559292 GN=PAB1 PE=1 SV=4	PAB1	373	32	70	0.998	0.887274	0.985583	28.1235
P39729	Ribosome-interacting GTPase 1 OS=Saccharomyces cerevisiae (strain ATCC 204508 / S288c) OX=559292 GN=RBG1 PE=1 SV=1	RBG1	367	29	77	1.145	0.485607	0.946453	28.8016
P39004	High-affinity hexose transporter HXT7 OS=Saccharomyces cerevisiae (strain ATCC 204508 / S288c) OX=559292 GN=HXT7 PE=1 SV=1	HXT7	366	3	37	1.047	0.882993	0.985583	26.802
P49626	60S ribosomal protein L4-B OS=Saccharomyces cerevisiae (strain ATCC 204508 / S288c) OX=559292 GN=RPL4B PE=1 SV=2	RPL4B	358	2	69	0.944	0.739101	0.979103	24.0307
P10664	60S ribosomal protein L4-A OS=Saccharomyces cerevisiae (strain ATCC 204508 / S288c) OX=559292 GN=RPL4A PE=1 SV=4	RPL4A	357	2	69	1.062	0.812296	0.983536	25.3997
Q01560	Nucleolar protein 3 OS=Saccharomyces cerevisiae (strain ATCC 204508 / S288c) OX=559292 GN=NPL3 PE=1 SV=1	NPL3	356	15	38	0.826	0.193466	0.810995	29.3316
P39940	E3 ubiquitin-protein ligase RSP5 OS=Saccharomyces cerevisiae (strain ATCC 204508 / S288c) OX=559292 GN=RSP5 PE=1 SV=1	RSP5	354	39	55	0.812	0.159001	0.778423	27.777
P47035	Nucleolar protein NET1 OS=Saccharomyces cerevisiae (strain ATCC 204508 / S288c) OX=559292 GN=NET1 PE=1 SV=1	NET1	350	54	52	1.056	0.842365	0.983536	26.7595
P02829	ATP-dependent molecular chaperone HSP82 OS=Saccharomyces cerevisiae (strain ATCC 204508 / S288c) OX=559292 GN=HSP82 PE=1 SV=1	HSP82	349	8	54	1.115	0.556573	0.950145	23.4216
P10080	Single-stranded nucleic acid-binding protein OS=Saccharomyces cerevisiae (strain ATCC 204508 / S288c) OX=559292 GN=SBP1 PE=1 SV=2	SBP1	348	19	69	1.23	0.255324	0.833858	28.6068
P25694	Cell division control protein 48 OS=Saccharomyces cerevisiae (strain ATCC 204508 / S288c) OX=559292 GN=CDC48 PE=1 SV=3	CDC48	347	46	64	1.069	0.780993	0.983536	27.1963
P14742	Glutamine--fructose-6-phosphate aminotransferase [isomerizing] OS=Saccharomyces cerevisiae (strain ATCC 204508 / S288c) OX=559292 GN=GFA1 PE=1 SV=4	GFA1	333	42	73	1.135	0.518572	0.947432	27.8273
P54115	Magnesium-activated aldehyde dehydrogenase, cytosolic OS=Saccharomyces cerevisiae (strain ATCC 204508 / S288c) OX=559292 GN=ALD6 PE=1 SV=4	ALD6	332	30	69	0.959	0.69917	0.970563	28.0737
P33322	H/ACA ribonucleoprotein complex subunit CBF5 OS=Saccharomyces cerevisiae (strain ATCC 204508 / S288c) OX=559292 GN=CBF5 PE=1 SV=1	CBF5	331	32	72	1.061	0.81976	0.983536	28.1003
P0CX46	60S ribosomal protein L2-B OS=Saccharomyces cerevisiae (strain ATCC 204508 / S288c) OX=559292 GN=RPL2B PE=1 SV=1	RPL2B	326	16	60	0.998	0.884047	0.985583	28.4525
Q04067	Eukaryotic translation initiation factor 3 subunit G OS=Saccharomyces cerevisiae (strain ATCC 204508 / S288c) OX=559292 GN=TIF35 PE=1 SV=1	TIF35	325	15	65	1.108	0.621963	0.960179	28.6825
P14540	Fructose-bisphosphate aldolase OS=Saccharomyces cerevisiae (strain ATCC 204508 / S288c) OX=559292 GN=FBA1 PE=1 SV=3	FBA1	322	17	73	0.848	0.253981	0.833858	28.0037
Q00955	Acetyl-CoA carboxylase OS=Saccharomyces cerevisiae (strain ATCC 204508 / S288c) OX=559292 GN=ACC1 PE=1 SV=2	ACC1	320	75	45	1.08	0.733547	0.978725	26.9671
P33442	40S ribosomal protein S1-A OS=Saccharomyces cerevisiae (strain ATCC 204508 / S288c) OX=559292 GN=RPS1A PE=1 SV=2	RPS1A	319	5	76	0.967	0.733853	0.978725	26.0249
P07260	Eukaryotic translation initiation factor 4E OS=Saccharomyces cerevisiae (strain ATCC 204508 / S288c) OX=559292 GN=CDC33 PE=1 SV=1	CDC33	316	17	75	1.059	0.826697	0.983536	28.6658
P39935	Eukaryotic initiation factor 4F subunit p150 OS=Saccharomyces cerevisiae (strain ATCC 204508 / S288c) OX=559292 GN=TIF4631 PE=1 SV=2	TIF4631	314	35	48	1.319	0.118308	0.734856	27.2002
Q08179	Mitochondrial distribution and morphology protein 38 OS=Saccharomyces cerevisiae (strain ATCC 204508 / S288c) OX=559292 GN=MDM38 PE=1 SV=1	MDM38	314	34	60	1.16	0.437651	0.927934	27.7125
Q04660	Ribosome biogenesis protein ERB1 OS=Saccharomyces cerevisiae (strain ATCC 204508 / S288c) OX=559292 GN=ERB1 PE=1 SV=1	ERB1	307	41	54	1.022	0.997447	0.999881	27.4633
P27692	Transcription elongation factor SPT5 OS=Saccharomyces cerevisiae (strain ATCC 204508 / S288c) OX=559292 GN=SPT5 PE=1 SV=1	SPT5	301	43	51	1.001	0.899545	0.985583	27.3008
P53254	U3 small nucleolar RNA-associated protein 22 OS=Saccharomyces cerevisiae (strain ATCC 204508 / S288c) OX=559292 GN=UTP22 PE=1 SV=1	UTP22	301	52	50	0.875	0.342982	0.889851	26.785
Q00402	Nuclear migration protein NUM1 OS=Saccharomyces cerevisiae (strain ATCC 204508 / S288c) OX=559292 GN=NUM1 PE=1 SV=2	NUM1	299	63	47	0.96	0.70426	0.971037	26.8216
P23248	40S ribosomal protein S1-B OS=Saccharomyces cerevisiae (strain ATCC 204508 / S288c) OX=559292 GN=RPS1B PE=1 SV=3	RPS1B	298	4	75	0.983	0.811348	0.983536	25.6923
P15646	rRNA 2'-O-methyltransferase fibrillarin OS=Saccharomyces cerevisiae (strain ATCC 204508 / S288c) OX=559292 GN=NOP1 PE=1 SV=1	NOP1	298	19	65	0.945	0.632651	0.960179	28.3502
Q03640	Tricalbin-3 OS=Saccharomyces cerevisiae (strain ATCC 204508 / S288c) OX=559292 GN=TCB3 PE=1 SV=1	TCB3	293	55	51	1.039	0.921177	0.98684	27.1151
P07342	Acetolactate synthase catalytic subunit, mitochondrial OS=Saccharomyces cerevisiae (strain ATCC 204508 / S288c) OX=559292 GN=ILV2 PE=1 SV=1	ILV2	292	32	60	1.204	0.315703	0.870846	27.9842
P39003	High-affinity hexose transporter HXT6 OS=Saccharomyces cerevisiae (strain ATCC 204508 / S288c) OX=559292 GN=HXT6 PE=1 SV=2	HXT6	290	3	37	1.843	0.000939474	0.0366675	23.7226
P53131	Pre-mRNA-splicing factor ATP-dependent RNA helicase PRP43 OS=Saccharomyces cerevisiae (strain ATCC 204508 / S288c) OX=559292 GN=PRP43 PE=1 SV=1	PRP43	290	38	65	0.904	0.454175	0.932137	26.7992
P28274	CTP synthase 1 OS=Saccharomyces cerevisiae (strain ATCC 204508 / S288c) OX=559292 GN=URA7 PE=1 SV=2	URA7	289	30	73	1.401	0.0534112	0.512154	27.0131
P40159	Uncharacterized protein YNL208W OS=Saccharomyces cerevisiae (strain ATCC 204508 / S288c) OX=559292 GN=YNL208W PE=1 SV=2		288	7	87	0.755	0.0642961	0.556736	27.8055
Q02486	ARS-binding factor 2, mitochondrial OS=Saccharomyces cerevisiae (strain ATCC 204508 / S288c) OX=559292 GN=ABF2 PE=1 SV=1	ABF2	280	18	59	1.079	0.740334	0.979232	28.1413
P0CS90	Heat shock protein SSC1, mitochondrial OS=Saccharomyces cerevisiae (strain ATCC 204508 / S288c) OX=559292 GN=SSC1 PE=1 SV=1	SSC1	278	33	61	1.031	0.954697	0.993447	27.7117
P29453	60S ribosomal protein L8-B OS=Saccharomyces cerevisiae (strain ATCC 204508 / S288c) OX=559292 GN=RPL8B PE=1 SV=3	RPL8B	278	5	71	0.858	0.284702	0.857714	25.2948
P08678	Adenylate cyclase OS=Saccharomyces cerevisiae (strain ATCC 204508 / S288c) OX=559292 GN=CYR1 PE=1 SV=2	CYR1	276	69	42	1.05	0.867175	0.985583	26.6301
P38129	Transcription initiation factor TFIID subunit 5 OS=Saccharomyces cerevisiae (strain ATCC 204508 / S288c) OX=559292 GN=TAF5 PE=1 SV=1	TAF5	275	36	57	1.057	0.837416	0.983536	26.8948
P46367	Potassium-activated aldehyde dehydrogenase, mitochondrial OS=Saccharomyces cerevisiae (strain ATCC 204508 / S288c) OX=559292 GN=ALD4 PE=1 SV=2	ALD4	274	29	68	0.752	0.0607524	0.546547	27.0845
P21304	Periodic tryptophan protein 1 OS=Saccharomyces cerevisiae (strain ATCC 204508 / S288c) OX=559292 GN=PWP1 PE=1 SV=1	PWP1	273	30	76	1.056	0.838855	0.983536	26.8311
P34241	Nucleolar pre-ribosomal-associated protein 1 OS=Saccharomyces cerevisiae (strain ATCC 204508 / S288c) OX=559292 GN=URB1 PE=1 SV=2	URB1	273	57	36	0.925	0.540243	0.947432	26.8452
P46654	40S ribosomal protein S0-B OS=Saccharomyces cerevisiae (strain ATCC 204508 / S288c) OX=559292 GN=RPS0B PE=1 SV=2	RPS0B	272	12	71	1.117	0.584467	0.955835	29.0202
P19882	Heat shock protein 60, mitochondrial OS=Saccharomyces cerevisiae (strain ATCC 204508 / S288c) OX=559292 GN=HSP60 PE=1 SV=1	HSP60	272	37	63	0.969	0.744672	0.980877	27.4024
P10659	S-adenosylmethionine synthase 1 OS=Saccharomyces cerevisiae (strain ATCC 204508 / S288c) OX=559292 GN=SAM1 PE=1 SV=2	SAM1	271	12	82	1.408	0.0498729	0.497041	27.2061
P33302	Pleiotropic ABC efflux transporter of multiple drugs OS=Saccharomyces cerevisiae (strain ATCC 204508 / S288c) OX=559292 GN=PDR5 PE=1 SV=1	PDR5	271	37	31	1.011	0.947494	0.99227	26.9926
P09436	Isoleucine--tRNA ligase, cytoplasmic OS=Saccharomyces cerevisiae (strain ATCC 204508 / S288c) OX=559292 GN=ILS1 PE=1 SV=1	ILS1	270	51	58	0.948	0.644282	0.960179	26.9776
Q04693	Pre-mRNA-splicing factor RSE1 OS=Saccharomyces cerevisiae (strain ATCC 204508 / S288c) OX=559292 GN=RSE1 PE=1 SV=1	RSE1	268	49	49	1.229	0.258048	0.833906	26.5523
Q03690	Clustered mitochondria protein 1 OS=Saccharomyces cerevisiae (strain ATCC 204508 / S288c) OX=559292 GN=CLU1 PE=1 SV=1	CLU1	268	45	48	1.04	0.912476	0.985813	26.8476
P30822	Exportin-1 OS=Saccharomyces cerevisiae (strain ATCC 204508 / S288c) OX=559292 GN=CRM1 PE=1 SV=1	CRM1	267	36	38	1.11	0.612269	0.960179	27.1899
P43535	Protein GCN20 OS=Saccharomyces cerevisiae (strain ATCC 204508 / S288c) OX=559292 GN=GCN20 PE=1 SV=1	GCN20	265	40	61	1.048	0.87522	0.985583	27.2345
P0CX35	40S ribosomal protein S4-A OS=Saccharomyces cerevisiae (strain ATCC 204508 / S288c) OX=559292 GN=RPS4A PE=1 SV=1	RPS4A	264	25	72	0.955	0.678912	0.968594	28.6274
Q03921	Protein dopey OS=Saccharomyces cerevisiae (strain ATCC 204508 / S288c) OX=559292 GN=DOP1 PE=1 SV=1	DOP1	263	55	35	1.563	0.00928576	0.191199	27.2273
P04807	Hexokinase-2 OS=Saccharomyces cerevisiae (strain ATCC 204508 / S288c) OX=559292 GN=HXK2 PE=1 SV=4	HXK2	263	25	81	0.813	0.161835	0.783078	27.4422
Q07457	E3 ubiquitin-protein ligase BRE1 OS=Saccharomyces cerevisiae (strain ATCC 204508 / S288c) OX=559292 GN=BRE1 PE=1 SV=1	BRE1	262	41	58	1.121	0.569272	0.950145	26.9895
Q12460	Nucleolar protein 56 OS=Saccharomyces cerevisiae (strain ATCC 204508 / S288c) OX=559292 GN=NOP56 PE=1 SV=1	NOP56	261	30	67	0.876	0.345812	0.889851	27.2264
P17076	60S ribosomal protein L8-A OS=Saccharomyces cerevisiae (strain ATCC 204508 / S288c) OX=559292 GN=RPL8A PE=1 SV=4	RPL8A	259	4	71	1.006	0.977285	0.999326	24.515
Q03862	Probable metalloprotease ARX1 OS=Saccharomyces cerevisiae (strain ATCC 204508 / S288c) OX=559292 GN=ARX1 PE=1 SV=1	ARX1	257	28	67	1.39	0.0597429	0.542457	27.3599
P38764	26S proteasome regulatory subunit RPN1 OS=Saccharomyces cerevisiae (strain ATCC 204508 / S288c) OX=559292 GN=RPN1 PE=1 SV=3	RPN1	257	39	54	1.113	0.601343	0.960179	26.8896
P12709	Glucose-6-phosphate isomerase OS=Saccharomyces cerevisiae (strain ATCC 204508 / S288c) OX=559292 GN=PGI1 PE=1 SV=3	PGI1	257	24	63	1.06	0.821477	0.983536	27.5946
Q04458	Fatty aldehyde dehydrogenase HFD1 OS=Saccharomyces cerevisiae (strain ATCC 204508 / S288c) OX=559292 GN=HFD1 PE=1 SV=1	HFD1	252	23	51	0.972	0.759595	0.983536	27.5997
P00950	Phosphoglycerate mutase 1 OS=Saccharomyces cerevisiae (strain ATCC 204508 / S288c) OX=559292 GN=GPM1 PE=1 SV=3	GPM1	250	15	66	1.158	0.443559	0.927934	28.6631
P40961	Prohibitin-1 OS=Saccharomyces cerevisiae (strain ATCC 204508 / S288c) OX=559292 GN=PHB1 PE=1 SV=2	PHB1	248	14	71	0.863	0.302372	0.861643	28.7223
P22137	Clathrin heavy chain OS=Saccharomyces cerevisiae (strain ATCC 204508 / S288c) OX=559292 GN=CHC1 PE=1 SV=1	CHC1	242	50	42	1.124	0.559663	0.950145	26.4862
P28834	Isocitrate dehydrogenase [NAD] subunit 1, mitochondrial OS=Saccharomyces cerevisiae (strain ATCC 204508 / S288c) OX=559292 GN=IDH1 PE=1 SV=2	IDH1	241	19	60	1.437	0.0367384	0.42322	28.0411
Q06179	Protein FMP27, mitochondrial OS=Saccharomyces cerevisiae (strain ATCC 204508 / S288c) OX=559292 GN=FMP27 PE=1 SV=1	FMP27	241	68	29	0.945	0.631367	0.960179	26.3824
P38708	Putative proline--tRNA ligase YHR020W OS=Saccharomyces cerevisiae (strain ATCC 204508 / S288c) OX=559292 GN=YHR020W PE=1 SV=1		241	35	56	0.81	0.155196	0.774369	26.9886
P40069	Importin subunit beta-4 OS=Saccharomyces cerevisiae (strain ATCC 204508 / S288c) OX=559292 GN=KAP123 PE=1 SV=1	KAP123	239	32	46	1.344	0.0936003	0.65797	26.8658
P39517	ATP-dependent RNA helicase DHH1 OS=Saccharomyces cerevisiae (strain ATCC 204508 / S288c) OX=559292 GN=DHH1 PE=1 SV=1	DHH1	235	25	55	0.835	0.215681	0.817872	27.5852
P20459	Eukaryotic translation initiation factor 2 subunit alpha OS=Saccharomyces cerevisiae (strain ATCC 204508 / S288c) OX=559292 GN=SUI2 PE=1 SV=1	SUI2	234	25	77	1.045	0.888909	0.985583	27.4674
Q05050	Eisosome protein 1 OS=Saccharomyces cerevisiae (strain ATCC 204508 / S288c) OX=559292 GN=EIS1 PE=1 SV=1	EIS1	233	43	58	1.079	0.736941	0.978725	26.6759
P47075	Vacuolar transporter chaperone 4 OS=Saccharomyces cerevisiae (strain ATCC 204508 / S288c) OX=559292 GN=VTC4 PE=1 SV=2	VTC4	231	33	43	0.819	0.175967	0.794133	27.2252
P35169	Serine/threonine-protein kinase TOR1 OS=Saccharomyces cerevisiae (strain ATCC 204508 / S288c) OX=559292 GN=TOR1 PE=1 SV=3	TOR1	227	48	30	1.138	0.51112	0.947432	25.7212
P04840	Mitochondrial outer membrane protein porin 1 OS=Saccharomyces cerevisiae (strain ATCC 204508 / S288c) OX=559292 GN=POR1 PE=1 SV=4	POR1	227	18	87	1.109	0.617977	0.960179	27.9351
P17442	Phosphate system positive regulatory protein PHO81 OS=Saccharomyces cerevisiae (strain ATCC 204508 / S288c) OX=559292 GN=PHO81 PE=1 SV=2	PHO81	227	46	44	1.088	0.699884	0.970563	27.0844
Q12690	60S ribosomal protein L13-A OS=Saccharomyces cerevisiae (strain ATCC 204508 / S288c) OX=559292 GN=RPL13A PE=1 SV=1	RPL13A	226	1	58	1.054	0.804089	0.983536	24.4814
P20606	Small COPII coat GTPase SAR1 OS=Saccharomyces cerevisiae (strain ATCC 204508 / S288c) OX=559292 GN=SAR1 PE=1 SV=1	SAR1	224	12	76	1.315	0.122896	0.742814	28.2333
P05737	60S ribosomal protein L7-A OS=Saccharomyces cerevisiae (strain ATCC 204508 / S288c) OX=559292 GN=RPL7A PE=1 SV=3	RPL7A	224	1	66	1.197	0.331787	0.888958	23.7351
P33298	26S proteasome regulatory subunit 6B homolog OS=Saccharomyces cerevisiae (strain ATCC 204508 / S288c) OX=559292 GN=RPT3 PE=1 SV=2	RPT3	224	23	79	1.196	0.334479	0.889851	26.6983
P53327	Antiviral helicase SLH1 OS=Saccharomyces cerevisiae (strain ATCC 204508 / S288c) OX=559292 GN=SLH1 PE=1 SV=2	SLH1	221	61	41	1.11	0.613385	0.960179	26.0447
P15424	ATP-dependent RNA helicase MSS116, mitochondrial OS=Saccharomyces cerevisiae (strain ATCC 204508 / S288c) OX=559292 GN=MSS116 PE=1 SV=1	MSS116	220	32	54	1.031	0.954563	0.993447	27.0328
P25443	40S ribosomal protein S2 OS=Saccharomyces cerevisiae (strain ATCC 204508 / S288c) OX=559292 GN=RPS2 PE=1 SV=3	RPS2	220	13	64	1.024	0.989017	0.999881	27.8757
P07806	Valine--tRNA ligase, mitochondrial OS=Saccharomyces cerevisiae (strain ATCC 204508 / S288c) OX=559292 GN=VAS1 PE=1 SV=2	VAS1	219	36	39	1.036	0.934495	0.989959	27.3102
P40212	60S ribosomal protein L13-B OS=Saccharomyces cerevisiae (strain ATCC 204508 / S288c) OX=559292 GN=RPL13B PE=1 SV=1	RPL13B	218	1	58	1.057	0.769583	0.983536	24.1264
Q12024	Ribosome biogenesis protein YTM1 OS=Saccharomyces cerevisiae (strain ATCC 204508 / S288c) OX=559292 GN=YTM1 PE=1 SV=1	YTM1	218	23	59	0.98	0.79739	0.983536	26.9139
P25367	[PIN+] prion protein RNQ1 OS=Saccharomyces cerevisiae (strain ATCC 204508 / S288c) OX=559292 GN=RNQ1 PE=1 SV=2	RNQ1	216	7	30	1.173	0.398593	0.91414	27.8031
P04801	Threonine--tRNA ligase, cytoplasmic OS=Saccharomyces cerevisiae (strain ATCC 204508 / S288c) OX=559292 GN=THS1 PE=1 SV=2	THS1	215	31	44	1.036	0.931192	0.989959	26.923
P46655	Glutamate--tRNA ligase, cytoplasmic OS=Saccharomyces cerevisiae (strain ATCC 204508 / S288c) OX=559292 GN=GUS1 PE=1 SV=3	GUS1	215	38	57	1.029	0.968245	0.997227	27.2035
Q12213	60S ribosomal protein L7-B OS=Saccharomyces cerevisiae (strain ATCC 204508 / S288c) OX=559292 GN=RPL7B PE=1 SV=3	RPL7B	214	1	66	1.054	0.779152	0.983536	21.8524
P04802	Aspartate--tRNA ligase, cytoplasmic OS=Saccharomyces cerevisiae (strain ATCC 204508 / S288c) OX=559292 GN=DPS1 PE=1 SV=3	DPS1	212	37	65	0.929	0.557662	0.950145	27.0979
P35177	Transcriptional activator SPT7 OS=Saccharomyces cerevisiae (strain ATCC 204508 / S288c) OX=559292 GN=SPT7 PE=1 SV=1	SPT7	209	48	46	1.096	0.666954	0.965218	25.8129
P29311	Protein BMH1 OS=Saccharomyces cerevisiae (strain ATCC 204508 / S288c) OX=559292 GN=BMH1 PE=1 SV=4	BMH1	209	6	77	1.011	0.983842	0.999881	24.439
P17629	THO complex subunit HPR1 OS=Saccharomyces cerevisiae (strain ATCC 204508 / S288c) OX=559292 GN=HPR1 PE=1 SV=2	HPR1	208	34	53	1.12	0.576268	0.950145	26.5693
P20447	ATP-dependent RNA helicase DBP3 OS=Saccharomyces cerevisiae (strain ATCC 204508 / S288c) OX=559292 GN=DBP3 PE=1 SV=2	DBP3	208	26	63	0.985	0.821499	0.983536	26.5789
P47079	T-complex protein 1 subunit theta OS=Saccharomyces cerevisiae (strain ATCC 204508 / S288c) OX=559292 GN=CCT8 PE=1 SV=1	CCT8	205	34	76	1.365	0.0764039	0.604131	26.8766
P32565	26S proteasome regulatory subunit RPN2 OS=Saccharomyces cerevisiae (strain ATCC 204508 / S288c) OX=559292 GN=RPN2 PE=1 SV=4	RPN2	202	40	43	1.058	0.832031	0.983536	27.5787
P22147	5'-3' exoribonuclease 1 OS=Saccharomyces cerevisiae (strain ATCC 204508 / S288c) OX=559292 GN=XRN1 PE=1 SV=1	XRN1	202	49	40	0.907	0.465998	0.937006	26.1102
P33297	26S proteasome regulatory subunit 6A OS=Saccharomyces cerevisiae (strain ATCC 204508 / S288c) OX=559292 GN=RPT5 PE=1 SV=3	RPT5	200	27	76	1.234	0.248551	0.831616	26.6557
P46985	Probable alpha-1,6-mannosyltransferase MNN11 OS=Saccharomyces cerevisiae (strain ATCC 204508 / S288c) OX=559292 GN=MNN11 PE=1 SV=2	MNN11	200	22	70	0.959	0.697224	0.970563	26.8344
P25491	Mitochondrial protein import protein MAS5 OS=Saccharomyces cerevisiae (strain ATCC 204508 / S288c) OX=559292 GN=YDJ1 PE=1 SV=1	YDJ1	198	21	59	0.948	0.644499	0.960179	26.6453
P09733	Tubulin alpha-1 chain OS=Saccharomyces cerevisiae (strain ATCC 204508 / S288c) OX=559292 GN=TUB1 PE=1 SV=2	TUB1	197	14	59	1.485	0.0221129	0.336193	26.7659
P05317	60S acidic ribosomal protein P0 OS=Saccharomyces cerevisiae (strain ATCC 204508 / S288c) OX=559292 GN=RPP0 PE=1 SV=2	RPP0	197	15	41	1.027	0.977482	0.999326	28.5841
P41805	60S ribosomal protein L10 OS=Saccharomyces cerevisiae (strain ATCC 204508 / S288c) OX=559292 GN=RPL10 PE=1 SV=1	RPL10	197	18	69	0.932	0.57508	0.950145	27.5666
P21576	Vacuolar protein sorting-associated protein 1 OS=Saccharomyces cerevisiae (strain ATCC 204508 / S288c) OX=559292 GN=VPS1 PE=1 SV=2	VPS1	196	30	54	0.974	0.77036	0.983536	26.2525
P0CX38	40S ribosomal protein S6-B OS=Saccharomyces cerevisiae (strain ATCC 204508 / S288c) OX=559292 GN=RPS6B PE=1 SV=1	RPS6B	196	20	60	0.943	0.624416	0.960179	27.9459
P05374	Phosphatidylethanolamine N-methyltransferase OS=Saccharomyces cerevisiae (strain ATCC 204508 / S288c) OX=559292 GN=CHO2 PE=1 SV=1	CHO2	196	25	32	0.92	0.519939	0.947432	26.209
P46982	Alpha-1,2-mannosyltransferase MNN5 OS=Saccharomyces cerevisiae (strain ATCC 204508 / S288c) OX=559292 GN=MNN5 PE=1 SV=2	MNN5	196	24	56	0.915	0.499119	0.946453	26.5833
P05759	Ubiquitin-40S ribosomal protein S31 OS=Saccharomyces cerevisiae (strain ATCC 204508 / S288c) OX=559292 GN=RPS31 PE=1 SV=3	RPS31	196	12	60	0.891	0.39965	0.91414	27.699
P53278	Uncharacterized protein YGR130C OS=Saccharomyces cerevisiae (strain ATCC 204508 / S288c) OX=559292 GN=YGR130C PE=1 SV=1		194	30	44	1.183	0.370412	0.894548	26.6398
P53894	Serine/threonine-protein kinase CBK1 OS=Saccharomyces cerevisiae (strain ATCC 204508 / S288c) OX=559292 GN=CBK1 PE=1 SV=1	CBK1	192	27	44	0.952	0.665749	0.965218	26.3339
P0CX55	40S ribosomal protein S18-A OS=Saccharomyces cerevisiae (strain ATCC 204508 / S288c) OX=559292 GN=RPS18A PE=1 SV=1	RPS18A	192	13	75	0.944	0.627644	0.960179	27.5398
P07703	DNA-directed RNA polymerases I and III subunit RPAC1 OS=Saccharomyces cerevisiae (strain ATCC 204508 / S288c) OX=559292 GN=RPC40 PE=1 SV=1	RPC40	192	19	70	0.909	0.473126	0.942289	27.7888
P37291	Serine hydroxymethyltransferase, cytosolic OS=Saccharomyces cerevisiae (strain ATCC 204508 / S288c) OX=559292 GN=SHM2 PE=1 SV=2	SHM2	191	25	66	0.775	0.0903572	0.647354	25.9452
P40413	T-complex protein 1 subunit epsilon OS=Saccharomyces cerevisiae (strain ATCC 204508 / S288c) OX=559292 GN=CCT5 PE=1 SV=3	CCT5	190	25	54	1.227	0.263653	0.835837	26.863
P53628	Transcription regulatory protein SNF12 OS=Saccharomyces cerevisiae (strain ATCC 204508 / S288c) OX=559292 GN=SNF12 PE=1 SV=1	SNF12	190	28	61	1.208	0.305288	0.861643	26.4266
P40471	NADPH-dependent 1-acyldihydroxyacetone phosphate reductase OS=Saccharomyces cerevisiae (strain ATCC 204508 / S288c) OX=559292 GN=AYR1 PE=1 SV=1	AYR1	190	19	72	1.067	0.792047	0.983536	26.7774
Q02866	Protein MUK1 OS=Saccharomyces cerevisiae (strain ATCC 204508 / S288c) OX=559292 GN=MUK1 PE=1 SV=1	MUK1	189	25	52	1.096	0.667191	0.965218	25.5059
P34237	Protein CASP OS=Saccharomyces cerevisiae (strain ATCC 204508 / S288c) OX=559292 GN=COY1 PE=1 SV=2	COY1	189	38	56	1.034	0.943741	0.990853	26.1438
P34730	Protein BMH2 OS=Saccharomyces cerevisiae (strain ATCC 204508 / S288c) OX=559292 GN=BMH2 PE=1 SV=3	BMH2	189	4	58	0.974	0.881189	0.985583	23.4791
Q12176	Ribosome biogenesis protein MAK21 OS=Saccharomyces cerevisiae (strain ATCC 204508 / S288c) OX=559292 GN=MAK21 PE=1 SV=1	MAK21	186	28	30	1.07	0.779791	0.983536	27.3605
P25339	Pumilio homology domain family member 4 OS=Saccharomyces cerevisiae (strain ATCC 204508 / S288c) OX=559292 GN=PUF4 PE=1 SV=2	PUF4	186	27	47	0.623	0.00248038	0.0746323	26.1372
P40215	External NADH-ubiquinone oxidoreductase 1, mitochondrial OS=Saccharomyces cerevisiae (strain ATCC 204508 / S288c) OX=559292 GN=NDE1 PE=1 SV=1	NDE1	185	25	58	1.015	0.965575	0.995604	26.3923
P07267	Saccharopepsin OS=Saccharomyces cerevisiae (strain ATCC 204508 / S288c) OX=559292 GN=PEP4 PE=1 SV=1	PEP4	184	19	50	0.942	0.618375	0.960179	27.3264
Q06631	Protein BFR2 OS=Saccharomyces cerevisiae (strain ATCC 204508 / S288c) OX=559292 GN=BFR2 PE=1 SV=1	BFR2	182	27	54	1.111	0.610311	0.960179	26.1686
Q02931	NET1-associated nuclear protein 1 OS=Saccharomyces cerevisiae (strain ATCC 204508 / S288c) OX=559292 GN=NAN1 PE=1 SV=1	NAN1	182	29	41	0.902	0.445778	0.927934	25.7146
P0CX31	40S ribosomal protein S24-A OS=Saccharomyces cerevisiae (strain ATCC 204508 / S288c) OX=559292 GN=RPS24A PE=1 SV=1	RPS24A	181	14	68	0.963	0.716763	0.976187	27.871
P32368	Phosphoinositide phosphatase SAC1 OS=Saccharomyces cerevisiae (strain ATCC 204508 / S288c) OX=559292 GN=SAC1 PE=1 SV=1	SAC1	180	29	55	0.901	0.440049	0.927934	26.479
P19358	S-adenosylmethionine synthase 2 OS=Saccharomyces cerevisiae (strain ATCC 204508 / S288c) OX=559292 GN=SAM2 PE=1 SV=3	SAM2	178	12	73	1.121	0.571417	0.950145	24.9268
P38011	Guanine nucleotide-binding protein subunit beta-like protein OS=Saccharomyces cerevisiae (strain ATCC 204508 / S288c) OX=559292 GN=ASC1 PE=1 SV=4	ASC1	178	18	85	1.059	0.826956	0.983536	27.5156
P40483	Putative zinc metalloproteinase YIL108W OS=Saccharomyces cerevisiae (strain ATCC 204508 / S288c) OX=559292 GN=YIL108W PE=1 SV=1		178	27	50	0.998	0.886384	0.985583	26.1458
P02992	Elongation factor Tu, mitochondrial OS=Saccharomyces cerevisiae (strain ATCC 204508 / S288c) OX=559292 GN=TUF1 PE=1 SV=1	TUF1	177	26	76	1.193	0.341948	0.889851	26.733
P22202	Heat shock protein SSA4 OS=Saccharomyces cerevisiae (strain ATCC 204508 / S288c) OX=559292 GN=SSA4 PE=1 SV=3	SSA4	177	3	25	1.038	0.82861	0.983536	23.1827
Q03494	Transposon Ty2-DR2 Gag-Pol polyprotein OS=Saccharomyces cerevisiae (strain ATCC 204508 / S288c) OX=559292 GN=TY2B-DR2 PE=3 SV=2	TY2B-DR2	176	6	21	1.1	0.608209	0.960179	23.6896
P17555	Adenylyl cyclase-associated protein OS=Saccharomyces cerevisiae (strain ATCC 204508 / S288c) OX=559292 GN=SRV2 PE=1 SV=1	SRV2	174	21	58	1.05	0.8682	0.985583	26.5611
P46669	DNA-directed RNA polymerase I subunit RPA43 OS=Saccharomyces cerevisiae (strain ATCC 204508 / S288c) OX=559292 GN=RPA43 PE=1 SV=2	RPA43	174	15	45	0.893	0.410648	0.918723	26.7677
P39692	Sulfite reductase [NADPH] flavoprotein component OS=Saccharomyces cerevisiae (strain ATCC 204508 / S288c) OX=559292 GN=MET10 PE=1 SV=2	MET10	172	36	46	1.5	0.0187654	0.305547	26.3912
Q07896	Nucleolar complex-associated protein 3 OS=Saccharomyces cerevisiae (strain ATCC 204508 / S288c) OX=559292 GN=NOC3 PE=1 SV=1	NOC3	172	27	41	1.097	0.665608	0.965218	25.9641
P05755	40S ribosomal protein S9-B OS=Saccharomyces cerevisiae (strain ATCC 204508 / S288c) OX=559292 GN=RPS9B PE=1 SV=4	RPS9B	171	2	58	1.152	0.450128	0.930501	23.5671
P05739	60S ribosomal protein L6-B OS=Saccharomyces cerevisiae (strain ATCC 204508 / S288c) OX=559292 GN=RPL6B PE=1 SV=4	RPL6B	171	7	65	1.019	0.988508	0.999881	25.5263
P43603	LAS seventeen-binding protein 3 OS=Saccharomyces cerevisiae (strain ATCC 204508 / S288c) OX=559292 GN=LSB3 PE=1 SV=3	LSB3	170	19	67	0.955	0.67966	0.968594	25.7439
P30619	Protein transport protein SEC1 OS=Saccharomyces cerevisiae (strain ATCC 204508 / S288c) OX=559292 GN=SEC1 PE=1 SV=1	SEC1	169	31	59	0.925	0.541545	0.947432	26.0252
P09734	Tubulin alpha-3 chain OS=Saccharomyces cerevisiae (strain ATCC 204508 / S288c) OX=559292 GN=TUB3 PE=1 SV=1	TUB3	167	10	51	1.337	0.099932	0.674204	25.5603
P38321	Uncharacterized protein YBR225W OS=Saccharomyces cerevisiae (strain ATCC 204508 / S288c) OX=559292 GN=YBR225W PE=1 SV=1		167	30	38	1.207	0.307378	0.861643	25.8458
P05743	60S ribosomal protein L26-A OS=Saccharomyces cerevisiae (strain ATCC 204508 / S288c) OX=559292 GN=RPL26A PE=1 SV=3	RPL26A	167	3	52	1.043	0.849888	0.983536	24.5568
P52910	Acetyl-coenzyme A synthetase 2 OS=Saccharomyces cerevisiae (strain ATCC 204508 / S288c) OX=559292 GN=ACS2 PE=1 SV=1	ACS2	167	30	59	1.015	0.966288	0.995604	25.9249
Q04373	Pumilio homology domain family member 6 OS=Saccharomyces cerevisiae (strain ATCC 204508 / S288c) OX=559292 GN=PUF6 PE=1 SV=1	PUF6	167	25	36	0.908	0.468051	0.939258	27.3548
P39936	Eukaryotic initiation factor 4F subunit p130 OS=Saccharomyces cerevisiae (strain ATCC 204508 / S288c) OX=559292 GN=TIF4632 PE=1 SV=1	TIF4632	165	22	38	1.483	0.0225554	0.340703	27.7617
P36022	Dynein heavy chain, cytoplasmic OS=Saccharomyces cerevisiae (strain ATCC 204508 / S288c) OX=559292 GN=DYN1 PE=1 SV=1	DYN1	165	50	13	1.354	0.0849133	0.629473	25.2063
P18239	ADP,ATP carrier protein 2 OS=Saccharomyces cerevisiae (strain ATCC 204508 / S288c) OX=559292 GN=PET9 PE=1 SV=2	PET9	165	20	58	1.089	0.69556	0.970563	26.8364
P53040	Transcription initiation factor TFIID subunit 6 OS=Saccharomyces cerevisiae (strain ATCC 204508 / S288c) OX=559292 GN=TAF6 PE=1 SV=1	TAF6	165	23	54	1.022	0.99888	0.999881	26.9639
P39985	rDNA transcriptional regulator POL5 OS=Saccharomyces cerevisiae (strain ATCC 204508 / S288c) OX=559292 GN=POL5 PE=1 SV=1	POL5	165	35	37	0.717	0.0300988	0.385826	25.9456
P38164	SEH-associated protein 4 OS=Saccharomyces cerevisiae (strain ATCC 204508 / S288c) OX=559292 GN=SEA4 PE=1 SV=2	SEA4	164	33	40	1.103	0.638133	0.960179	25.4013
O13516	40S ribosomal protein S9-A OS=Saccharomyces cerevisiae (strain ATCC 204508 / S288c) OX=559292 GN=RPS9A PE=1 SV=3	RPS9A	163	1	59	1.315	0.220429	0.817872	19.9249
P21147	Acyl-CoA desaturase 1 OS=Saccharomyces cerevisiae (strain ATCC 204508 / S288c) OX=559292 GN=OLE1 PE=1 SV=2	OLE1	163	16	30	1.071	0.772943	0.983536	26.5227
P26785	60S ribosomal protein L16-B OS=Saccharomyces cerevisiae (strain ATCC 204508 / S288c) OX=559292 GN=RPL16B PE=1 SV=3	RPL16B	163	8	53	0.974	0.767993	0.983536	26.2579
P14127	40S ribosomal protein S17-B OS=Saccharomyces cerevisiae (strain ATCC 204508 / S288c) OX=559292 GN=RPS17B PE=1 SV=1	RPS17B	163	9	55	0.894	0.413147	0.920552	27.4486
P05750	40S ribosomal protein S3 OS=Saccharomyces cerevisiae (strain ATCC 204508 / S288c) OX=559292 GN=RPS3 PE=1 SV=5	RPS3	162	20	76	1.03	0.959807	0.993911	27.1886
P11154	Pyruvate carboxylase 1 OS=Saccharomyces cerevisiae (strain ATCC 204508 / S288c) OX=559292 GN=PYC1 PE=1 SV=2	PYC1	161	11	36	1.188	0.362155	0.891763	22.7541
P48589	40S ribosomal protein S12 OS=Saccharomyces cerevisiae (strain ATCC 204508 / S288c) OX=559292 GN=RPS12 PE=1 SV=1	RPS12	161	10	83	1.094	0.678235	0.968594	28.1059
P30624	Long-chain-fatty-acid--CoA ligase 1 OS=Saccharomyces cerevisiae (strain ATCC 204508 / S288c) OX=559292 GN=FAA1 PE=1 SV=1	FAA1	161	23	44	0.898	0.430447	0.927415	26.5366
P25343	Reduced viability upon starvation protein 161 OS=Saccharomyces cerevisiae (strain ATCC 204508 / S288c) OX=559292 GN=RVS161 PE=1 SV=1	RVS161	160	19	74	1.141	0.499611	0.946453	27.0074
P38798	Nonsense-mediated mRNA decay protein 2 OS=Saccharomyces cerevisiae (strain ATCC 204508 / S288c) OX=559292 GN=NMD2 PE=1 SV=2	NMD2	160	35	33	1.099	0.656191	0.962389	25.6665
P36421	Tyrosine--tRNA ligase, cytoplasmic OS=Saccharomyces cerevisiae (strain ATCC 204508 / S288c) OX=559292 GN=TYS1 PE=1 SV=3	TYS1	160	26	68	0.913	0.488509	0.946453	26.7188
Q02725	Vacuolar transporter chaperone 3 OS=Saccharomyces cerevisiae (strain ATCC 204508 / S288c) OX=559292 GN=VTC3 PE=1 SV=1	VTC3	160	31	43	0.837	0.221252	0.817872	26.0814
P00890	Citrate synthase, mitochondrial OS=Saccharomyces cerevisiae (strain ATCC 204508 / S288c) OX=559292 GN=CIT1 PE=1 SV=2	CIT1	159	15	39	1.431	0.0391809	0.436939	26.9245
P10081	ATP-dependent RNA helicase eIF4A OS=Saccharomyces cerevisiae (strain ATCC 204508 / S288c) OX=559292 GN=TIF1 PE=1 SV=3	TIF1; TIF2	159	21	70	0.947	0.640208	0.960179	26.7559
P42945	U3 small nucleolar RNA-associated protein 10 OS=Saccharomyces cerevisiae (strain ATCC 204508 / S288c) OX=559292 GN=UTP10 PE=1 SV=1	UTP10	159	38	27	0.85	0.25954	0.833906	27.4798
P07262	NADP-specific glutamate dehydrogenase 1 OS=Saccharomyces cerevisiae (strain ATCC 204508 / S288c) OX=559292 GN=GDH1 PE=1 SV=2	GDH1	158	22	66	1.125	0.557573	0.950145	26.3317
P53221	60S ribosomal protein L26-B OS=Saccharomyces cerevisiae (strain ATCC 204508 / S288c) OX=559292 GN=RPL26B PE=1 SV=2	RPL26B	157	3	52	1.03	0.890404	0.985583	24.0105
P53252	Sphingolipid long chain base-responsive protein PIL1 OS=Saccharomyces cerevisiae (strain ATCC 204508 / S288c) OX=559292 GN=PIL1 PE=1 SV=1	PIL1	157	15	63	0.945	0.631025	0.960179	26.6138
P38088	Glycine--tRNA ligase 1, mitochondrial OS=Saccharomyces cerevisiae (strain ATCC 204508 / S288c) OX=559292 GN=GRS1 PE=1 SV=3	GRS1	157	34	50	0.893	0.410475	0.918723	26.0274
P11491	Repressible alkaline phosphatase OS=Saccharomyces cerevisiae (strain ATCC 204508 / S288c) OX=559292 GN=PHO8 PE=1 SV=2	PHO8	157	21	46	0.826	0.192107	0.810995	26.0056
P33441	THO complex subunit MFT1 OS=Saccharomyces cerevisiae (strain ATCC 204508 / S288c) OX=559292 GN=MFT1 PE=1 SV=1	MFT1	156	19	50	1.227	0.262911	0.835837	25.8494
Q12532	Ribosome quality control complex subunit 2 OS=Saccharomyces cerevisiae (strain ATCC 204508 / S288c) OX=559292 GN=RQC2 PE=1 SV=1	RQC2	156	23	25	0.817	0.170346	0.791218	26.3971
Q12374	Nuclear control of ATPase protein 2 OS=Saccharomyces cerevisiae (strain ATCC 204508 / S288c) OX=559292 GN=NCA2 PE=1 SV=1	NCA2	155	25	53	1.131	0.535636	0.947432	26.2256
Q12406	Actin-related protein 7 OS=Saccharomyces cerevisiae (strain ATCC 204508 / S288c) OX=559292 GN=ARP7 PE=1 SV=1	ARP7	155	24	63	1	0.895859	0.985583	26.1883
Q05567	Sphingosine-1-phosphate lyase OS=Saccharomyces cerevisiae (strain ATCC 204508 / S288c) OX=559292 GN=DPL1 PE=1 SV=1	DPL1	155	25	58	0.672	0.0102355	0.206696	26.1045
P00817	Inorganic pyrophosphatase OS=Saccharomyces cerevisiae (strain ATCC 204508 / S288c) OX=559292 GN=IPP1 PE=1 SV=4	IPP1	153	13	54	0.708	0.0248548	0.355177	25.6791
P36105	60S ribosomal protein L14-A OS=Saccharomyces cerevisiae (strain ATCC 204508 / S288c) OX=559292 GN=RPL14A PE=1 SV=1	RPL14A	152	1	66	1.442	0.0760448	0.604131	21.4445
P39078	T-complex protein 1 subunit delta OS=Saccharomyces cerevisiae (strain ATCC 204508 / S288c) OX=559292 GN=CCT4 PE=1 SV=2	CCT4	152	28	65	1.336	0.100441	0.674204	26.5772
O14455	60S ribosomal protein L36-B OS=Saccharomyces cerevisiae (strain ATCC 204508 / S288c) OX=559292 GN=RPL36B PE=1 SV=3	RPL36B	151	2	56	1.13	0.542855	0.948353	21.3509
Q04119	Endopolyphosphatase OS=Saccharomyces cerevisiae (strain ATCC 204508 / S288c) OX=559292 GN=PPN1 PE=1 SV=1	PPN1	151	20	45	0.972	0.75931	0.983536	25.4368
Q07807	mRNA-binding protein PUF3 OS=Saccharomyces cerevisiae (strain ATCC 204508 / S288c) OX=559292 GN=PUF3 PE=1 SV=1	PUF3	150	24	37	0.773	0.0874026	0.63843	25.9015
P05745	60S ribosomal protein L36-A OS=Saccharomyces cerevisiae (strain ATCC 204508 / S288c) OX=559292 GN=RPL36A PE=1 SV=3	RPL36A	149	2	56	1.499	0.0717692	0.586073	20.3112
P40348	Replication factor C subunit 2 OS=Saccharomyces cerevisiae (strain ATCC 204508 / S288c) OX=559292 GN=RFC2 PE=1 SV=1	RFC2	149	25	71	1.188	0.357256	0.891763	26.3744
P23642	Mannan polymerase I complex VAN1 subunit OS=Saccharomyces cerevisiae (strain ATCC 204508 / S288c) OX=559292 GN=VAN1 PE=1 SV=3	VAN1	149	18	48	1.002	0.902281	0.985583	26.7171
P38754	60S ribosomal protein L14-B OS=Saccharomyces cerevisiae (strain ATCC 204508 / S288c) OX=559292 GN=RPL14B PE=1 SV=1	RPL14B	148	1	66	1.411	0.117837	0.733675	20.6397
P53549	26S proteasome subunit RPT4 OS=Saccharomyces cerevisiae (strain ATCC 204508 / S288c) OX=559292 GN=RPT4 PE=1 SV=4	RPT4	148	20	57	1.244	0.228947	0.817872	25.9236
P32793	Protein YSC84 OS=Saccharomyces cerevisiae (strain ATCC 204508 / S288c) OX=559292 GN=YSC84 PE=1 SV=2	YSC84	148	14	50	1.138	0.511048	0.947432	25.0325
Q12230	Sphingolipid long chain base-responsive protein LSP1 OS=Saccharomyces cerevisiae (strain ATCC 204508 / S288c) OX=559292 GN=LSP1 PE=1 SV=1	LSP1	148	13	55	1.043	0.9016	0.985583	25.9517
Q02326	60S ribosomal protein L6-A OS=Saccharomyces cerevisiae (strain ATCC 204508 / S288c) OX=559292 GN=RPL6A PE=1 SV=2	RPL6A	147	7	65	1.016	0.974223	0.999326	25.4483
Q12464	RuvB-like protein 2 OS=Saccharomyces cerevisiae (strain ATCC 204508 / S288c) OX=559292 GN=RVB2 PE=1 SV=1	RVB2	147	24	67	1.009	0.936865	0.989959	25.828
P06168	Ketol-acid reductoisomerase, mitochondrial OS=Saccharomyces cerevisiae (strain ATCC 204508 / S288c) OX=559292 GN=ILV5 PE=1 SV=1	ILV5	147	22	64	0.731	0.0400025	0.44113	26.0801
P33338	Protein SLA2 OS=Saccharomyces cerevisiae (strain ATCC 204508 / S288c) OX=559292 GN=SLA2 PE=1 SV=5	SLA2	146	26	41	0.909	0.474525	0.942451	25.0408
P07257	Cytochrome b-c1 complex subunit 2, mitochondrial OS=Saccharomyces cerevisiae (strain ATCC 204508 / S288c) OX=559292 GN=QCR2 PE=1 SV=1	QCR2	145	23	64	1.457	0.0297547	0.384657	26.562
P41810	Coatomer subunit beta OS=Saccharomyces cerevisiae (strain ATCC 204508 / S288c) OX=559292 GN=SEC26 PE=1 SV=2	SEC26	145	29	35	1.215	0.288315	0.860705	25.6475
Q03940	RuvB-like protein 1 OS=Saccharomyces cerevisiae (strain ATCC 204508 / S288c) OX=559292 GN=RVB1 PE=1 SV=1	RVB1	145	19	58	1.023	0.994035	0.999881	26.2095
Q12329	Heat shock protein 42 OS=Saccharomyces cerevisiae (strain ATCC 204508 / S288c) OX=559292 GN=HSP42 PE=1 SV=1	HSP42	144	14	60	1.402	0.0527312	0.508827	26.1442
Q99383	Nuclear polyadenylated RNA-binding protein 4 OS=Saccharomyces cerevisiae (strain ATCC 204508 / S288c) OX=559292 GN=HRP1 PE=1 SV=1	HRP1	144	13	35	1.31	0.127833	0.751198	25.57
P21560	Protein CBP3, mitochondrial OS=Saccharomyces cerevisiae (strain ATCC 204508 / S288c) OX=559292 GN=CBP3 PE=1 SV=1	CBP3	144	19	48	1.234	0.249008	0.831616	25.9962
P32582	Cystathionine beta-synthase OS=Saccharomyces cerevisiae (strain ATCC 204508 / S288c) OX=559292 GN=CYS4 PE=1 SV=1	CYS4	144	27	66	1.065	0.798391	0.983536	26.0072
P05740	60S ribosomal protein L17-A OS=Saccharomyces cerevisiae (strain ATCC 204508 / S288c) OX=559292 GN=RPL17A PE=1 SV=4	RPL17A	144	1	54	0.822	0.295	0.860705	22.2079
P25555	Single-strand telomeric DNA-binding protein GBP2 OS=Saccharomyces cerevisiae (strain ATCC 204508 / S288c) OX=559292 GN=GBP2 PE=1 SV=1	GBP2	143	17	44	1.117	0.586499	0.956168	25.9937
P40825	Alanine--tRNA ligase, mitochondrial OS=Saccharomyces cerevisiae (strain ATCC 204508 / S288c) OX=559292 GN=ALA1 PE=1 SV=3	ALA1	143	31	41	0.965	0.723786	0.977707	25.4868
P00927	Threonine dehydratase, mitochondrial OS=Saccharomyces cerevisiae (strain ATCC 204508 / S288c) OX=559292 GN=ILV1 PE=1 SV=2	ILV1	143	25	64	0.938	0.598832	0.960179	25.6442
P38788	Ribosome-associated complex subunit SSZ1 OS=Saccharomyces cerevisiae (strain ATCC 204508 / S288c) OX=559292 GN=SSZ1 PE=1 SV=2	SSZ1	143	26	64	0.808	0.150518	0.773685	26.1478
P32600	Serine/threonine-protein kinase TOR2 OS=Saccharomyces cerevisiae (strain ATCC 204508 / S288c) OX=559292 GN=TOR2 PE=1 SV=3	TOR2	142	39	23	1.251	0.207063	0.814945	24.7527
P28241	Isocitrate dehydrogenase [NAD] subunit 2, mitochondrial OS=Saccharomyces cerevisiae (strain ATCC 204508 / S288c) OX=559292 GN=IDH2 PE=1 SV=1	IDH2	142	17	70	1.246	0.225427	0.817872	26.8611
P53622	Coatomer subunit alpha OS=Saccharomyces cerevisiae (strain ATCC 204508 / S288c) OX=559292 GN=COP1 PE=1 SV=2	COP1	142	30	38	1.109	0.617284	0.960179	25.2939
P32327	Pyruvate carboxylase 2 OS=Saccharomyces cerevisiae (strain ATCC 204508 / S288c) OX=559292 GN=PYC2 PE=1 SV=2	PYC2	141	9	36	1.31	0.181411	0.797293	21.2452
P38883	Pre-rRNA-processing protein RIX1 OS=Saccharomyces cerevisiae (strain ATCC 204508 / S288c) OX=559292 GN=RIX1 PE=1 SV=2	RIX1	138	24	44	1.59	0.00680491	0.158882	25.9017
Q03774	tRNA (guanine-N(7)-)-methyltransferase non-catalytic subunit TRM82 OS=Saccharomyces cerevisiae (strain ATCC 204508 / S288c) OX=559292 GN=TRM82 PE=1 SV=1	TRM82	138	21	64	1.105	0.633365	0.960179	26.5906
P46990	60S ribosomal protein L17-B OS=Saccharomyces cerevisiae (strain ATCC 204508 / S288c) OX=559292 GN=RPL17B PE=1 SV=2	RPL17B	138	1	54	1.028	0.894039	0.985583	24.0145
P31539	Heat shock protein 104 OS=Saccharomyces cerevisiae (strain ATCC 204508 / S288c) OX=559292 GN=HSP104 PE=1 SV=2	HSP104	138	30	39	0.93	0.564239	0.950145	25.5616
Q01477	Ubiquitin carboxyl-terminal hydrolase 3 OS=Saccharomyces cerevisiae (strain ATCC 204508 / S288c) OX=559292 GN=UBP3 PE=1 SV=1	UBP3	138	30	39	0.921	0.52595	0.947432	25.8408
Q99316	Protein disulfide isomerase MPD2 OS=Saccharomyces cerevisiae (strain ATCC 204508 / S288c) OX=559292 GN=MPD2 PE=1 SV=1	MPD2	138	14	61	0.895	0.417144	0.922579	27.1089
Q01855	40S ribosomal protein S15 OS=Saccharomyces cerevisiae (strain ATCC 204508 / S288c) OX=559292 GN=RPS15 PE=1 SV=1	RPS15	137	6	58	0.952	0.66676	0.965218	26.889
P07991	Ornithine aminotransferase OS=Saccharomyces cerevisiae (strain ATCC 204508 / S288c) OX=559292 GN=CAR2 PE=1 SV=2	CAR2	136	18	67	1.552	0.0105569	0.209139	26.2635
P18759	Vesicular-fusion protein SEC18 OS=Saccharomyces cerevisiae (strain ATCC 204508 / S288c) OX=559292 GN=SEC18 PE=1 SV=2	SEC18	136	28	48	1.249	0.218788	0.817872	25.7781
P0CX83	60S ribosomal protein L19-B OS=Saccharomyces cerevisiae (strain ATCC 204508 / S288c) OX=559292 GN=RPL19B PE=1 SV=1	RPL19B	136	12	40	1.121	0.569136	0.950145	28.3348
P0CX48	40S ribosomal protein S11-B OS=Saccharomyces cerevisiae (strain ATCC 204508 / S288c) OX=559292 GN=RPS11B PE=1 SV=1	RPS11B	136	12	62	1.072	0.768935	0.983536	28.365
P09232	Cerevisin OS=Saccharomyces cerevisiae (strain ATCC 204508 / S288c) OX=559292 GN=PRB1 PE=1 SV=1	PRB1	136	18	38	0.823	0.186317	0.802669	26.3979
P05453	Eukaryotic peptide chain release factor GTP-binding subunit OS=Saccharomyces cerevisiae (strain ATCC 204508 / S288c) OX=559292 GN=SUP35 PE=1 SV=1	SUP35	135	22	44	1.151	0.467408	0.938764	25.9132
P53075	Outer spore wall assembly protein SHE10 OS=Saccharomyces cerevisiae (strain ATCC 204508 / S288c) OX=559292 GN=SHE10 PE=1 SV=1	SHE10	134	23	41	1.069	0.782757	0.983536	26.4353
P39730	Eukaryotic translation initiation factor 5B OS=Saccharomyces cerevisiae (strain ATCC 204508 / S288c) OX=559292 GN=FUN12 PE=1 SV=2	FUN12	134	32	41	1.025	0.98737	0.999881	25.0978
P31384	Glucose-repressible alcohol dehydrogenase transcriptional effector OS=Saccharomyces cerevisiae (strain ATCC 204508 / S288c) OX=559292 GN=CCR4 PE=1 SV=2	CCR4	134	25	39	0.943	0.623472	0.960179	25.1002
P09959	Regulatory protein SWI6 OS=Saccharomyces cerevisiae (strain ATCC 204508 / S288c) OX=559292 GN=SWI6 PE=1 SV=1	SWI6	133	24	37	1.257	0.204572	0.814945	25.4034
P38077	ATP synthase subunit gamma, mitochondrial OS=Saccharomyces cerevisiae (strain ATCC 204508 / S288c) OX=559292 GN=ATP3 PE=1 SV=1	ATP3	133	15	60	1.234	0.247659	0.831616	26.7354
Q08096	RNA 3'-terminal phosphate cyclase-like protein OS=Saccharomyces cerevisiae (strain ATCC 204508 / S288c) OX=559292 GN=RCL1 PE=1 SV=1	RCL1	133	21	58	1.078	0.742986	0.980276	26.1077
P32501	Translation initiation factor eIF-2B subunit epsilon OS=Saccharomyces cerevisiae (strain ATCC 204508 / S288c) OX=559292 GN=GCD6 PE=1 SV=1	GCD6	133	25	47	1.064	0.805099	0.983536	26.1245
P47108	Nucleolar pre-ribosomal-associated protein 2 OS=Saccharomyces cerevisiae (strain ATCC 204508 / S288c) OX=559292 GN=URB2 PE=1 SV=1	URB2	133	32	29	1.009	0.938474	0.989959	25.8619
P32366	V-type proton ATPase subunit d OS=Saccharomyces cerevisiae (strain ATCC 204508 / S288c) OX=559292 GN=VMA6 PE=1 SV=2	VMA6	133	15	59	0.998	0.886822	0.985583	25.9147
Q06205	FK506-binding protein 4 OS=Saccharomyces cerevisiae (strain ATCC 204508 / S288c) OX=559292 GN=FPR4 PE=1 SV=1	FPR4	133	9	30	0.951	0.660571	0.962896	26.5202
P05749	60S ribosomal protein L22-A OS=Saccharomyces cerevisiae (strain ATCC 204508 / S288c) OX=559292 GN=RPL22A PE=1 SV=3	RPL22A	133	3	61	0.867	0.315061	0.869994	25.9216
P00331	Alcohol dehydrogenase 2 OS=Saccharomyces cerevisiae (strain ATCC 204508 / S288c) OX=559292 GN=ADH2 PE=1 SV=3	ADH2	133	4	29	0.733	0.103562	0.677168	22.7793
P0C2H6	60S ribosomal protein L27-A OS=Saccharomyces cerevisiae (strain ATCC 204508 / S288c) OX=559292 GN=RPL27A PE=1 SV=1	RPL27A	132	9	57	1.105	0.630355	0.960179	27.354
P32589	Heat shock protein homolog SSE1 OS=Saccharomyces cerevisiae (strain ATCC 204508 / S288c) OX=559292 GN=SSE1 PE=1 SV=4	SSE1	132	21	49	0.849	0.256716	0.833906	25.4013
P53877	Pre-rRNA-processing protein IPI3 OS=Saccharomyces cerevisiae (strain ATCC 204508 / S288c) OX=559292 GN=IPI3 PE=1 SV=1	IPI3	131	23	47	1.52	0.0151296	0.26376	26.8632
P43554	SWI/SNF global transcription activator complex subunit SWP82 OS=Saccharomyces cerevisiae (strain ATCC 204508 / S288c) OX=559292 GN=SWP82 PE=1 SV=1	SWP82	131	24	58	1.298	0.143052	0.766055	25.7448
P48234	Ribosome biogenesis protein ENP2 OS=Saccharomyces cerevisiae (strain ATCC 204508 / S288c) OX=559292 GN=ENP2 PE=1 SV=2	ENP2	130	25	41	1.078	0.741819	0.979232	25.3918
P26637	Leucine--tRNA ligase, cytoplasmic OS=Saccharomyces cerevisiae (strain ATCC 204508 / S288c) OX=559292 GN=CDC60 PE=1 SV=1	CDC60	130	28	37	1.018	0.982988	0.999881	25.5737
P26784	60S ribosomal protein L16-A OS=Saccharomyces cerevisiae (strain ATCC 204508 / S288c) OX=559292 GN=RPL16A PE=1 SV=3	RPL16A	130	9	55	0.972	0.759136	0.983536	25.3643
P17709	Glucokinase-1 OS=Saccharomyces cerevisiae (strain ATCC 204508 / S288c) OX=559292 GN=GLK1 PE=1 SV=1	GLK1	130	22	65	0.812	0.159322	0.778423	26.2501
P23641	Mitochondrial phosphate carrier protein OS=Saccharomyces cerevisiae (strain ATCC 204508 / S288c) OX=559292 GN=MIR1 PE=1 SV=1	MIR1	129	17	65	1.179	0.382295	0.901002	25.9107
P46672	tRNA-aminoacylation cofactor ARC1 OS=Saccharomyces cerevisiae (strain ATCC 204508 / S288c) OX=559292 GN=ARC1 PE=1 SV=2	ARC1	129	20	70	1.072	0.767598	0.983536	26.3735
P0CX24	60S ribosomal protein L20-B OS=Saccharomyces cerevisiae (strain ATCC 204508 / S288c) OX=559292 GN=RPL20B PE=1 SV=1	RPL20B	129	9	45	0.95	0.654184	0.960886	27.4072
P34760	Peroxiredoxin TSA1 OS=Saccharomyces cerevisiae (strain ATCC 204508 / S288c) OX=559292 GN=TSA1 PE=1 SV=3	TSA1	129	11	73	0.865	0.307424	0.861643	27.0837
P36126	Phospholipase D1 OS=Saccharomyces cerevisiae (strain ATCC 204508 / S288c) OX=559292 GN=SPO14 PE=1 SV=3	SPO14	129	32	25	0.771	0.0845968	0.629473	25.2826
P20967	2-oxoglutarate dehydrogenase, mitochondrial OS=Saccharomyces cerevisiae (strain ATCC 204508 / S288c) OX=559292 GN=KGD1 PE=1 SV=2	KGD1	128	27	35	1.342	0.0953392	0.659836	25.698
P22803	Thioredoxin-2 OS=Saccharomyces cerevisiae (strain ATCC 204508 / S288c) OX=559292 GN=TRX2 PE=1 SV=3	TRX2	127	5	66	0.846	0.247636	0.831616	25.7468
P14020	Dolichol-phosphate mannosyltransferase OS=Saccharomyces cerevisiae (strain ATCC 204508 / S288c) OX=559292 GN=DPM1 PE=1 SV=3	DPM1	127	13	55	0.774	0.0896386	0.643969	26.1846
Q08001	Membrane-anchored lipid-binding protein LAM6 OS=Saccharomyces cerevisiae (strain ATCC 204508 / S288c) OX=559292 GN=LAM6 PE=1 SV=1	LAM6	127	24	48	0.696	0.0188119	0.305547	24.9061
P12695	Dihydrolipoyllysine-residue acetyltransferase component of pyruvate dehydrogenase complex, mitochondrial OS=Saccharomyces cerevisiae (strain ATCC 204508 / S288c) OX=559292 GN=LAT1 PE=1 SV=1	LAT1	127	16	44	0.621	0.00227221	0.0706195	25.9929
P33299	26S proteasome regulatory subunit 7 homolog OS=Saccharomyces cerevisiae (strain ATCC 204508 / S288c) OX=559292 GN=RPT1 PE=1 SV=1	RPT1	126	22	56	1.224	0.268415	0.836403	25.8978
P39960	GTPase-activating protein BEM2/IPL2 OS=Saccharomyces cerevisiae (strain ATCC 204508 / S288c) OX=559292 GN=BEM2 PE=1 SV=1	BEM2	126	39	26	0.979	0.792412	0.983536	26.438
P22217	Thioredoxin-1 OS=Saccharomyces cerevisiae (strain ATCC 204508 / S288c) OX=559292 GN=TRX1 PE=1 SV=3	TRX1	126	6	66	0.845	0.245684	0.831616	25.5138
P0CX49	60S ribosomal protein L18-A OS=Saccharomyces cerevisiae (strain ATCC 204508 / S288c) OX=559292 GN=RPL18A PE=1 SV=1	RPL18A	125	12	48	1.023	0.992422	0.999881	28.0127
P47006	DNA-directed RNA polymerase I subunit RPA34 OS=Saccharomyces cerevisiae (strain ATCC 204508 / S288c) OX=559292 GN=RPA34 PE=1 SV=1	RPA34	125	11	51	0.807	0.149016	0.773685	26.5378
P13181	Galactose transporter OS=Saccharomyces cerevisiae (strain ATCC 204508 / S288c) OX=559292 GN=GAL2 PE=1 SV=3	GAL2	124	12	24	0.848	0.252387	0.833858	26.9737
Q01939	26S proteasome regulatory subunit 8 homolog OS=Saccharomyces cerevisiae (strain ATCC 204508 / S288c) OX=559292 GN=RPT6 PE=1 SV=4	RPT6	123	19	58	1.192	0.344578	0.889851	25.9568
P40468	Cell morphogenesis protein PAG1 OS=Saccharomyces cerevisiae (strain ATCC 204508 / S288c) OX=559292 GN=TAO3 PE=1 SV=1	TAO3	122	41	22	1.2	0.324253	0.881615	25.2894
P39990	13 kDa ribonucleoprotein-associated protein OS=Saccharomyces cerevisiae (strain ATCC 204508 / S288c) OX=559292 GN=SNU13 PE=1 SV=1	SNU13	121	4	50	0.989	0.843726	0.983536	27.5913
P32861	UTP--glucose-1-phosphate uridylyltransferase OS=Saccharomyces cerevisiae (strain ATCC 204508 / S288c) OX=559292 GN=UGP1 PE=1 SV=1	UGP1	121	20	50	0.926	0.545057	0.948353	25.6912
P12683	3-hydroxy-3-methylglutaryl-coenzyme A reductase 1 OS=Saccharomyces cerevisiae (strain ATCC 204508 / S288c) OX=559292 GN=HMG1 PE=1 SV=1	HMG1	121	17	28	0.861	0.294518	0.860705	24.8825
P45978	Protein SCD6 OS=Saccharomyces cerevisiae (strain ATCC 204508 / S288c) OX=559292 GN=SCD6 PE=1 SV=1	SCD6	120	16	41	1.497	0.0193257	0.311955	26.5529
P08431	Galactose-1-phosphate uridylyltransferase OS=Saccharomyces cerevisiae (strain ATCC 204508 / S288c) OX=559292 GN=GAL7 PE=1 SV=4	GAL7	120	18	65	0.948	0.645091	0.960179	26.0131
P09624	Dihydrolipoyl dehydrogenase, mitochondrial OS=Saccharomyces cerevisiae (strain ATCC 204508 / S288c) OX=559292 GN=LPD1 PE=1 SV=1	LPD1	120	19	52	0.941	0.615248	0.960179	25.8701
P05694	5-methyltetrahydropteroyltriglutamate--homocysteine methyltransferase OS=Saccharomyces cerevisiae (strain ATCC 204508 / S288c) OX=559292 GN=MET6 PE=1 SV=4	MET6	120	25	44	0.826	0.192025	0.810995	25.2128
P36049	rRNA-processing protein EBP2 OS=Saccharomyces cerevisiae (strain ATCC 204508 / S288c) OX=559292 GN=EBP2 PE=1 SV=1	EBP2	119	21	35	0.972	0.760178	0.983536	25.7215
P40087	DNA damage-inducible protein 1 OS=Saccharomyces cerevisiae (strain ATCC 204508 / S288c) OX=559292 GN=DDI1 PE=1 SV=1	DDI1	119	17	53	0.802	0.138791	0.761184	25.0709
P41811	Coatomer subunit beta' OS=Saccharomyces cerevisiae (strain ATCC 204508 / S288c) OX=559292 GN=SEC27 PE=1 SV=1	SEC27	118	24	39	1.18	0.379059	0.900485	25.7621
P38720	6-phosphogluconate dehydrogenase, decarboxylating 1 OS=Saccharomyces cerevisiae (strain ATCC 204508 / S288c) OX=559292 GN=GND1 PE=1 SV=1	GND1	118	25	59	0.877	0.348741	0.889851	26.2899
P43609	Chromatin structure-remodeling complex protein RSC8 OS=Saccharomyces cerevisiae (strain ATCC 204508 / S288c) OX=559292 GN=RSC8 PE=1 SV=1	RSC8	118	25	54	0.815	0.180353	0.797073	24.5027
Q05123	Actin-like protein ARP9 OS=Saccharomyces cerevisiae (strain ATCC 204508 / S288c) OX=559292 GN=ARP9 PE=1 SV=1	ARP9	117	22	51	1.037	0.927277	0.989959	25.9088
P32502	Translation initiation factor eIF-2B subunit beta OS=Saccharomyces cerevisiae (strain ATCC 204508 / S288c) OX=559292 GN=GCD7 PE=1 SV=1	GCD7	117	16	56	0.983	0.813713	0.983536	25.5641
P14832	Peptidyl-prolyl cis-trans isomerase OS=Saccharomyces cerevisiae (strain ATCC 204508 / S288c) OX=559292 GN=CPR1 PE=1 SV=3	CPR1	117	10	57	0.88	0.360773	0.891763	26.1352
P53978	Elongation factor 3B OS=Saccharomyces cerevisiae (strain ATCC 204508 / S288c) OX=559292 GN=HEF3 PE=1 SV=2	HEF3	117	1	14	0.795	0.3046	0.861643	20.9926
P53141	Myosin light chain 1 OS=Saccharomyces cerevisiae (strain ATCC 204508 / S288c) OX=559292 GN=MLC1 PE=1 SV=1	MLC1	116	13	77	1.193	0.342639	0.889851	26.8234
Q00816	Resistance to glucose repression protein 1 OS=Saccharomyces cerevisiae (strain ATCC 204508 / S288c) OX=559292 GN=REG1 PE=1 SV=1	REG1	116	30	36	1.159	0.410023	0.918723	24.4579
P39524	Probable phospholipid-transporting ATPase DRS2 OS=Saccharomyces cerevisiae (strain ATCC 204508 / S288c) OX=559292 GN=DRS2 PE=1 SV=2	DRS2	116	26	29	1.023	0.958754	0.993911	24.4189
P38878	Endoplasmic reticulum junction formation protein lunapark OS=Saccharomyces cerevisiae (strain ATCC 204508 / S288c) OX=559292 GN=LNP1 PE=1 SV=1	LNP1	116	13	49	0.867	0.312799	0.869254	25.6439
P39079	T-complex protein 1 subunit zeta OS=Saccharomyces cerevisiae (strain ATCC 204508 / S288c) OX=559292 GN=CCT6 PE=1 SV=1	CCT6	115	19	51	1.544	0.011494	0.221262	25.9222
P50109	Protein PSP2 OS=Saccharomyces cerevisiae (strain ATCC 204508 / S288c) OX=559292 GN=PSP2 PE=1 SV=2	PSP2	115	23	41	1.207	0.307327	0.861643	25.3509
Q07381	Ribosome biogenesis protein TSR1 OS=Saccharomyces cerevisiae (strain ATCC 204508 / S288c) OX=559292 GN=TSR1 PE=1 SV=1	TSR1	115	26	43	1.198	0.329021	0.888283	25.5669
P38629	Replication factor C subunit 3 OS=Saccharomyces cerevisiae (strain ATCC 204508 / S288c) OX=559292 GN=RFC3 PE=1 SV=1	RFC3	115	18	70	1.15	0.468372	0.939258	25.7273
P00942	Triosephosphate isomerase OS=Saccharomyces cerevisiae (strain ATCC 204508 / S288c) OX=559292 GN=TPI1 PE=1 SV=2	TPI1	115	15	82	0.922	0.527693	0.947432	26.3596
P28000	DNA-directed RNA polymerases I and III subunit RPAC2 OS=Saccharomyces cerevisiae (strain ATCC 204508 / S288c) OX=559292 GN=RPC19 PE=1 SV=1	RPC19	114	9	91	1.015	0.966063	0.995604	26.4133
P38713	Oxysterol-binding protein homolog 3 OS=Saccharomyces cerevisiae (strain ATCC 204508 / S288c) OX=559292 GN=OSH3 PE=1 SV=1	OSH3	114	25	33	0.994	0.865072	0.985583	25.376
P25297	Inorganic phosphate transporter PHO84 OS=Saccharomyces cerevisiae (strain ATCC 204508 / S288c) OX=559292 GN=PHO84 PE=1 SV=2	PHO84	114	15	31	0.91	0.479765	0.946453	25.7175
Q04183	Trafficking protein particle complex II-specific subunit 120 OS=Saccharomyces cerevisiae (strain ATCC 204508 / S288c) OX=559292 GN=TRS120 PE=1 SV=1	TRS120	113	29	28	1.079	0.738131	0.978972	24.899
P25373	Glutaredoxin-1 OS=Saccharomyces cerevisiae (strain ATCC 204508 / S288c) OX=559292 GN=GRX1 PE=1 SV=1	GRX1	113	9	84	0.936	0.589034	0.959106	26.3427
P39676	Flavohemoprotein OS=Saccharomyces cerevisiae (strain ATCC 204508 / S288c) OX=559292 GN=YHB1 PE=1 SV=2	YHB1	112	19	68	1.717	0.00149393	0.0520884	25.6846
Q03559	Uncharacterized protein YMR295C OS=Saccharomyces cerevisiae (strain ATCC 204508 / S288c) OX=559292 GN=YMR295C PE=1 SV=1		112	7	57	1.435	0.0377824	0.430609	27.5715
P47083	U3 small nucleolar RNA-associated protein MPP10 OS=Saccharomyces cerevisiae (strain ATCC 204508 / S288c) OX=559292 GN=MPP10 PE=1 SV=1	MPP10	112	24	46	0.864	0.303502	0.861643	25.3538
P43585	Vacuolar transporter chaperone 2 OS=Saccharomyces cerevisiae (strain ATCC 204508 / S288c) OX=559292 GN=VTC2 PE=1 SV=1	VTC2	112	27	34	0.771	0.0841443	0.628678	25.1284
P12612	T-complex protein 1 subunit alpha OS=Saccharomyces cerevisiae (strain ATCC 204508 / S288c) OX=559292 GN=TCP1 PE=1 SV=2	TCP1	111	20	51	1.273	0.178718	0.794133	25.3523
P53552	THO complex subunit 2 OS=Saccharomyces cerevisiae (strain ATCC 204508 / S288c) OX=559292 GN=THO2 PE=1 SV=1	THO2	111	39	26	1.132	0.531546	0.947432	25.4488
Q06679	U3 small nucleolar RNA-associated protein 4 OS=Saccharomyces cerevisiae (strain ATCC 204508 / S288c) OX=559292 GN=UTP4 PE=1 SV=1	UTP4	111	23	35	0.832	0.207655	0.814945	25.1243
P23254	Transketolase 1 OS=Saccharomyces cerevisiae (strain ATCC 204508 / S288c) OX=559292 GN=TKL1 PE=1 SV=4	TKL1	111	20	39	0.818	0.172598	0.791614	25.7604
P47912	Long-chain-fatty-acid--CoA ligase 4 OS=Saccharomyces cerevisiae (strain ATCC 204508 / S288c) OX=559292 GN=FAA4 PE=1 SV=1	FAA4	110	19	37	1.345	0.0921624	0.653187	25.7343
P40339	Replication factor C subunit 4 OS=Saccharomyces cerevisiae (strain ATCC 204508 / S288c) OX=559292 GN=RFC4 PE=1 SV=1	RFC4	110	18	76	1.204	0.314819	0.869994	25.2687
P15303	Protein transport protein SEC23 OS=Saccharomyces cerevisiae (strain ATCC 204508 / S288c) OX=559292 GN=SEC23 PE=1 SV=1	SEC23	110	23	46	1.133	0.5272	0.947432	24.9563
P27810	Alpha-1,2 mannosyltransferase KTR1 OS=Saccharomyces cerevisiae (strain ATCC 204508 / S288c) OX=559292 GN=KTR1 PE=1 SV=1	KTR1	110	16	46	1.03	0.962607	0.994742	26.386
P31373	Cystathionine gamma-lyase OS=Saccharomyces cerevisiae (strain ATCC 204508 / S288c) OX=559292 GN=CYS3 PE=1 SV=2	CYS3	110	16	66	0.901	0.440766	0.927934	25.9479
P06367	40S ribosomal protein S14-A OS=Saccharomyces cerevisiae (strain ATCC 204508 / S288c) OX=559292 GN=RPS14A PE=1 SV=5	RPS14A	110	10	72	0.892	0.406034	0.9173	26.7566
P32381	Actin-related protein 2 OS=Saccharomyces cerevisiae (strain ATCC 204508 / S288c) OX=559292 GN=ARP2 PE=1 SV=1	ARP2	109	14	50	1.192	0.34594	0.889851	25.9539
P38251	Replication factor C subunit 5 OS=Saccharomyces cerevisiae (strain ATCC 204508 / S288c) OX=559292 GN=RFC5 PE=1 SV=1	RFC5	109	19	68	1.1	0.650984	0.960886	26.4973
P46682	AP-3 complex subunit beta OS=Saccharomyces cerevisiae (strain ATCC 204508 / S288c) OX=559292 GN=APL6 PE=1 SV=2	APL6	109	25	39	1	0.893388	0.985583	25.7329
P38153	AP-3 complex subunit mu OS=Saccharomyces cerevisiae (strain ATCC 204508 / S288c) OX=559292 GN=APM3 PE=1 SV=2	APM3	109	22	65	0.874	0.33806	0.889851	25.1236
P32629	Mannan polymerase II complex ANP1 subunit OS=Saccharomyces cerevisiae (strain ATCC 204508 / S288c) OX=559292 GN=ANP1 PE=1 SV=3	ANP1	108	13	33	0.998	0.887168	0.985583	25.8923
P09457	ATP synthase subunit 5, mitochondrial OS=Saccharomyces cerevisiae (strain ATCC 204508 / S288c) OX=559292 GN=ATP5 PE=1 SV=1	ATP5	108	12	61	0.867	0.313792	0.869476	25.7172
P43583	Proteasome activator BLM10 OS=Saccharomyces cerevisiae (strain ATCC 204508 / S288c) OX=559292 GN=BLM10 PE=1 SV=2	BLM10	107	32	17	1.648	0.00341831	0.0971617	25.1972
Q04947	Reticulon-like protein 1 OS=Saccharomyces cerevisiae (strain ATCC 204508 / S288c) OX=559292 GN=RTN1 PE=1 SV=1	RTN1	107	11	45	1.08	0.734366	0.978725	26.6804
P18480	SWI/SNF chromatin-remodeling complex subunit SNF5 OS=Saccharomyces cerevisiae (strain ATCC 204508 / S288c) OX=559292 GN=SNF5 PE=1 SV=3	SNF5	106	19	30	1.158	0.443788	0.927934	25.8111
P53090	Aromatic/aminoadipate aminotransferase 1 OS=Saccharomyces cerevisiae (strain ATCC 204508 / S288c) OX=559292 GN=ARO8 PE=1 SV=1	ARO8	106	18	50	1.13	0.537521	0.947432	29.2207
P07284	Serine--tRNA ligase, cytoplasmic OS=Saccharomyces cerevisiae (strain ATCC 204508 / S288c) OX=559292 GN=SES1 PE=1 SV=2	SES1	106	18	47	1.095	0.6703	0.965218	25.4261
P36008	Elongation factor 1-gamma 2 OS=Saccharomyces cerevisiae (strain ATCC 204508 / S288c) OX=559292 GN=TEF4 PE=1 SV=1	TEF4	106	16	47	0.986	0.824703	0.983536	26.4049
P39107	Mannan polymerase complexes subunit MNN9 OS=Saccharomyces cerevisiae (strain ATCC 204508 / S288c) OX=559292 GN=MNN9 PE=1 SV=3	MNN9	105	14	40	1.02	0.993054	0.999881	26.7678
P16387	Pyruvate dehydrogenase E1 component subunit alpha, mitochondrial OS=Saccharomyces cerevisiae (strain ATCC 204508 / S288c) OX=559292 GN=PDA1 PE=1 SV=2	PDA1	105	21	68	0.914	0.494505	0.946453	25.9104
P12868	E3 ubiquitin-protein ligase PEP5 OS=Saccharomyces cerevisiae (strain ATCC 204508 / S288c) OX=559292 GN=PEP5 PE=1 SV=2	PEP5	104	21	25	0.916	0.5103	0.947432	24.6955
P02400	60S acidic ribosomal protein P2-beta OS=Saccharomyces cerevisiae (strain ATCC 204508 / S288c) OX=559292 GN=RPP2B PE=1 SV=2	RPP2B	103	8	84	0.944	0.627282	0.960179	27.086
P04449	60S ribosomal protein L24-A OS=Saccharomyces cerevisiae (strain ATCC 204508 / S288c) OX=559292 GN=RPL24A PE=1 SV=1	RPL24A	103	2	37	0.927	0.641386	0.960179	24.1761
P16892	Mitogen-activated protein kinase FUS3 OS=Saccharomyces cerevisiae (strain ATCC 204508 / S288c) OX=559292 GN=FUS3 PE=1 SV=2	FUS3	103	13	58	0.926	0.54457	0.948353	24.8289
P53734	ATP-dependent RNA helicase DBP6 OS=Saccharomyces cerevisiae (strain ATCC 204508 / S288c) OX=559292 GN=DBP6 PE=1 SV=1	DBP6	102	22	49	0.999	0.888668	0.985583	24.9942
P13587	Sodium transport ATPase 1 OS=Saccharomyces cerevisiae (strain ATCC 204508 / S288c) OX=559292 GN=ENA1 PE=1 SV=1	ENA1	102	2	35	0.935	0.899017	0.985583	18.4896
P08518	DNA-directed RNA polymerase II subunit RPB2 OS=Saccharomyces cerevisiae (strain ATCC 204508 / S288c) OX=559292 GN=RPB2 PE=1 SV=2	RPB2	101	27	27	1.187	0.360314	0.891763	25.0181
P0CX52	40S ribosomal protein S16-B OS=Saccharomyces cerevisiae (strain ATCC 204508 / S288c) OX=559292 GN=RPS16B PE=1 SV=1	RPS16B	101	10	68	0.945	0.633434	0.960179	27.2518
P07244	Bifunctional purine biosynthetic protein ADE5,7 OS=Saccharomyces cerevisiae (strain ATCC 204508 / S288c) OX=559292 GN=ADE5,7 PE=1 SV=1	ADE5,7	100	22	44	0.937	0.595496	0.959194	25.0633
P22579	Transcriptional regulatory protein SIN3 OS=Saccharomyces cerevisiae (strain ATCC 204508 / S288c) OX=559292 GN=SIN3 PE=1 SV=2	SIN3	99	30	24	1.089	0.658762	0.96249	24.6623
P38061	60S ribosomal protein L32 OS=Saccharomyces cerevisiae (strain ATCC 204508 / S288c) OX=559292 GN=RPL32 PE=1 SV=1	RPL32	99	8	48	0.993	0.86218	0.985583	27.2242
P50108	Probable alpha-1,6-mannosyltransferase MNN10 OS=Saccharomyces cerevisiae (strain ATCC 204508 / S288c) OX=559292 GN=MNN10 PE=1 SV=1	MNN10	99	16	43	0.981	0.802589	0.983536	25.7894
P07283	Phosphomannomutase OS=Saccharomyces cerevisiae (strain ATCC 204508 / S288c) OX=559292 GN=SEC53 PE=1 SV=1	SEC53	99	14	65	0.954	0.674911	0.968125	25.9169
Q04958	Lysophospholipase NTE1 OS=Saccharomyces cerevisiae (strain ATCC 204508 / S288c) OX=559292 GN=NTE1 PE=1 SV=1	NTE1	99	28	26	0.697	0.040248	0.44113	24.1184
P38911	FK506-binding nuclear protein OS=Saccharomyces cerevisiae (strain ATCC 204508 / S288c) OX=559292 GN=FPR3 PE=1 SV=2	FPR3	98	9	36	1.003	0.909341	0.985583	25.1796
Q06706	Elongator complex protein 1 OS=Saccharomyces cerevisiae (strain ATCC 204508 / S288c) OX=559292 GN=IKI3 PE=1 SV=1	IKI3	97	24	21	1.2	0.302133	0.861643	24.6923
P36041	Protein EAP1 OS=Saccharomyces cerevisiae (strain ATCC 204508 / S288c) OX=559292 GN=EAP1 PE=1 SV=1	EAP1	97	16	34	0.969	0.783745	0.983536	24.5518
Q12118	Small glutamine-rich tetratricopeptide repeat-containing protein 2 OS=Saccharomyces cerevisiae (strain ATCC 204508 / S288c) OX=559292 GN=SGT2 PE=1 SV=1	SGT2	96	17	70	1.566	0.0089118	0.187972	24.9359
P53297	PAB1-binding protein 1 OS=Saccharomyces cerevisiae (strain ATCC 204508 / S288c) OX=559292 GN=PBP1 PE=1 SV=1	PBP1	96	21	39	1.148	0.47501	0.942451	25.8847
P39986	Manganese-transporting ATPase 1 OS=Saccharomyces cerevisiae (strain ATCC 204508 / S288c) OX=559292 GN=SPF1 PE=1 SV=1	SPF1	96	22	27	0.995	0.891798	0.985583	24.6948
P47124	Putative glycosyltransferase HOC1 OS=Saccharomyces cerevisiae (strain ATCC 204508 / S288c) OX=559292 GN=HOC1 PE=1 SV=3	HOC1	96	10	29	0.942	0.618593	0.960179	26.2499
Q06178	Nicotinamide/nicotinic acid mononucleotide adenylyltransferase 1 OS=Saccharomyces cerevisiae (strain ATCC 204508 / S288c) OX=559292 GN=NMA1 PE=1 SV=1	NMA1	96	14	51	0.891	0.403121	0.9173	24.8551
P38825	Protein TOM71 OS=Saccharomyces cerevisiae (strain ATCC 204508 / S288c) OX=559292 GN=TOM71 PE=1 SV=1	TOM71	96	23	39	0.846	0.246497	0.831616	25.0471
P05756	40S ribosomal protein S13 OS=Saccharomyces cerevisiae (strain ATCC 204508 / S288c) OX=559292 GN=RPS13 PE=1 SV=3	RPS13	96	9	54	0.846	0.247612	0.831616	26.8
P06105	Protein SCP160 OS=Saccharomyces cerevisiae (strain ATCC 204508 / S288c) OX=559292 GN=SCP160 PE=1 SV=3	SCP160	96	29	30	0.758	0.0745128	0.597703	24.4901
Q01080	DNA-directed RNA polymerase I subunit RPA49 OS=Saccharomyces cerevisiae (strain ATCC 204508 / S288c) OX=559292 GN=RPA49 PE=1 SV=2	RPA49	96	19	54	0.688	0.0154335	0.265875	25.1885
P30665	DNA replication licensing factor MCM4 OS=Saccharomyces cerevisiae (strain ATCC 204508 / S288c) OX=559292 GN=MCM4 PE=1 SV=2	MCM4	95	34	49	2.217	1.42515e-06	0.000112932	24.5854
Q02336	Transcriptional adapter 2 OS=Saccharomyces cerevisiae (strain ATCC 204508 / S288c) OX=559292 GN=ADA2 PE=1 SV=1	ADA2	95	20	63	1.093	0.668727	0.965218	24.7321
P04456	60S ribosomal protein L25 OS=Saccharomyces cerevisiae (strain ATCC 204508 / S288c) OX=559292 GN=RPL25 PE=1 SV=4	RPL25	95	9	52	1.002	0.902186	0.985583	25.817
P25294	Protein SIS1 OS=Saccharomyces cerevisiae (strain ATCC 204508 / S288c) OX=559292 GN=SIS1 PE=1 SV=1	SIS1	95	18	53	0.955	0.677092	0.968594	25.1397
P29465	Chitin synthase 3 OS=Saccharomyces cerevisiae (strain ATCC 204508 / S288c) OX=559292 GN=CHS3 PE=1 SV=3	CHS3	94	24	27	1.069	0.778872	0.983536	24.799
Q04869	Uncharacterized protein YMR315W OS=Saccharomyces cerevisiae (strain ATCC 204508 / S288c) OX=559292 GN=YMR315W PE=1 SV=1		94	15	61	0.992	0.856697	0.985495	25.2532
Q08208	Nucleolar protein 12 OS=Saccharomyces cerevisiae (strain ATCC 204508 / S288c) OX=559292 GN=NOP12 PE=1 SV=1	NOP12	94	18	42	0.911	0.485531	0.946453	24.7895
P26783	40S ribosomal protein S5 OS=Saccharomyces cerevisiae (strain ATCC 204508 / S288c) OX=559292 GN=RPS5 PE=1 SV=3	RPS5	94	12	56	0.895	0.418949	0.923736	25.8626
P40318	ERAD-associated E3 ubiquitin-protein ligase DOA10 OS=Saccharomyces cerevisiae (strain ATCC 204508 / S288c) OX=559292 GN=SSM4 PE=1 SV=1	SSM4	94	16	16	0.854	0.280585	0.853174	24.6892
Q06708	Vacuole morphology and inheritance protein 14 OS=Saccharomyces cerevisiae (strain ATCC 204508 / S288c) OX=559292 GN=VAC14 PE=1 SV=1	VAC14	94	19	30	0.768	0.105668	0.687367	24.3504
P32563	V-type proton ATPase subunit a, vacuolar isoform OS=Saccharomyces cerevisiae (strain ATCC 204508 / S288c) OX=559292 GN=VPH1 PE=1 SV=3	VPH1	94	18	30	0.76	0.0693428	0.583059	25.5692
P53337	ER-derived vesicles protein ERV29 OS=Saccharomyces cerevisiae (strain ATCC 204508 / S288c) OX=559292 GN=ERV29 PE=1 SV=1	ERV29	93	5	23	1.012	0.952383	0.993014	26.0431
P38250	Increased sodium tolerance protein 2 OS=Saccharomyces cerevisiae (strain ATCC 204508 / S288c) OX=559292 GN=IST2 PE=1 SV=2	IST2	93	17	24	0.895	0.418071	0.922579	25.3125
P39015	Suppressor protein STM1 OS=Saccharomyces cerevisiae (strain ATCC 204508 / S288c) OX=559292 GN=STM1 PE=1 SV=3	STM1	93	11	54	0.794	0.122997	0.742814	25.2319
P32356	Neutral trehalase OS=Saccharomyces cerevisiae (strain ATCC 204508 / S288c) OX=559292 GN=NTH1 PE=1 SV=3	NTH1	92	21	36	1.192	0.316075	0.870954	24.471
P53094	Negative regulator of sporulation MDS3 OS=Saccharomyces cerevisiae (strain ATCC 204508 / S288c) OX=559292 GN=MDS3 PE=1 SV=2	MDS3	92	29	30	1.114	0.581248	0.953554	23.958
P06738	Glycogen phosphorylase OS=Saccharomyces cerevisiae (strain ATCC 204508 / S288c) OX=559292 GN=GPH1 PE=1 SV=4	GPH1	92	22	34	1.098	0.659822	0.962853	25.3152
P0CX30	40S ribosomal protein S23-B OS=Saccharomyces cerevisiae (strain ATCC 204508 / S288c) OX=559292 GN=RPS23B PE=1 SV=1	RPS23B	92	8	54	1.055	0.844467	0.983536	26.4463
P53914	RNA cytidine acetyltransferase OS=Saccharomyces cerevisiae (strain ATCC 204508 / S288c) OX=559292 GN=KRE33 PE=1 SV=1	KRE33	92	21	29	0.851	0.2878	0.860705	24.4069
P05748	60S ribosomal protein L15-A OS=Saccharomyces cerevisiae (strain ATCC 204508 / S288c) OX=559292 GN=RPL15A PE=1 SV=3	RPL15A	91	2	36	1.264	0.192139	0.810995	25.9197
P0CX40	40S ribosomal protein S8-B OS=Saccharomyces cerevisiae (strain ATCC 204508 / S288c) OX=559292 GN=RPS8B PE=1 SV=1	RPS8B	91	8	54	0.939	0.604224	0.960179	26.9902
P06787	Calmodulin OS=Saccharomyces cerevisiae (strain ATCC 204508 / S288c) OX=559292 GN=CMD1 PE=1 SV=1	CMD1	91	9	62	0.917	0.507895	0.947432	25.7949
P40991	25S rRNA (cytosine(2870)-C(5))-methyltransferase OS=Saccharomyces cerevisiae (strain ATCC 204508 / S288c) OX=559292 GN=NOP2 PE=1 SV=1	NOP2	91	20	46	0.885	0.376856	0.900065	25.3748
P54791	Origin recognition complex subunit 4 OS=Saccharomyces cerevisiae (strain ATCC 204508 / S288c) OX=559292 GN=ORC4 PE=1 SV=1	ORC4	90	24	52	1.153	0.460488	0.935646	24.8341
P38627	CTP synthase 2 OS=Saccharomyces cerevisiae (strain ATCC 204508 / S288c) OX=559292 GN=URA8 PE=1 SV=4	URA8	90	11	32	1.074	0.725034	0.977707	23.6142
P33333	Probable 1-acyl-sn-glycerol-3-phosphate acyltransferase OS=Saccharomyces cerevisiae (strain ATCC 204508 / S288c) OX=559292 GN=SLC1 PE=1 SV=1	SLC1	90	14	46	0.941	0.617096	0.960179	24.7804
P22515	Ubiquitin-activating enzyme E1 1 OS=Saccharomyces cerevisiae (strain ATCC 204508 / S288c) OX=559292 GN=UBA1 PE=1 SV=2	UBA1	90	23	33	0.854	0.345492	0.889851	24.281
P54838	Dihydroxyacetone kinase 1 OS=Saccharomyces cerevisiae (strain ATCC 204508 / S288c) OX=559292 GN=DAK1 PE=1 SV=1	DAK1	89	18	43	1.543	0.01166	0.222561	25.0655
P19158	Inhibitory regulator protein IRA2 OS=Saccharomyces cerevisiae (strain ATCC 204508 / S288c) OX=559292 GN=IRA2 PE=1 SV=2	IRA2	89	29	12	0.931	0.606638	0.960179	24.5127
P28007	H/ACA ribonucleoprotein complex subunit GAR1 OS=Saccharomyces cerevisiae (strain ATCC 204508 / S288c) OX=559292 GN=GAR1 PE=1 SV=1	GAR1	88	7	42	0.936	0.592189	0.959194	25.9893
Q08965	Ribosome biogenesis protein BMS1 OS=Saccharomyces cerevisiae (strain ATCC 204508 / S288c) OX=559292 GN=BMS1 PE=1 SV=1	BMS1	88	22	22	0.734	0.0571281	0.531981	24.3554
P07256	Cytochrome b-c1 complex subunit 1, mitochondrial OS=Saccharomyces cerevisiae (strain ATCC 204508 / S288c) OX=559292 GN=COR1 PE=1 SV=1	COR1	87	17	48	1.433	0.0385268	0.435172	24.999
O13539	THO complex subunit THP2 OS=Saccharomyces cerevisiae (strain ATCC 204508 / S288c) OX=559292 GN=THP2 PE=1 SV=1	THP2	87	12	41	1.213	0.294847	0.860705	25.4757
Q06142	Importin subunit beta-1 OS=Saccharomyces cerevisiae (strain ATCC 204508 / S288c) OX=559292 GN=KAP95 PE=1 SV=1	KAP95	87	16	29	1.145	0.4744	0.942451	24.743
P07245	C-1-tetrahydrofolate synthase, cytoplasmic OS=Saccharomyces cerevisiae (strain ATCC 204508 / S288c) OX=559292 GN=ADE3 PE=1 SV=1	ADE3	87	25	43	1.036	0.90128	0.985583	24.4557
Q03735	RNA-binding protein NAB6 OS=Saccharomyces cerevisiae (strain ATCC 204508 / S288c) OX=559292 GN=NAB6 PE=1 SV=1	NAB6	86	19	20	1.203	0.317101	0.871943	25.1756
Q06245	Exocyst complex component SEC10 OS=Saccharomyces cerevisiae (strain ATCC 204508 / S288c) OX=559292 GN=SEC10 PE=1 SV=1	SEC10	86	21	25	1.139	0.504965	0.947405	24.8348
P00931	Tryptophan synthase OS=Saccharomyces cerevisiae (strain ATCC 204508 / S288c) OX=559292 GN=TRP5 PE=1 SV=1	TRP5	86	21	49	0.961	0.718099	0.976187	24.7081
P40088	Plasma membrane iron permease OS=Saccharomyces cerevisiae (strain ATCC 204508 / S288c) OX=559292 GN=FTR1 PE=1 SV=1	FTR1	86	7	23	0.809	0.152661	0.773685	25.2801
P39523	Uncharacterized protein YMR124W OS=Saccharomyces cerevisiae (strain ATCC 204508 / S288c) OX=559292 GN=YMR124W PE=1 SV=2		85	24	39	1.176	0.377389	0.900065	24.1714
Q12196	Serine/threonine-protein kinase RIO1 OS=Saccharomyces cerevisiae (strain ATCC 204508 / S288c) OX=559292 GN=RIO1 PE=1 SV=1	RIO1	85	18	46	1.078	0.741185	0.979232	25.1179
P19524	Myosin-2 OS=Saccharomyces cerevisiae (strain ATCC 204508 / S288c) OX=559292 GN=MYO2 PE=1 SV=1	MYO2	85	24	24	1.054	0.814771	0.983536	24.4207
Q06512	Nucleolar complex protein 4 OS=Saccharomyces cerevisiae (strain ATCC 204508 / S288c) OX=559292 GN=NOC4 PE=1 SV=1	NOC4	85	16	35	1.031	0.956559	0.993911	25.4097
P08004	Chitin synthase 1 OS=Saccharomyces cerevisiae (strain ATCC 204508 / S288c) OX=559292 GN=CHS1 PE=1 SV=2	CHS1	85	21	26	0.97	0.758199	0.983536	24.761
P14906	Protein translocation protein SEC63 OS=Saccharomyces cerevisiae (strain ATCC 204508 / S288c) OX=559292 GN=SEC63 PE=1 SV=2	SEC63	85	15	25	0.84	0.247094	0.831616	24.5099
P10849	Mitochondrial transcription factor 2 OS=Saccharomyces cerevisiae (strain ATCC 204508 / S288c) OX=559292 GN=MTF2 PE=1 SV=1	MTF2	84	17	42	1.387	0.061354	0.546547	25.0905
Q05670	Nuclear fusion protein FUS2 OS=Saccharomyces cerevisiae (strain ATCC 204508 / S288c) OX=559292 GN=FUS2 PE=1 SV=1	FUS2	84	20	40	1.007	0.970612	0.998164	24.3774
P39727	ER-derived vesicles protein ERV46 OS=Saccharomyces cerevisiae (strain ATCC 204508 / S288c) OX=559292 GN=ERV46 PE=1 SV=2	ERV46	84	12	46	1.004	0.912274	0.985813	24.9392
P02406	60S ribosomal protein L28 OS=Saccharomyces cerevisiae (strain ATCC 204508 / S288c) OX=559292 GN=RPL28 PE=1 SV=3	RPL28	84	7	42	0.967	0.735653	0.978725	26.8538
P16550	Protein APA1 OS=Saccharomyces cerevisiae (strain ATCC 204508 / S288c) OX=559292 GN=APA1 PE=1 SV=4	APA1	83	15	71	1.597	0.00627853	0.150627	25.2858
P37012	Phosphoglucomutase 2 OS=Saccharomyces cerevisiae (strain ATCC 204508 / S288c) OX=559292 GN=PGM2 PE=1 SV=1	PGM2	83	17	50	1.166	0.385368	0.904611	24.6446
Q12754	Ribosomal RNA-processing protein 12 OS=Saccharomyces cerevisiae (strain ATCC 204508 / S288c) OX=559292 GN=RRP12 PE=1 SV=1	RRP12	83	28	30	1.141	0.500388	0.946453	25.9454
P40308	Lipase 3 OS=Saccharomyces cerevisiae (strain ATCC 204508 / S288c) OX=559292 GN=TGL3 PE=1 SV=2	TGL3	83	21	39	0.963	0.726939	0.977707	24.7847
P25655	General negative regulator of transcription subunit 1 OS=Saccharomyces cerevisiae (strain ATCC 204508 / S288c) OX=559292 GN=CDC39 PE=1 SV=3	CDC39	83	30	20	0.915	0.50212	0.947405	24.8007
Q12096	Glucose N-acetyltransferase 1 OS=Saccharomyces cerevisiae (strain ATCC 204508 / S288c) OX=559292 GN=GNT1 PE=1 SV=1	GNT1	83	15	35	0.847	0.250039	0.832475	25.2978
P38701	40S ribosomal protein S20 OS=Saccharomyces cerevisiae (strain ATCC 204508 / S288c) OX=559292 GN=RPS20 PE=1 SV=3	RPS20	82	10	69	1.045	0.889798	0.985583	26.4813
P37838	Nucleolar protein 4 OS=Saccharomyces cerevisiae (strain ATCC 204508 / S288c) OX=559292 GN=NOP4 PE=1 SV=1	NOP4	82	19	33	0.851	0.273739	0.844135	24.5937
P05319	60S acidic ribosomal protein P2-alpha OS=Saccharomyces cerevisiae (strain ATCC 204508 / S288c) OX=559292 GN=RPP2A PE=1 SV=1	RPP2A	82	6	55	0.814	0.163123	0.783078	27.4919
P21339	Morphogenesis-related protein MSB1 OS=Saccharomyces cerevisiae (strain ATCC 204508 / S288c) OX=559292 GN=MSB1 PE=1 SV=1	MSB1	82	23	29	0.755	0.12101	0.739266	23.7893
P39077	T-complex protein 1 subunit gamma OS=Saccharomyces cerevisiae (strain ATCC 204508 / S288c) OX=559292 GN=CCT3 PE=1 SV=2	CCT3	81	20	48	1.512	0.0163603	0.277807	25.2719
Q12476	Protein AIR2 OS=Saccharomyces cerevisiae (strain ATCC 204508 / S288c) OX=559292 GN=AIR2 PE=1 SV=1	AIR2	81	18	67	1.375	0.0688217	0.580544	25.9739
Q06132	Suppressor of glycerol defect protein 1 OS=Saccharomyces cerevisiae (strain ATCC 204508 / S288c) OX=559292 GN=SGD1 PE=1 SV=1	SGD1	81	20	26	1.126	0.541648	0.947432	24.784
Q12060	Transcriptional coactivator HFI1/ADA1 OS=Saccharomyces cerevisiae (strain ATCC 204508 / S288c) OX=559292 GN=HFI1 PE=1 SV=1	HFI1	81	16	41	1.1	0.610753	0.960179	24.5173
P11710	Nuclear fusion protein FUS1 OS=Saccharomyces cerevisiae (strain ATCC 204508 / S288c) OX=559292 GN=FUS1 PE=1 SV=3	FUS1	81	16	39	1.044	0.865099	0.985583	24.6256
P38874	Elongator complex protein 5 OS=Saccharomyces cerevisiae (strain ATCC 204508 / S288c) OX=559292 GN=IKI1 PE=1 SV=1	IKI1	81	9	40	1.041	0.909293	0.985583	25.5052
P15625	Phenylalanine--tRNA ligase alpha subunit OS=Saccharomyces cerevisiae (strain ATCC 204508 / S288c) OX=559292 GN=FRS2 PE=1 SV=3	FRS2	81	17	47	0.956	0.701894	0.970563	24.6927
P24000	60S ribosomal protein L24-B OS=Saccharomyces cerevisiae (strain ATCC 204508 / S288c) OX=559292 GN=RPL24B PE=1 SV=1	RPL24B	81	2	37	0.948	0.773708	0.983536	22.6318
P20435	DNA-directed RNA polymerases I, II, and III subunit RPABC2 OS=Saccharomyces cerevisiae (strain ATCC 204508 / S288c) OX=559292 GN=RPO26 PE=1 SV=1	RPO26	81	5	36	0.879	0.35673	0.891763	25.6793
P40956	Protein GTS1 OS=Saccharomyces cerevisiae (strain ATCC 204508 / S288c) OX=559292 GN=GTS1 PE=1 SV=2	GTS1	80	12	30	0.895	0.417488	0.922579	24.9724
P23292	Casein kinase I homolog 2 OS=Saccharomyces cerevisiae (strain ATCC 204508 / S288c) OX=559292 GN=YCK2 PE=1 SV=1	YCK2	80	11	35	0.858	0.394414	0.910627	23.1902
Q05946	U3 small nucleolar RNA-associated protein 13 OS=Saccharomyces cerevisiae (strain ATCC 204508 / S288c) OX=559292 GN=UTP13 PE=1 SV=1	UTP13	80	16	28	0.802	0.165459	0.787553	24.3557
P27614	Carboxypeptidase S OS=Saccharomyces cerevisiae (strain ATCC 204508 / S288c) OX=559292 GN=CPS1 PE=1 SV=2	CPS1	80	19	39	0.762	0.0715934	0.586073	24.7664
P38879	Nascent polypeptide-associated complex subunit alpha OS=Saccharomyces cerevisiae (strain ATCC 204508 / S288c) OX=559292 GN=EGD2 PE=1 SV=3	EGD2	80	7	52	0.738	0.0639843	0.555877	24.3505
Q99315	Transposon Ty3-G Gag-Pol polyprotein OS=Saccharomyces cerevisiae (strain ATCC 204508 / S288c) OX=559292 GN=TY3B-G PE=1 SV=3	TY3B-G	79	15	11	1.13	0.536304	0.947432	24.9781
P09032	Translation initiation factor eIF-2B subunit gamma OS=Saccharomyces cerevisiae (strain ATCC 204508 / S288c) OX=559292 GN=GCD1 PE=1 SV=3	GCD1	79	20	52	1.039	0.843	0.983536	24.1149
P54000	RNA polymerase II transcriptional coactivator SUB1 OS=Saccharomyces cerevisiae (strain ATCC 204508 / S288c) OX=559292 GN=SUB1 PE=1 SV=1	SUB1	79	11	39	1.039	0.919423	0.986325	24.9515
P39744	Nucleolar complex protein 2 OS=Saccharomyces cerevisiae (strain ATCC 204508 / S288c) OX=559292 GN=NOC2 PE=1 SV=2	NOC2	79	18	26	0.939	0.640068	0.960179	24.4322
P15180	Lysine--tRNA ligase, cytoplasmic OS=Saccharomyces cerevisiae (strain ATCC 204508 / S288c) OX=559292 GN=KRS1 PE=1 SV=2	KRS1	79	17	38	0.849	0.256261	0.833906	25.3801
Q3E754	40S ribosomal protein S21-B OS=Saccharomyces cerevisiae (strain ATCC 204508 / S288c) OX=559292 GN=RPS21B PE=1 SV=1	RPS21B	79	1	55	0.833	0.303794	0.861643	23.5696
P00958	Methionine--tRNA ligase, cytoplasmic OS=Saccharomyces cerevisiae (strain ATCC 204508 / S288c) OX=559292 GN=MES1 PE=1 SV=4	MES1	78	22	31	0.977	0.795644	0.983536	24.7173
Q12363	Transcriptional modulator WTM1 OS=Saccharomyces cerevisiae (strain ATCC 204508 / S288c) OX=559292 GN=WTM1 PE=1 SV=1	WTM1	78	16	63	0.924	0.538831	0.947432	24.8237
P38130	Probable mannosyltransferase KTR3 OS=Saccharomyces cerevisiae (strain ATCC 204508 / S288c) OX=559292 GN=KTR3 PE=1 SV=1	KTR3	78	13	36	0.913	0.491035	0.946453	25.6411
P15992	Heat shock protein 26 OS=Saccharomyces cerevisiae (strain ATCC 204508 / S288c) OX=559292 GN=HSP26 PE=1 SV=3	HSP26	77	11	67	1.857	0.000254867	0.012575	24.8496
P04821	Cell division control protein 25 OS=Saccharomyces cerevisiae (strain ATCC 204508 / S288c) OX=559292 GN=CDC25 PE=1 SV=1	CDC25	77	25	21	1.072	0.7287	0.977707	24.5551
Q03897	Maintenance of telomere capping protein 5 OS=Saccharomyces cerevisiae (strain ATCC 204508 / S288c) OX=559292 GN=MTC5 PE=1 SV=1	MTC5	77	22	24	1.022	0.916096	0.986325	24.0564
P49723	Ribonucleoside-diphosphate reductase small chain 2 OS=Saccharomyces cerevisiae (strain ATCC 204508 / S288c) OX=559292 GN=RNR4 PE=1 SV=1	RNR4	77	12	43	1.01	0.943712	0.990853	25.2751
Q3E792	40S ribosomal protein S25-A OS=Saccharomyces cerevisiae (strain ATCC 204508 / S288c) OX=559292 GN=RPS25A PE=1 SV=1	RPS25A	77	6	39	0.994	0.864467	0.985583	26.2996
P26321	60S ribosomal protein L5 OS=Saccharomyces cerevisiae (strain ATCC 204508 / S288c) OX=559292 GN=RPL5 PE=1 SV=4	RPL5	77	12	62	0.982	0.806195	0.983536	26.8574
P32473	Pyruvate dehydrogenase E1 component subunit beta, mitochondrial OS=Saccharomyces cerevisiae (strain ATCC 204508 / S288c) OX=559292 GN=PDB1 PE=1 SV=2	PDB1	77	12	46	0.839	0.228737	0.817872	26.5823
P0C0V8	40S ribosomal protein S21-A OS=Saccharomyces cerevisiae (strain ATCC 204508 / S288c) OX=559292 GN=RPS21A PE=1 SV=1	RPS21A	77	1	55	0.693	0.0409023	0.442222	23.1763
P53599	MAP kinase kinase kinase SSK2 OS=Saccharomyces cerevisiae (strain ATCC 204508 / S288c) OX=559292 GN=SSK2 PE=1 SV=1	SSK2	76	22	19	1.256	0.208908	0.814945	23.3954
Q02796	Transcriptional regulatory protein LGE1 OS=Saccharomyces cerevisiae (strain ATCC 204508 / S288c) OX=559292 GN=LGE1 PE=1 SV=1	LGE1	76	13	50	1.16	0.438173	0.927934	25.0967
P32074	Coatomer subunit gamma OS=Saccharomyces cerevisiae (strain ATCC 204508 / S288c) OX=559292 GN=SEC21 PE=1 SV=2	SEC21	76	23	36	1.139	0.469655	0.939388	24.6271
Q06833	Uncharacterized PH domain-containing protein YPR091C OS=Saccharomyces cerevisiae (strain ATCC 204508 / S288c) OX=559292 GN=YPR091C PE=1 SV=1	NVJ2	76	21	37	1.016	0.949798	0.992694	24.1367
P40024	ABC transporter ATP-binding protein ARB1 OS=Saccharomyces cerevisiae (strain ATCC 204508 / S288c) OX=559292 GN=ARB1 PE=1 SV=1	ARB1	76	19	40	0.998	0.901391	0.985583	24.7032
Q3E757	60S ribosomal protein L11-B OS=Saccharomyces cerevisiae (strain ATCC 204508 / S288c) OX=559292 GN=RPL11B PE=1 SV=3	RPL11B	76	10	51	0.853	0.269542	0.836403	25.9516
P03965	Carbamoyl-phosphate synthase arginine-specific large chain OS=Saccharomyces cerevisiae (strain ATCC 204508 / S288c) OX=559292 GN=CPA2 PE=1 SV=1	CPA2	76	17	24	0.807	0.207753	0.814945	24.2122
P32523	Pre-mRNA-processing factor 19 OS=Saccharomyces cerevisiae (strain ATCC 204508 / S288c) OX=559292 GN=PRP19 PE=1 SV=2	PRP19	75	18	48	1.517	0.0155207	0.265875	25.0035
Q06106	Multiple RNA-binding domain-containing protein 1 OS=Saccharomyces cerevisiae (strain ATCC 204508 / S288c) OX=559292 GN=MRD1 PE=1 SV=1	MRD1	75	25	32	1.194	0.299903	0.861464	24.5058
Q06493	LETM1 domain-containing protein YLH47, mitochondrial OS=Saccharomyces cerevisiae (strain ATCC 204508 / S288c) OX=559292 GN=YLH47 PE=1 SV=1	YLH47	75	12	34	1.193	0.342794	0.889851	25.0079
P48563	Protein MON2 OS=Saccharomyces cerevisiae (strain ATCC 204508 / S288c) OX=559292 GN=MON2 PE=1 SV=1	MON2	75	24	17	1.163	0.427968	0.927415	25.3176
P38069	Alpha-1,2-mannosyltransferase MNN2 OS=Saccharomyces cerevisiae (strain ATCC 204508 / S288c) OX=559292 GN=MNN2 PE=1 SV=1	MNN2	75	20	42	1.103	0.635445	0.960179	24.8167
Q05506	Arginine--tRNA ligase, cytoplasmic OS=Saccharomyces cerevisiae (strain ATCC 204508 / S288c) OX=559292 GN=YDR341C PE=1 SV=1		75	19	39	1.032	0.953302	0.993181	25.2095
P38626	NADH-cytochrome b5 reductase 1 OS=Saccharomyces cerevisiae (strain ATCC 204508 / S288c) OX=559292 GN=CBR1 PE=1 SV=2	CBR1	75	15	62	1.011	0.946681	0.991815	25.0049
Q06506	Ribosomal RNA-processing protein 9 OS=Saccharomyces cerevisiae (strain ATCC 204508 / S288c) OX=559292 GN=RRP9 PE=1 SV=1	RRP9	75	16	31	0.811	0.198263	0.814683	24.339
P23301	Eukaryotic translation initiation factor 5A-1 OS=Saccharomyces cerevisiae (strain ATCC 204508 / S288c) OX=559292 GN=HYP2 PE=1 SV=3	HYP2	75	10	76	0.741	0.0492007	0.497041	24.9952
P38690	Uncharacterized protein YHR033W OS=Saccharomyces cerevisiae (strain ATCC 204508 / S288c) OX=559292 GN=YHR033W PE=3 SV=1		74	15	54	1.876	0.000350021	0.0163915	24.2374
Q00711	Succinate dehydrogenase [ubiquinone] flavoprotein subunit, mitochondrial OS=Saccharomyces cerevisiae (strain ATCC 204508 / S288c) OX=559292 GN=SDH1 PE=1 SV=1	SDH1	74	15	32	1.349	0.0890792	0.643486	24.8579
Q12680	Glutamate synthase [NADH] OS=Saccharomyces cerevisiae (strain ATCC 204508 / S288c) OX=559292 GN=GLT1 PE=1 SV=2	GLT1	74	23	15	1.19	0.342237	0.889851	24.208
P05626	ATP synthase subunit 4, mitochondrial OS=Saccharomyces cerevisiae (strain ATCC 204508 / S288c) OX=559292 GN=ATP4 PE=1 SV=2	ATP4	74	12	42	0.928	0.553376	0.950145	25.8628
Q12297	Transcription initiation factor TFIID subunit 3 OS=Saccharomyces cerevisiae (strain ATCC 204508 / S288c) OX=559292 GN=TAF3 PE=1 SV=1	TAF3	74	11	46	0.897	0.524304	0.947432	24.1729
P39954	Adenosylhomocysteinase OS=Saccharomyces cerevisiae (strain ATCC 204508 / S288c) OX=559292 GN=SAH1 PE=1 SV=1	SAH1	74	19	52	0.851	0.261751	0.835837	25.5706
P32352	C-8 sterol isomerase OS=Saccharomyces cerevisiae (strain ATCC 204508 / S288c) OX=559292 GN=ERG2 PE=1 SV=1	ERG2	74	4	23	0.817	0.171498	0.791614	26.3515
P39526	AP-1 accessory protein LAA1 OS=Saccharomyces cerevisiae (strain ATCC 204508 / S288c) OX=559292 GN=LAA1 PE=1 SV=1	LAA1	73	25	14	1.3	0.153194	0.773685	24.2782
P32561	Histone deacetylase RPD3 OS=Saccharomyces cerevisiae (strain ATCC 204508 / S288c) OX=559292 GN=RPD3 PE=1 SV=1	RPD3	73	14	40	1.18	0.382063	0.901002	24.0026
P53011	Nucleoporin SEH1 OS=Saccharomyces cerevisiae (strain ATCC 204508 / S288c) OX=559292 GN=SEH1 PE=1 SV=1	SEH1	73	13	45	1.091	0.689169	0.968594	25.5699
P40010	Nuclear GTP-binding protein NUG1 OS=Saccharomyces cerevisiae (strain ATCC 204508 / S288c) OX=559292 GN=NUG1 PE=1 SV=1	NUG1	73	16	36	1.015	0.952143	0.993014	24.1482
Q04500	U3 small nucleolar RNA-associated protein 14 OS=Saccharomyces cerevisiae (strain ATCC 204508 / S288c) OX=559292 GN=UTP14 PE=1 SV=1	UTP14	73	16	21	0.987	0.93318	0.989959	24.0934
P12904	5'-AMP-activated protein kinase subunit gamma OS=Saccharomyces cerevisiae (strain ATCC 204508 / S288c) OX=559292 GN=SNF4 PE=1 SV=1	SNF4	73	14	49	0.968	0.778568	0.983536	24.4531
P53598	Succinate--CoA ligase [ADP-forming] subunit alpha, mitochondrial OS=Saccharomyces cerevisiae (strain ATCC 204508 / S288c) OX=559292 GN=LSC1 PE=1 SV=1	LSC1	73	14	67	0.87	0.380967	0.901002	24.3439
P50085	Prohibitin-2 OS=Saccharomyces cerevisiae (strain ATCC 204508 / S288c) OX=559292 GN=PHB2 PE=1 SV=2	PHB2	73	11	41	0.847	0.250987	0.832907	25.8103
P47077	Nucleolar protein 9 OS=Saccharomyces cerevisiae (strain ATCC 204508 / S288c) OX=559292 GN=NOP9 PE=1 SV=1	NOP9	73	17	33	0.83	0.266651	0.836403	24.2587
Q06078	U3 small nucleolar RNA-associated protein 21 OS=Saccharomyces cerevisiae (strain ATCC 204508 / S288c) OX=559292 GN=UTP21 PE=1 SV=1	UTP21	73	22	32	0.813	0.163049	0.783078	24.7912
Q12220	U3 small nucleolar RNA-associated protein 12 OS=Saccharomyces cerevisiae (strain ATCC 204508 / S288c) OX=559292 GN=DIP2 PE=1 SV=1	DIP2	73	22	27	0.796	0.137773	0.761184	24.463
P34248	Probable intramembrane protease YKL100C OS=Saccharomyces cerevisiae (strain ATCC 204508 / S288c) OX=559292 GN=YKL100C PE=1 SV=1		73	15	25	0.76	0.0704098	0.586073	25.0582
P53276	U3 small nucleolar RNA-associated protein 8 OS=Saccharomyces cerevisiae (strain ATCC 204508 / S288c) OX=559292 GN=UTP8 PE=1 SV=1	UTP8	73	17	37	0.692	0.0194466	0.31198	24.5463
P31755	Initiation-specific alpha-1,6-mannosyltransferase OS=Saccharomyces cerevisiae (strain ATCC 204508 / S288c) OX=559292 GN=OCH1 PE=1 SV=1	OCH1	72	17	37	1.169	0.391034	0.910044	24.3628
Q12672	60S ribosomal protein L21-B OS=Saccharomyces cerevisiae (strain ATCC 204508 / S288c) OX=559292 GN=RPL21B PE=1 SV=1	RPL21B	72	1	48	1.16	0.481557	0.946453	20.4316
P09440	C-1-tetrahydrofolate synthase, mitochondrial OS=Saccharomyces cerevisiae (strain ATCC 204508 / S288c) OX=559292 GN=MIS1 PE=1 SV=1	MIS1	72	19	30	1.086	0.681656	0.968594	23.8893
Q05027	Transcription initiation factor TFIID subunit 9 OS=Saccharomyces cerevisiae (strain ATCC 204508 / S288c) OX=559292 GN=TAF9 PE=1 SV=1	TAF9	72	9	64	1.03	0.963152	0.994742	25
P32558	FACT complex subunit SPT16 OS=Saccharomyces cerevisiae (strain ATCC 204508 / S288c) OX=559292 GN=SPT16 PE=1 SV=1	SPT16	72	20	24	0.934	0.695819	0.970563	23.4798
P19414	Aconitate hydratase, mitochondrial OS=Saccharomyces cerevisiae (strain ATCC 204508 / S288c) OX=559292 GN=ACO1 PE=1 SV=2	ACO1	72	16	34	0.9	0.438033	0.927934	24.78
P25567	RNA-binding protein SRO9 OS=Saccharomyces cerevisiae (strain ATCC 204508 / S288c) OX=559292 GN=SRO9 PE=1 SV=2	SRO9	72	13	39	0.849	0.266778	0.836403	24.6266
P46993	Protein ASG7 OS=Saccharomyces cerevisiae (strain ATCC 204508 / S288c) OX=559292 GN=ASG7 PE=1 SV=2	ASG7	72	10	44	0.72	0.0319613	0.399899	25.017
P40473	Transcriptional activator POG1 OS=Saccharomyces cerevisiae (strain ATCC 204508 / S288c) OX=559292 GN=POG1 PE=1 SV=1	POG1	72	10	42	0.714	0.0281664	0.375791	25.3189
P54780	60S ribosomal protein L15-B OS=Saccharomyces cerevisiae (strain ATCC 204508 / S288c) OX=559292 GN=RPL15B PE=1 SV=2	RPL15B	71	1	33	1.407	0.126331	0.750939	20.5659
P32340	Rotenone-insensitive NADH-ubiquinone oxidoreductase, mitochondrial OS=Saccharomyces cerevisiae (strain ATCC 204508 / S288c) OX=559292 GN=NDI1 PE=1 SV=1	NDI1	71	17	46	1.38	0.0614473	0.546547	24.4574
P02293	Histone H2B.1 OS=Saccharomyces cerevisiae (strain ATCC 204508 / S288c) OX=559292 GN=HTB1 PE=1 SV=2	HTB1	71	5	31	1.119	0.576627	0.950145	26.13
P46784	40S ribosomal protein S10-B OS=Saccharomyces cerevisiae (strain ATCC 204508 / S288c) OX=559292 GN=RPS10B PE=1 SV=1	RPS10B	71	6	66	1.076	0.750571	0.982852	26.7757
P25087	Sterol 24-C-methyltransferase OS=Saccharomyces cerevisiae (strain ATCC 204508 / S288c) OX=559292 GN=ERG6 PE=1 SV=4	ERG6	71	17	47	0.947	0.641985	0.960179	24.9455
P15624	Phenylalanine--tRNA ligase beta subunit OS=Saccharomyces cerevisiae (strain ATCC 204508 / S288c) OX=559292 GN=FRS1 PE=1 SV=3	FRS1	71	16	33	0.939	0.642318	0.960179	24.4995
P17505	Malate dehydrogenase, mitochondrial OS=Saccharomyces cerevisiae (strain ATCC 204508 / S288c) OX=559292 GN=MDH1 PE=1 SV=2	MDH1	71	15	62	0.914	0.495691	0.946453	24.8556
P38779	Proteasome-interacting protein CIC1 OS=Saccharomyces cerevisiae (strain ATCC 204508 / S288c) OX=559292 GN=CIC1 PE=1 SV=1	CIC1	71	17	54	0.861	0.294473	0.860705	25.0179
P32832	Chromatin structure-remodeling complex subunit RSC7 OS=Saccharomyces cerevisiae (strain ATCC 204508 / S288c) OX=559292 GN=NPL6 PE=1 SV=1	NPL6	71	16	40	0.834	0.235455	0.824251	24.5263
P05744	60S ribosomal protein L33-A OS=Saccharomyces cerevisiae (strain ATCC 204508 / S288c) OX=559292 GN=RPL33A PE=1 SV=3	RPL33A	70	2	46	1.138	0.487553	0.946453	24.2069
P34163	Sterol esterase TGL1 OS=Saccharomyces cerevisiae (strain ATCC 204508 / S288c) OX=559292 GN=TGL1 PE=1 SV=1	TGL1	70	13	29	1.11	0.580521	0.952958	24.57
Q08287	60S ribosome subunit biogenesis protein NOP8 OS=Saccharomyces cerevisiae (strain ATCC 204508 / S288c) OX=559292 GN=NOP8 PE=1 SV=1	NOP8	70	14	39	1.017	0.930388	0.989959	24.0837
Q07468	Vacuolar morphogenesis protein 6 OS=Saccharomyces cerevisiae (strain ATCC 204508 / S288c) OX=559292 GN=VAM6 PE=1 SV=1	VAM6	70	21	26	0.891	0.429987	0.927415	24.4233
P38339	RHO GTPase-activating protein RGD1 OS=Saccharomyces cerevisiae (strain ATCC 204508 / S288c) OX=559292 GN=RGD1 PE=1 SV=1	RGD1	70	19	35	0.885	0.500196	0.946453	23.9228
Q04697	Glucose-signaling factor 2 OS=Saccharomyces cerevisiae (strain ATCC 204508 / S288c) OX=559292 GN=GSF2 PE=1 SV=1	GSF2	70	14	38	0.884	0.376415	0.900065	24.9639
P30902	ATP synthase subunit d, mitochondrial OS=Saccharomyces cerevisiae (strain ATCC 204508 / S288c) OX=559292 GN=ATP7 PE=1 SV=2	ATP7	70	11	63	0.83	0.203063	0.814945	25.598
P17967	Protein disulfide-isomerase OS=Saccharomyces cerevisiae (strain ATCC 204508 / S288c) OX=559292 GN=PDI1 PE=1 SV=2	PDI1	70	20	45	0.798	0.173289	0.791614	24.3289
P25605	Acetolactate synthase small subunit, mitochondrial OS=Saccharomyces cerevisiae (strain ATCC 204508 / S288c) OX=559292 GN=ILV6 PE=1 SV=2	ILV6	70	12	58	0.736	0.0918503	0.653187	23.9812
Q04226	Transcription initiation factor TFIID subunit 11 OS=Saccharomyces cerevisiae (strain ATCC 204508 / S288c) OX=559292 GN=TAF11 PE=1 SV=1	TAF11	69	16	45	0.925	0.543414	0.948353	26.3459
P50095	Inosine-5'-monophosphate dehydrogenase 3 OS=Saccharomyces cerevisiae (strain ATCC 204508 / S288c) OX=559292 GN=IMD3 PE=1 SV=1	IMD3	69	7	36	0.902	0.553746	0.950145	23.2918
Q08723	26S proteasome regulatory subunit RPN8 OS=Saccharomyces cerevisiae (strain ATCC 204508 / S288c) OX=559292 GN=RPN8 PE=1 SV=3	RPN8	69	14	59	0.84	0.320575	0.879646	24.1448
P32494	Chromatin-remodeling complexes subunit NGG1 OS=Saccharomyces cerevisiae (strain ATCC 204508 / S288c) OX=559292 GN=NGG1 PE=1 SV=1	NGG1	68	21	42	1.17	0.404834	0.9173	24.307
Q12293	Transposon Ty2-OR2 Gag polyprotein OS=Saccharomyces cerevisiae (strain ATCC 204508 / S288c) OX=559292 GN=TY2A-OR2 PE=3 SV=1	TY2A-OR2	68	3	34	1.05	0.789273	0.983536	20.8747
Q06344	Pre-rRNA-processing protein ESF1 OS=Saccharomyces cerevisiae (strain ATCC 204508 / S288c) OX=559292 GN=ESF1 PE=1 SV=1	ESF1	68	15	38	1.039	0.88634	0.985583	24.4499
P39743	Reduced viability upon starvation protein 167 OS=Saccharomyces cerevisiae (strain ATCC 204508 / S288c) OX=559292 GN=RVS167 PE=1 SV=1	RVS167	68	12	34	0.954	0.683648	0.968594	24.7214
P43563	CBK1 kinase activator protein MOB2 OS=Saccharomyces cerevisiae (strain ATCC 204508 / S288c) OX=559292 GN=MOB2 PE=1 SV=2	MOB2	68	7	33	0.91	0.573869	0.950145	24.1826
P15891	Actin-binding protein OS=Saccharomyces cerevisiae (strain ATCC 204508 / S288c) OX=559292 GN=ABP1 PE=1 SV=4	ABP1	68	18	36	0.81	0.233663	0.822379	24.0542
P41338	Acetyl-CoA acetyltransferase OS=Saccharomyces cerevisiae (strain ATCC 204508 / S288c) OX=559292 GN=ERG10 PE=1 SV=3	ERG10	68	15	53	0.787	0.158172	0.778423	24.2434
P34228	Putative transcription factor SEF1 OS=Saccharomyces cerevisiae (strain ATCC 204508 / S288c) OX=559292 GN=SEF1 PE=1 SV=4	SEF1	67	15	19	1.47	0.0258602	0.359705	26.2083
P18888	Transcription regulatory protein SNF6 OS=Saccharomyces cerevisiae (strain ATCC 204508 / S288c) OX=559292 GN=SNF6 PE=1 SV=1	SNF6	67	11	34	1.359	0.0809991	0.626665	25.3057
P19262	Dihydrolipoyllysine-residue succinyltransferase component of 2-oxoglutarate dehydrogenase complex, mitochondrial OS=Saccharomyces cerevisiae (strain ATCC 204508 / S288c) OX=559292 GN=KGD2 PE=1 SV=2	KGD2	67	10	43	1.166	0.418059	0.922579	25.0237
P19658	Exocyst complex component EXO70 OS=Saccharomyces cerevisiae (strain ATCC 204508 / S288c) OX=559292 GN=EXO70 PE=1 SV=1	EXO70	67	14	26	1.143	0.488863	0.946453	23.9604
P20081	FK506-binding protein 1 OS=Saccharomyces cerevisiae (strain ATCC 204508 / S288c) OX=559292 GN=FPR1 PE=1 SV=2	FPR1	67	9	89	1.045	0.88969	0.985583	25.8169
P38625	GMP synthase [glutamine-hydrolyzing] OS=Saccharomyces cerevisiae (strain ATCC 204508 / S288c) OX=559292 GN=GUA1 PE=1 SV=4	GUA1	67	20	47	1.031	0.958426	0.993911	25.3972
P30771	ATP-dependent helicase NAM7 OS=Saccharomyces cerevisiae (strain ATCC 204508 / S288c) OX=559292 GN=NAM7 PE=1 SV=1	NAM7	67	14	18	0.99	0.940517	0.990571	23.8799
P31116	Homoserine dehydrogenase OS=Saccharomyces cerevisiae (strain ATCC 204508 / S288c) OX=559292 GN=HOM6 PE=1 SV=1	HOM6	67	18	69	0.924	0.538802	0.947432	24.9175
P0CX85	60S ribosomal protein L35-B OS=Saccharomyces cerevisiae (strain ATCC 204508 / S288c) OX=559292 GN=RPL35B PE=1 SV=1	RPL35B	67	10	43	0.917	0.508128	0.947432	26.2338
P25045	Serine palmitoyltransferase 1 OS=Saccharomyces cerevisiae (strain ATCC 204508 / S288c) OX=559292 GN=LCB1 PE=1 SV=2	LCB1	67	13	31	0.915	0.626424	0.960179	23.7307
P36006	Myosin-3 OS=Saccharomyces cerevisiae (strain ATCC 204508 / S288c) OX=559292 GN=MYO3 PE=1 SV=4	MYO3	67	17	25	0.79	0.135875	0.761184	24.3819
P38882	U3 small nucleolar RNA-associated protein 9 OS=Saccharomyces cerevisiae (strain ATCC 204508 / S288c) OX=559292 GN=UTP9 PE=1 SV=1	UTP9	67	16	39	0.784	0.172253	0.791614	24.0357
P53836	CCR4-NOT transcriptional complex subunit CAF120 OS=Saccharomyces cerevisiae (strain ATCC 204508 / S288c) OX=559292 GN=CAF120 PE=1 SV=1	CAF120	67	21	27	0.71	0.0510132	0.499624	24.0093
P53313	Protein SDA1 OS=Saccharomyces cerevisiae (strain ATCC 204508 / S288c) OX=559292 GN=SDA1 PE=1 SV=1	SDA1	66	13	21	1.437	0.0437919	0.458063	24.1825
P18900	Hexaprenyl pyrophosphate synthase, mitochondrial OS=Saccharomyces cerevisiae (strain ATCC 204508 / S288c) OX=559292 GN=COQ1 PE=1 SV=1	COQ1	66	14	36	1.299	0.138997	0.761184	24.727
P53851	Protein TEX1 OS=Saccharomyces cerevisiae (strain ATCC 204508 / S288c) OX=559292 GN=TEX1 PE=1 SV=1	TEX1	66	14	39	1.287	0.141539	0.764722	24.5174
P41318	Target of rapamycin complex subunit LST8 OS=Saccharomyces cerevisiae (strain ATCC 204508 / S288c) OX=559292 GN=LST8 PE=1 SV=1	LST8	66	12	46	1.242	0.25022	0.832475	23.9984
P23337	Glycogen [starch] synthase isoform 1 OS=Saccharomyces cerevisiae (strain ATCC 204508 / S288c) OX=559292 GN=GSY1 PE=1 SV=3	GSY1	66	14	36	1.236	0.248658	0.831616	23.7802
P35178	Ribosomal RNA-processing protein 1 OS=Saccharomyces cerevisiae (strain ATCC 204508 / S288c) OX=559292 GN=RRP1 PE=1 SV=2	RRP1	66	10	32	1.158	0.443336	0.927934	25.5945
P50106	DNA-directed RNA polymerase I subunit RPA14 OS=Saccharomyces cerevisiae (strain ATCC 204508 / S288c) OX=559292 GN=RPA14 PE=1 SV=1	RPA14	66	7	85	1.049	0.805136	0.983536	24.1726
P40098	Uncharacterized mitochondrial membrane protein FMP10 OS=Saccharomyces cerevisiae (strain ATCC 204508 / S288c) OX=559292 GN=FMP10 PE=1 SV=1	FMP10	66	11	46	0.907	0.575885	0.950145	24.1181
P32353	Delta(7)-sterol 5(6)-desaturase OS=Saccharomyces cerevisiae (strain ATCC 204508 / S288c) OX=559292 GN=ERG3 PE=1 SV=1	ERG3	66	9	22	0.816	0.184578	0.802392	24.4689
P32379	Proteasome subunit alpha type-5 OS=Saccharomyces cerevisiae (strain ATCC 204508 / S288c) OX=559292 GN=PUP2 PE=1 SV=2	PUP2	65	16	72	1.351	0.0870544	0.637667	25.1736
P24280	SEC14 cytosolic factor OS=Saccharomyces cerevisiae (strain ATCC 204508 / S288c) OX=559292 GN=SEC14 PE=1 SV=3	SEC14	65	13	53	1.315	0.156974	0.77597	23.9013
P21242	Probable proteasome subunit alpha type-7 OS=Saccharomyces cerevisiae (strain ATCC 204508 / S288c) OX=559292 GN=PRE10 PE=1 SV=2	PRE10	65	11	39	1.227	0.262972	0.835837	24.8948
P40302	Proteasome subunit alpha type-6 OS=Saccharomyces cerevisiae (strain ATCC 204508 / S288c) OX=559292 GN=PRE5 PE=1 SV=1	PRE5	65	14	76	1.159	0.439827	0.927934	25.0642
P47117	Actin-related protein 3 OS=Saccharomyces cerevisiae (strain ATCC 204508 / S288c) OX=559292 GN=ARP3 PE=1 SV=1	ARP3	65	13	38	1.151	0.431163	0.927415	24.4953
Q03330	Histone acetyltransferase GCN5 OS=Saccharomyces cerevisiae (strain ATCC 204508 / S288c) OX=559292 GN=GCN5 PE=1 SV=1	GCN5	65	15	38	1.086	0.695625	0.970563	24.7855
P20424	Signal recognition particle subunit SRP54 OS=Saccharomyces cerevisiae (strain ATCC 204508 / S288c) OX=559292 GN=SRP54 PE=1 SV=2	SRP54	65	16	40	1.06	0.822947	0.983536	25.5961
P53954	GDP-Man:Man(3)GlcNAc(2)-PP-Dol alpha-1,2-mannosyltransferase OS=Saccharomyces cerevisiae (strain ATCC 204508 / S288c) OX=559292 GN=ALG11 PE=1 SV=1	ALG11	65	17	31	1.014	0.961014	0.994481	24.8825
P23291	Casein kinase I homolog 1 OS=Saccharomyces cerevisiae (strain ATCC 204508 / S288c) OX=559292 GN=YCK1 PE=1 SV=1	YCK1	65	7	29	1.003	0.998487	0.999881	22.2725
P11972	Protein SST2 OS=Saccharomyces cerevisiae (strain ATCC 204508 / S288c) OX=559292 GN=SST2 PE=1 SV=2	SST2	65	15	28	0.981	0.839658	0.983536	24.4115
P38297	Mitofusin FZO1 OS=Saccharomyces cerevisiae (strain ATCC 204508 / S288c) OX=559292 GN=FZO1 PE=1 SV=1	FZO1	65	17	27	0.905	0.457451	0.932137	24.8271
P35724	Manganese resistance protein MNR2 OS=Saccharomyces cerevisiae (strain ATCC 204508 / S288c) OX=559292 GN=MNR2 PE=1 SV=1	MNR2	65	21	30	0.904	0.470184	0.939388	24.6216
P40531	Protein GVP36 OS=Saccharomyces cerevisiae (strain ATCC 204508 / S288c) OX=559292 GN=GVP36 PE=1 SV=1	GVP36	65	12	53	0.838	0.33857	0.889851	23.7464
P38707	Asparagine--tRNA ligase, cytoplasmic OS=Saccharomyces cerevisiae (strain ATCC 204508 / S288c) OX=559292 GN=DED81 PE=1 SV=1	DED81	65	16	39	0.796	0.138628	0.761184	24.5674
P19146	ADP-ribosylation factor 2 OS=Saccharomyces cerevisiae (strain ATCC 204508 / S288c) OX=559292 GN=ARF2 PE=1 SV=3	ARF2	65	2	64	0.783	0.167794	0.788759	23.3049
Q00055	Glycerol-3-phosphate dehydrogenase [NAD(+)] 1 OS=Saccharomyces cerevisiae (strain ATCC 204508 / S288c) OX=559292 GN=GPD1 PE=1 SV=4	GPD1	65	10	34	0.766	0.0760076	0.604131	24.8137
P02309	Histone H4 OS=Saccharomyces cerevisiae (strain ATCC 204508 / S288c) OX=559292 GN=HHF1 PE=1 SV=2	HHF1; HHF2	64	7	52	1.975	5.4473e-05	0.00316549	25.839
P21954	Isocitrate dehydrogenase [NADP], mitochondrial OS=Saccharomyces cerevisiae (strain ATCC 204508 / S288c) OX=559292 GN=IDP1 PE=1 SV=1	IDP1	64	9	39	1.075	0.697835	0.970563	24.0669
P40557	ER-retained PMA1-suppressing protein 1 OS=Saccharomyces cerevisiae (strain ATCC 204508 / S288c) OX=559292 GN=EPS1 PE=1 SV=1	EPS1	64	15	26	0.974	0.848654	0.983536	24.2472
P32857	Membrane protein PTM1 OS=Saccharomyces cerevisiae (strain ATCC 204508 / S288c) OX=559292 GN=PTM1 PE=1 SV=2	PTM1	64	8	13	0.936	0.594376	0.959194	24.8002
Q07478	ATP-dependent RNA helicase SUB2 OS=Saccharomyces cerevisiae (strain ATCC 204508 / S288c) OX=559292 GN=SUB2 PE=1 SV=1	SUB2	64	17	53	0.819	0.225665	0.817872	24.3262
P35817	Bromodomain-containing factor 1 OS=Saccharomyces cerevisiae (strain ATCC 204508 / S288c) OX=559292 GN=BDF1 PE=1 SV=3	BDF1	64	21	35	0.744	0.0942891	0.659268	24.1358
P06782	Carbon catabolite-derepressing protein kinase OS=Saccharomyces cerevisiae (strain ATCC 204508 / S288c) OX=559292 GN=SNF1 PE=1 SV=1	SNF1	63	16	28	1.082	0.685288	0.968594	24.5654
Q99257	mRNA export factor MEX67 OS=Saccharomyces cerevisiae (strain ATCC 204508 / S288c) OX=559292 GN=MEX67 PE=1 SV=1	MEX67	63	15	35	1.057	0.837439	0.983536	25.1225
Q99190	Very-long-chain enoyl-CoA reductase OS=Saccharomyces cerevisiae (strain ATCC 204508 / S288c) OX=559292 GN=TSC13 PE=1 SV=1	TSC13	63	9	25	1.046	0.887426	0.985583	25.8308
P27801	Vacuolar membrane protein PEP3 OS=Saccharomyces cerevisiae (strain ATCC 204508 / S288c) OX=559292 GN=PEP3 PE=1 SV=1	PEP3	63	19	25	0.964	0.851648	0.983536	23.0252
P36148	Glycerol-3-phosphate O-acyltransferase 2 OS=Saccharomyces cerevisiae (strain ATCC 204508 / S288c) OX=559292 GN=GPT2 PE=1 SV=1	GPT2	63	17	31	0.848	0.277965	0.850149	24.4042
P35191	DnaJ homolog 1, mitochondrial OS=Saccharomyces cerevisiae (strain ATCC 204508 / S288c) OX=559292 GN=MDJ1 PE=1 SV=1	MDJ1	63	9	25	0.839	0.339729	0.889851	23.7571
P32528	Urea amidolyase OS=Saccharomyces cerevisiae (strain ATCC 204508 / S288c) OX=559292 GN=DUR1,2 PE=1 SV=2	DUR1,2	62	25	18	1.459	0.0292453	0.38048	26.078
P38080	Serine/threonine-protein kinase AKL1 OS=Saccharomyces cerevisiae (strain ATCC 204508 / S288c) OX=559292 GN=AKL1 PE=1 SV=1	AKL1	62	20	30	1.288	0.182991	0.800203	22.9597
P00937	Multifunctional tryptophan biosynthesis protein OS=Saccharomyces cerevisiae (strain ATCC 204508 / S288c) OX=559292 GN=TRP3 PE=1 SV=2	TRP3	62	13	40	1.083	0.692647	0.968594	24.3838
P33201	Ribosome assembly factor MRT4 OS=Saccharomyces cerevisiae (strain ATCC 204508 / S288c) OX=559292 GN=MRT4 PE=1 SV=1	MRT4	62	11	56	0.921	0.545164	0.948353	24.6773
P38828	Protein LSM12 OS=Saccharomyces cerevisiae (strain ATCC 204508 / S288c) OX=559292 GN=LSM12 PE=1 SV=1	LSM12	61	9	59	1.451	0.0317294	0.398905	25.7082
P50102	Ubiquitin carboxyl-terminal hydrolase 8 OS=Saccharomyces cerevisiae (strain ATCC 204508 / S288c) OX=559292 GN=UBP8 PE=1 SV=1	UBP8	61	13	35	1.092	0.6536	0.960886	24.2953
P20053	U4/U6 small nuclear ribonucleoprotein PRP4 OS=Saccharomyces cerevisiae (strain ATCC 204508 / S288c) OX=559292 GN=PRP4 PE=1 SV=1	PRP4	61	10	25	1.087	0.666343	0.965218	24.3275
P39923	Nitrogen permease regulator 2 OS=Saccharomyces cerevisiae (strain ATCC 204508 / S288c) OX=559292 GN=NPR2 PE=1 SV=2	NPR2	61	16	35	1.083	0.668892	0.965218	24.072
Q12284	FAD-linked sulfhydryl oxidase ERV2 OS=Saccharomyces cerevisiae (strain ATCC 204508 / S288c) OX=559292 GN=ERV2 PE=1 SV=1	ERV2	61	9	43	1.045	0.82296	0.983536	24.1633
P32843	Mitochondrial escape protein 2 OS=Saccharomyces cerevisiae (strain ATCC 204508 / S288c) OX=559292 GN=YME2 PE=1 SV=1	YME2	61	17	27	1.042	0.846017	0.983536	24.2598
P0CX26	60S ribosomal protein L43-B OS=Saccharomyces cerevisiae (strain ATCC 204508 / S288c) OX=559292 GN=RPL43B PE=1 SV=1	RPL43B	61	5	39	0.977	0.782151	0.983536	25.1347
P13188	Glutamine--tRNA ligase OS=Saccharomyces cerevisiae (strain ATCC 204508 / S288c) OX=559292 GN=GLN4 PE=1 SV=2	GLN4	61	23	28	0.964	0.82382	0.983536	23.9738
Q02201	Oxysterol-binding protein homolog 6 OS=Saccharomyces cerevisiae (strain ATCC 204508 / S288c) OX=559292 GN=OSH6 PE=1 SV=1	OSH6	61	9	31	0.96	0.81561	0.983536	23.5587
P37292	Serine hydroxymethyltransferase, mitochondrial OS=Saccharomyces cerevisiae (strain ATCC 204508 / S288c) OX=559292 GN=SHM1 PE=1 SV=2	SHM1	61	12	33	0.928	0.657686	0.96249	24.1604
P20434	DNA-directed RNA polymerases I, II, and III subunit RPABC1 OS=Saccharomyces cerevisiae (strain ATCC 204508 / S288c) OX=559292 GN=RPB5 PE=1 SV=1	RPB5	61	9	56	0.927	0.552307	0.950145	25.1898
P46971	Dolichyl-phosphate-mannose--protein mannosyltransferase 4 OS=Saccharomyces cerevisiae (strain ATCC 204508 / S288c) OX=559292 GN=PMT4 PE=1 SV=1	PMT4	61	14	19	0.799	0.145261	0.772479	24.5839
P11076	ADP-ribosylation factor 1 OS=Saccharomyces cerevisiae (strain ATCC 204508 / S288c) OX=559292 GN=ARF1 PE=1 SV=3	ARF1	61	1	58	0.761	0.151611	0.773685	22.6603
P37304	Protein PAM1 OS=Saccharomyces cerevisiae (strain ATCC 204508 / S288c) OX=559292 GN=PAM1 PE=1 SV=2	PAM1	60	16	33	1.515	0.0204206	0.319759	24.1575
P06844	Protein SPT3 OS=Saccharomyces cerevisiae (strain ATCC 204508 / S288c) OX=559292 GN=SPT3 PE=1 SV=1	SPT3	60	12	38	1.168	0.386159	0.904844	24.6243
P53883	Nucleolar protein 13 OS=Saccharomyces cerevisiae (strain ATCC 204508 / S288c) OX=559292 GN=NOP13 PE=1 SV=2	NOP13	60	12	36	1.048	0.812764	0.983536	23.3294
P15565	tRNA (guanine(26)-N(2))-dimethyltransferase, mitochondrial OS=Saccharomyces cerevisiae (strain ATCC 204508 / S288c) OX=559292 GN=TRM1 PE=1 SV=1	TRM1	60	16	33	0.968	0.769081	0.983536	24.6848
P25623	Suppressor of yeast profilin deletion OS=Saccharomyces cerevisiae (strain ATCC 204508 / S288c) OX=559292 GN=SYP1 PE=1 SV=3	SYP1	60	16	29	0.816	0.278696	0.850397	23.1342
P39522	Dihydroxy-acid dehydratase, mitochondrial OS=Saccharomyces cerevisiae (strain ATCC 204508 / S288c) OX=559292 GN=ILV3 PE=1 SV=2	ILV3	60	17	42	0.786	0.122069	0.740628	24.3736
P12684	3-hydroxy-3-methylglutaryl-coenzyme A reductase 2 OS=Saccharomyces cerevisiae (strain ATCC 204508 / S288c) OX=559292 GN=HMG2 PE=1 SV=1	HMG2	60	12	23	0.749	0.106889	0.690158	23.4648
P27809	Glycolipid 2-alpha-mannosyltransferase OS=Saccharomyces cerevisiae (strain ATCC 204508 / S288c) OX=559292 GN=KRE2 PE=1 SV=1	KRE2	59	11	37	1.07	0.734249	0.978725	24.4709
P39109	Metal resistance protein YCF1 OS=Saccharomyces cerevisiae (strain ATCC 204508 / S288c) OX=559292 GN=YCF1 PE=1 SV=2	YCF1	59	14	16	0.724	0.0665667	0.569746	23.2464
P38840	Aromatic amino acid aminotransferase 2 OS=Saccharomyces cerevisiae (strain ATCC 204508 / S288c) OX=559292 GN=ARO9 PE=1 SV=3	ARO9	58	17	39	2.177	1.41806e-05	0.000862378	24.3169
P10962	Protein MAK16 OS=Saccharomyces cerevisiae (strain ATCC 204508 / S288c) OX=559292 GN=MAK16 PE=1 SV=2	MAK16	58	9	32	1.198	0.329837	0.888283	24.9003
P32583	Suppressor protein SRP40 OS=Saccharomyces cerevisiae (strain ATCC 204508 / S288c) OX=559292 GN=SRP40 PE=1 SV=2	SRP40	58	7	20	1.046	0.885316	0.985583	26.1863
P53309	Clathrin coat assembly protein AP180B OS=Saccharomyces cerevisiae (strain ATCC 204508 / S288c) OX=559292 GN=YAP1802 PE=1 SV=1	YAP1802	58	9	23	0.941	0.72684	0.977707	24.0434
P04173	3-isopropylmalate dehydrogenase OS=Saccharomyces cerevisiae (strain ATCC 204508 / S288c) OX=559292 GN=LEU2 PE=1 SV=4	LEU2	58	14	47	0.907	0.500159	0.946453	24.4818
P38328	Actin-related protein 2/3 complex subunit 1 OS=Saccharomyces cerevisiae (strain ATCC 204508 / S288c) OX=559292 GN=ARC40 PE=1 SV=1	ARC40	58	12	43	0.868	0.442788	0.927934	23.8727
P40581	Glutathione peroxidase-like peroxiredoxin HYR1 OS=Saccharomyces cerevisiae (strain ATCC 204508 / S288c) OX=559292 GN=HYR1 PE=1 SV=1	HYR1	58	8	47	0.798	0.177987	0.794133	24.3252
P46956	Inorganic phosphate transporter PHO86 OS=Saccharomyces cerevisiae (strain ATCC 204508 / S288c) OX=559292 GN=PHO86 PE=1 SV=1	PHO86	58	11	54	0.769	0.0817981	0.627575	26.2389
P24279	DNA replication licensing factor MCM3 OS=Saccharomyces cerevisiae (strain ATCC 204508 / S288c) OX=559292 GN=MCM3 PE=1 SV=1	MCM3	57	24	34	2.289	4.72319e-07	3.85973e-05	24.4697
Q03707	Inner nuclear membrane protein SRC1 OS=Saccharomyces cerevisiae (strain ATCC 204508 / S288c) OX=559292 GN=SRC1 PE=1 SV=2	SRC1	57	13	21	1.033	0.870987	0.985583	24.0196
P53261	Pescadillo homolog OS=Saccharomyces cerevisiae (strain ATCC 204508 / S288c) OX=559292 GN=NOP7 PE=1 SV=1	NOP7	57	13	30	1.029	0.885588	0.985583	24.1105
P32892	ATP-dependent RNA helicase DRS1 OS=Saccharomyces cerevisiae (strain ATCC 204508 / S288c) OX=559292 GN=DRS1 PE=1 SV=2	DRS1	57	16	29	1.022	0.995361	0.999881	24.8171
Q02892	Nucleolar GTP-binding protein 1 OS=Saccharomyces cerevisiae (strain ATCC 204508 / S288c) OX=559292 GN=NOG1 PE=1 SV=1	NOG1	57	11	23	1.004	0.993575	0.999881	23.5385
Q08732	Serine/threonine-protein kinase HRK1 OS=Saccharomyces cerevisiae (strain ATCC 204508 / S288c) OX=559292 GN=HRK1 PE=1 SV=1	HRK1	57	14	25	0.977	0.881478	0.985583	24.0195
Q05518	Protein PAL1 OS=Saccharomyces cerevisiae (strain ATCC 204508 / S288c) OX=559292 GN=PAL1 PE=1 SV=1	PAL1	57	16	49	0.757	0.140879	0.762731	22.9087
P15019	Transaldolase OS=Saccharomyces cerevisiae (strain ATCC 204508 / S288c) OX=559292 GN=TAL1 PE=1 SV=4	TAL1	57	15	46	0.727	0.0551458	0.524791	24.3325
P04912	Histone H2A.2 OS=Saccharomyces cerevisiae (strain ATCC 204508 / S288c) OX=559292 GN=HTA2 PE=1 SV=2	HTA2	56	2	30	1.154	0.457253	0.932137	25.8837
P38131	Probable mannosyltransferase KTR4 OS=Saccharomyces cerevisiae (strain ATCC 204508 / S288c) OX=559292 GN=KTR4 PE=1 SV=1	KTR4	56	13	33	1.091	0.639773	0.960179	23.6878
Q12030	Transcription initiation factor TFIID subunit 10 OS=Saccharomyces cerevisiae (strain ATCC 204508 / S288c) OX=559292 GN=TAF10 PE=1 SV=1	TAF10	56	9	66	1.059	0.828286	0.983536	24.9067
Q04225	Ribosome assembly protein RRB1 OS=Saccharomyces cerevisiae (strain ATCC 204508 / S288c) OX=559292 GN=RRB1 PE=1 SV=1	RRB1	56	15	46	1.042	0.851426	0.983536	23.9607
Q12466	Tricalbin-1 OS=Saccharomyces cerevisiae (strain ATCC 204508 / S288c) OX=559292 GN=TCB1 PE=1 SV=1	TCB1	56	14	16	1.008	0.963929	0.994742	22.667
P12385	Eukaryotic peptide chain release factor subunit 1 OS=Saccharomyces cerevisiae (strain ATCC 204508 / S288c) OX=559292 GN=SUP45 PE=1 SV=2	SUP45	56	15	37	0.957	0.806013	0.983536	23.861
P32895	Ribose-phosphate pyrophosphokinase 1 OS=Saccharomyces cerevisiae (strain ATCC 204508 / S288c) OX=559292 GN=PRS1 PE=1 SV=1	PRS1	56	10	39	0.903	0.573838	0.950145	23.9283
Q12675	Phospholipid-transporting ATPase DNF2 OS=Saccharomyces cerevisiae (strain ATCC 204508 / S288c) OX=559292 GN=DNF2 PE=1 SV=1	DNF2	56	14	16	0.889	0.540399	0.947432	22.7678
P25560	Protein RER1 OS=Saccharomyces cerevisiae (strain ATCC 204508 / S288c) OX=559292 GN=RER1 PE=1 SV=2	RER1	56	6	24	0.882	0.365916	0.893292	25.4937
P53868	Alpha-1,2-mannosyltransferase ALG9 OS=Saccharomyces cerevisiae (strain ATCC 204508 / S288c) OX=559292 GN=ALG9 PE=1 SV=1	ALG9	56	9	22	0.873	0.368579	0.893292	24.559
P21375	Fumarate reductase 2 OS=Saccharomyces cerevisiae (strain ATCC 204508 / S288c) OX=559292 GN=OSM1 PE=1 SV=3	OSM1	56	17	38	0.867	0.339423	0.889851	24.4492
P46962	CTD kinase subunit beta OS=Saccharomyces cerevisiae (strain ATCC 204508 / S288c) OX=559292 GN=CTK2 PE=1 SV=1	CTK2	55	10	39	1.076	0.714252	0.975288	24.3326
P32598	Serine/threonine-protein phosphatase PP1-2 OS=Saccharomyces cerevisiae (strain ATCC 204508 / S288c) OX=559292 GN=GLC7 PE=1 SV=1	GLC7	55	9	43	1.062	0.770437	0.983536	24.4001
P11745	Ran GTPase-activating protein 1 OS=Saccharomyces cerevisiae (strain ATCC 204508 / S288c) OX=559292 GN=RNA1 PE=1 SV=2	RNA1	55	15	48	1.032	0.888619	0.985583	24.165
P41056	60S ribosomal protein L33-B OS=Saccharomyces cerevisiae (strain ATCC 204508 / S288c) OX=559292 GN=RPL33B PE=1 SV=2	RPL33B	55	1	45	0.959	0.823275	0.983536	22.4328
P32660	Phospholipid-transporting ATPase DNF1 OS=Saccharomyces cerevisiae (strain ATCC 204508 / S288c) OX=559292 GN=DNF1 PE=1 SV=2	DNF1	55	15	14	0.946	0.779599	0.983536	22.9228
P40495	Homoisocitrate dehydrogenase, mitochondrial OS=Saccharomyces cerevisiae (strain ATCC 204508 / S288c) OX=559292 GN=LYS12 PE=1 SV=1	LYS12	55	17	50	0.917	0.535759	0.947432	24.4249
P38934	Nuclear segregation protein BFR1 OS=Saccharomyces cerevisiae (strain ATCC 204508 / S288c) OX=559292 GN=BFR1 PE=1 SV=1	BFR1	55	18	43	0.855	0.334765	0.889851	24.3313
Q04305	U3 small nucleolar RNA-associated protein 15 OS=Saccharomyces cerevisiae (strain ATCC 204508 / S288c) OX=559292 GN=UTP15 PE=1 SV=1	UTP15	55	16	50	0.838	0.335185	0.889851	23.729
Q08818	Meiotic sister-chromatid recombination protein 6, mitochondrial OS=Saccharomyces cerevisiae (strain ATCC 204508 / S288c) OX=559292 GN=MSC6 PE=1 SV=1	MSC6	55	15	31	0.61	0.00510508	0.13088	23.2339
Q08162	Exosome complex exonuclease DIS3 OS=Saccharomyces cerevisiae (strain ATCC 204508 / S288c) OX=559292 GN=DIS3 PE=1 SV=1	DIS3	54	21	30	1.392	0.0742535	0.597703	23.5182
P21243	Proteasome subunit alpha type-1 OS=Saccharomyces cerevisiae (strain ATCC 204508 / S288c) OX=559292 GN=SCL1 PE=1 SV=1	SCL1	54	12	53	1.211	0.302388	0.861643	23.7567
P39076	T-complex protein 1 subunit beta OS=Saccharomyces cerevisiae (strain ATCC 204508 / S288c) OX=559292 GN=CCT2 PE=1 SV=1	CCT2	54	17	39	1.184	0.352324	0.891575	24.1296
P00899	Anthranilate synthase component 1 OS=Saccharomyces cerevisiae (strain ATCC 204508 / S288c) OX=559292 GN=TRP2 PE=1 SV=4	TRP2	54	14	32	1.069	0.719886	0.976187	23.735
P54790	Origin recognition complex subunit 3 OS=Saccharomyces cerevisiae (strain ATCC 204508 / S288c) OX=559292 GN=ORC3 PE=1 SV=1	ORC3	54	17	33	1.065	0.733898	0.978725	23.7101
P53312	Succinate--CoA ligase [ADP-forming] subunit beta, mitochondrial OS=Saccharomyces cerevisiae (strain ATCC 204508 / S288c) OX=559292 GN=LSC2 PE=1 SV=1	LSC2	54	12	39	1.012	0.951915	0.993014	23.7811
Q12250	26S proteasome regulatory subunit RPN5 OS=Saccharomyces cerevisiae (strain ATCC 204508 / S288c) OX=559292 GN=RPN5 PE=1 SV=3	RPN5	54	12	32	0.93	0.563885	0.950145	25.5616
P32471	Elongation factor 1-beta OS=Saccharomyces cerevisiae (strain ATCC 204508 / S288c) OX=559292 GN=EFB1 PE=1 SV=4	EFB1	54	9	63	0.895	0.44739	0.927934	24.4789
P0CX41	60S ribosomal protein L23-A OS=Saccharomyces cerevisiae (strain ATCC 204508 / S288c) OX=559292 GN=RPL23A PE=1 SV=1	RPL23A	54	5	39	0.673	0.0142859	0.255874	24.3603
P23638	Proteasome subunit alpha type-3 OS=Saccharomyces cerevisiae (strain ATCC 204508 / S288c) OX=559292 GN=PRE9 PE=1 SV=1	PRE9	53	9	35	1.2	0.296822	0.861464	24.4808
Q04175	Importin beta SMX1 OS=Saccharomyces cerevisiae (strain ATCC 204508 / S288c) OX=559292 GN=SXM1 PE=1 SV=1	SXM1	53	11	15	1.107	0.604653	0.960179	23.959
P38177	Uncharacterized protein YBL086C OS=Saccharomyces cerevisiae (strain ATCC 204508 / S288c) OX=559292 GN=YBL086C PE=1 SV=1		53	9	32	1.025	0.917167	0.986325	23.6555
P40358	DnaJ-like chaperone JEM1 OS=Saccharomyces cerevisiae (strain ATCC 204508 / S288c) OX=559292 GN=JEM1 PE=1 SV=3	JEM1	53	15	24	1.018	0.940569	0.990571	24.1363
P36163	Mitochondrial metalloendopeptidase OMA1 OS=Saccharomyces cerevisiae (strain ATCC 204508 / S288c) OX=559292 GN=OMA1 PE=1 SV=2	OMA1	53	8	34	0.933	0.611877	0.960179	24.4506
Q12335	Protoplast secreted protein 2 OS=Saccharomyces cerevisiae (strain ATCC 204508 / S288c) OX=559292 GN=PST2 PE=1 SV=1	PST2	53	7	60	0.898	0.4307	0.927415	25.2106
P41277	Glycerol-1-phosphate phosphohydrolase 1 OS=Saccharomyces cerevisiae (strain ATCC 204508 / S288c) OX=559292 GN=GPP1 PE=1 SV=3	GPP1	53	7	63	0.891	0.555063	0.950145	23.0996
P38996	Nuclear polyadenylated RNA-binding protein 3 OS=Saccharomyces cerevisiae (strain ATCC 204508 / S288c) OX=559292 GN=NAB3 PE=1 SV=1	NAB3	53	14	26	0.711	0.0553723	0.524791	23.2814
P15705	Heat shock protein STI1 OS=Saccharomyces cerevisiae (strain ATCC 204508 / S288c) OX=559292 GN=STI1 PE=1 SV=1	STI1	53	18	36	0.707	0.0708287	0.586073	23.1194
P53091	DNA replication licensing factor MCM6 OS=Saccharomyces cerevisiae (strain ATCC 204508 / S288c) OX=559292 GN=MCM6 PE=1 SV=2	MCM6	52	16	21	2.677	8.90343e-08	7.51047e-06	23.5303
Q02884	Elongator complex protein 4 OS=Saccharomyces cerevisiae (strain ATCC 204508 / S288c) OX=559292 GN=ELP4 PE=1 SV=1	ELP4	52	11	29	1.353	0.100315	0.674204	23.6314
P21264	Phosphoribosylaminoimidazole carboxylase OS=Saccharomyces cerevisiae (strain ATCC 204508 / S288c) OX=559292 GN=ADE2 PE=1 SV=1	ADE2	52	16	32	1.177	0.368773	0.893292	24.3297
P53199	Sterol-4-alpha-carboxylate 3-dehydrogenase, decarboxylating OS=Saccharomyces cerevisiae (strain ATCC 204508 / S288c) OX=559292 GN=ERG26 PE=1 SV=1	ERG26	52	10	40	1.111	0.574875	0.950145	24.3805
P22224	Exocyst complex component SEC15 OS=Saccharomyces cerevisiae (strain ATCC 204508 / S288c) OX=559292 GN=SEC15 PE=1 SV=2	SEC15	52	12	15	1.075	0.705905	0.971037	23.852
Q12522	Eukaryotic translation initiation factor 6 OS=Saccharomyces cerevisiae (strain ATCC 204508 / S288c) OX=559292 GN=TIF6 PE=1 SV=1	TIF6	52	7	61	1.018	0.981124	0.999881	24.9267
Q12451	Oxysterol-binding protein homolog 2 OS=Saccharomyces cerevisiae (strain ATCC 204508 / S288c) OX=559292 GN=OSH2 PE=1 SV=1	OSH2	52	18	19	0.995	0.976937	0.999326	22.9446
P23797	N-acetylglucosaminyl-phosphatidylinositol de-N-acetylase OS=Saccharomyces cerevisiae (strain ATCC 204508 / S288c) OX=559292 GN=GPI12 PE=1 SV=2	GPI12	52	8	31	0.916	0.626864	0.960179	24.0916
P34167	Eukaryotic translation initiation factor 4B OS=Saccharomyces cerevisiae (strain ATCC 204508 / S288c) OX=559292 GN=TIF3 PE=1 SV=1	TIF3	52	15	48	0.875	0.420119	0.925536	24.274
Q03558	NADPH dehydrogenase 2 OS=Saccharomyces cerevisiae (strain ATCC 204508 / S288c) OX=559292 GN=OYE2 PE=1 SV=3	OYE2	52	14	51	0.845	0.343084	0.889851	23.9469
P33418	Exportin-T OS=Saccharomyces cerevisiae (strain ATCC 204508 / S288c) OX=559292 GN=LOS1 PE=1 SV=1	LOS1	51	15	15	1.79	0.00141813	0.0501136	23.7847
P32767	Importin beta-like protein KAP122 OS=Saccharomyces cerevisiae (strain ATCC 204508 / S288c) OX=559292 GN=KAP122 PE=1 SV=1	KAP122	51	13	16	1.506	0.0278504	0.375028	24.0003
P38262	SIR4-interacting protein SIF2 OS=Saccharomyces cerevisiae (strain ATCC 204508 / S288c) OX=559292 GN=SIF2 PE=1 SV=2	SIF2	51	14	38	1.269	0.211624	0.817872	23.9277
Q05949	Protein BUR2 OS=Saccharomyces cerevisiae (strain ATCC 204508 / S288c) OX=559292 GN=BUR2 PE=1 SV=1	BUR2	51	10	34	1.235	0.250066	0.832475	24.0915
Q03010	Transcriptional regulatory protein UME1 OS=Saccharomyces cerevisiae (strain ATCC 204508 / S288c) OX=559292 GN=UME1 PE=1 SV=1	UME1	51	12	45	1.148	0.456641	0.932137	23.3233
P46947	Pre-mRNA-splicing factor CWC26 OS=Saccharomyces cerevisiae (strain ATCC 204508 / S288c) OX=559292 GN=BUD13 PE=1 SV=1	BUD13	51	10	42	1.148	0.454441	0.932137	23.3013
Q12154	ATPase GET3 OS=Saccharomyces cerevisiae (strain ATCC 204508 / S288c) OX=559292 GN=GET3 PE=1 SV=1	GET3	51	10	35	0.948	0.756928	0.983536	24.0011
P22139	DNA-directed RNA polymerases I, II, and III subunit RPABC5 OS=Saccharomyces cerevisiae (strain ATCC 204508 / S288c) OX=559292 GN=RPB10 PE=1 SV=2	RPB10	51	5	63	0.945	0.633905	0.960179	25.855
P38219	Obg-like ATPase 1 OS=Saccharomyces cerevisiae (strain ATCC 204508 / S288c) OX=559292 GN=OLA1 PE=1 SV=1	OLA1	51	18	53	0.904	0.470258	0.939388	24.6785
P0CX43	60S ribosomal protein L1-A OS=Saccharomyces cerevisiae (strain ATCC 204508 / S288c) OX=559292 GN=RPL1A PE=1 SV=1	RPL1A	51	8	40	0.901	0.522521	0.947432	24.3001
Q00764	Alpha,alpha-trehalose-phosphate synthase [UDP-forming] 56 kDa subunit OS=Saccharomyces cerevisiae (strain ATCC 204508 / S288c) OX=559292 GN=TPS1 PE=1 SV=2	TPS1	51	11	30	0.849	0.377805	0.900065	23.7223
P53326	Uncharacterized protein YGR266W OS=Saccharomyces cerevisiae (strain ATCC 204508 / S288c) OX=559292 GN=YGR266W PE=1 SV=1		51	15	30	0.839	0.344624	0.889851	23.7015
P07248	Regulatory protein ADR1 OS=Saccharomyces cerevisiae (strain ATCC 204508 / S288c) OX=559292 GN=ADR1 PE=1 SV=2	ADR1	50	14	16	1.242	0.241604	0.831616	23.752
Q04491	Protein transport protein SEC13 OS=Saccharomyces cerevisiae (strain ATCC 204508 / S288c) OX=559292 GN=SEC13 PE=1 SV=1	SEC13	50	10	38	1.193	0.342467	0.889851	24.8113
P41903	Peroxisomal acyl-coenzyme A thioester hydrolase 1 OS=Saccharomyces cerevisiae (strain ATCC 204508 / S288c) OX=559292 GN=TES1 PE=1 SV=1	TES1	50	11	35	1.135	0.487964	0.946453	23.817
P17695	Glutaredoxin-2, mitochondrial OS=Saccharomyces cerevisiae (strain ATCC 204508 / S288c) OX=559292 GN=GRX2 PE=1 SV=3	GRX2	50	8	64	1.046	0.838741	0.983536	24.3432
P38873	Target of rapamycin complex 1 subunit KOG1 OS=Saccharomyces cerevisiae (strain ATCC 204508 / S288c) OX=559292 GN=KOG1 PE=1 SV=2	KOG1	50	16	15	1.037	0.84064	0.983536	22.7237
P32784	Glycerol-3-phosphate O-acyltransferase 1 OS=Saccharomyces cerevisiae (strain ATCC 204508 / S288c) OX=559292 GN=SCT1 PE=1 SV=3	SCT1	50	10	13	1.032	0.855928	0.985484	23.1835
Q12389	ATP-dependent RNA helicase DBP10 OS=Saccharomyces cerevisiae (strain ATCC 204508 / S288c) OX=559292 GN=DBP10 PE=1 SV=2	DBP10	50	20	26	1.019	0.987113	0.999881	25.4182
Q03769	Epsin-5 OS=Saccharomyces cerevisiae (strain ATCC 204508 / S288c) OX=559292 GN=ENT5 PE=1 SV=1	ENT5	50	8	23	1.008	0.974273	0.999326	23.4705
Q12136	Something about silencing protein 10 OS=Saccharomyces cerevisiae (strain ATCC 204508 / S288c) OX=559292 GN=SAS10 PE=1 SV=1	SAS10	50	13	24	0.799	0.215554	0.817872	23.567
P32597	Nuclear protein STH1/NPS1 OS=Saccharomyces cerevisiae (strain ATCC 204508 / S288c) OX=559292 GN=STH1 PE=1 SV=1	STH1	50	17	14	0.765	0.130635	0.758692	23.3857
P22203	V-type proton ATPase subunit E OS=Saccharomyces cerevisiae (strain ATCC 204508 / S288c) OX=559292 GN=VMA4 PE=1 SV=4	VMA4	50	12	68	0.702	0.0476485	0.488631	23.5786
P38205	Multisite-specific tRNA:(cytosine-C(5))-methyltransferase OS=Saccharomyces cerevisiae (strain ATCC 204508 / S288c) OX=559292 GN=NCL1 PE=1 SV=1	NCL1	50	14	28	0.697	0.0466708	0.482388	23.9563
P53119	Probable E3 ubiquitin-protein ligase HUL5 OS=Saccharomyces cerevisiae (strain ATCC 204508 / S288c) OX=559292 GN=HUL5 PE=1 SV=1	HUL5	49	11	17	1.288	0.167295	0.788759	23.4555
P40484	DBF2 kinase activator protein MOB1 OS=Saccharomyces cerevisiae (strain ATCC 204508 / S288c) OX=559292 GN=MOB1 PE=1 SV=2	MOB1	49	7	35	1.196	0.342051	0.889851	22.5972
P38689	Ribose-phosphate pyrophosphokinase 3 OS=Saccharomyces cerevisiae (strain ATCC 204508 / S288c) OX=559292 GN=PRS3 PE=1 SV=1	PRS3	49	11	41	1.156	0.416479	0.922579	24.6722
Q02979	Glycerophosphocholine phosphodiesterase GDE1 OS=Saccharomyces cerevisiae (strain ATCC 204508 / S288c) OX=559292 GN=GDE1 PE=1 SV=1	GDE1	49	15	19	1.151	0.452782	0.932137	23.5288
P42900	Sigma-like sequence protein 1, mitochondrial OS=Saccharomyces cerevisiae (strain ATCC 204508 / S288c) OX=559292 GN=SLS1 PE=1 SV=1	SLS1	49	15	34	1.135	0.497491	0.946453	23.0213
P38225	Very long-chain fatty acid transport protein OS=Saccharomyces cerevisiae (strain ATCC 204508 / S288c) OX=559292 GN=FAT1 PE=1 SV=2	FAT1	49	11	20	1.112	0.563652	0.950145	24.261
P36775	Lon protease homolog, mitochondrial OS=Saccharomyces cerevisiae (strain ATCC 204508 / S288c) OX=559292 GN=PIM1 PE=1 SV=2	PIM1	49	17	22	1.091	0.647949	0.960803	22.8761
P36000	AP-1 complex subunit beta-1 OS=Saccharomyces cerevisiae (strain ATCC 204508 / S288c) OX=559292 GN=APL2 PE=1 SV=1	APL2	49	20	27	1.077	0.690014	0.968594	24.5059
P36094	Spindle pole body component SPC42 OS=Saccharomyces cerevisiae (strain ATCC 204508 / S288c) OX=559292 GN=SPC42 PE=1 SV=1	SPC42	49	12	49	1.063	0.726539	0.977707	23.1941
P38922	Protein HRB1 OS=Saccharomyces cerevisiae (strain ATCC 204508 / S288c) OX=559292 GN=HRB1 PE=1 SV=2	HRB1	49	13	42	1.041	0.8304	0.983536	23.7006
P14741	Translation initiation factor eIF-2B subunit alpha OS=Saccharomyces cerevisiae (strain ATCC 204508 / S288c) OX=559292 GN=GCN3 PE=1 SV=1	GCN3	49	12	48	1.026	0.899405	0.985583	24.0447
P38624	Proteasome subunit beta type-1 OS=Saccharomyces cerevisiae (strain ATCC 204508 / S288c) OX=559292 GN=PRE3 PE=1 SV=2	PRE3	49	10	64	0.983	0.910224	0.985605	24.134
Q08962	60S ribosome subunit biogenesis protein NIP7 OS=Saccharomyces cerevisiae (strain ATCC 204508 / S288c) OX=559292 GN=NIP7 PE=1 SV=1	NIP7	49	8	51	0.967	0.736945	0.978725	25.1717
P25293	Nucleosome assembly protein OS=Saccharomyces cerevisiae (strain ATCC 204508 / S288c) OX=559292 GN=NAP1 PE=1 SV=2	NAP1	49	10	38	0.903	0.571323	0.950145	23.7937
P54839	Hydroxymethylglutaryl-CoA synthase OS=Saccharomyces cerevisiae (strain ATCC 204508 / S288c) OX=559292 GN=ERG13 PE=1 SV=1	ERG13	49	10	24	0.875	0.461606	0.935736	23.7853
Q04177	U3 small nucleolar RNA-associated protein 5 OS=Saccharomyces cerevisiae (strain ATCC 204508 / S288c) OX=559292 GN=UTP5 PE=1 SV=1	UTP5	49	12	26	0.851	0.379133	0.900485	23.9704
P53204	Nicotinamide/nicotinic acid mononucleotide adenylyltransferase 2 OS=Saccharomyces cerevisiae (strain ATCC 204508 / S288c) OX=559292 GN=NMA2 PE=1 SV=1	NMA2	49	7	37	0.848	0.388642	0.90741	23.0741
P20436	DNA-directed RNA polymerases I, II, and III subunit RPABC3 OS=Saccharomyces cerevisiae (strain ATCC 204508 / S288c) OX=559292 GN=RPB8 PE=1 SV=1	RPB8	49	7	51	0.797	0.135493	0.761184	24.5886
Q07938	S-methyl-5'-thioadenosine phosphorylase OS=Saccharomyces cerevisiae (strain ATCC 204508 / S288c) OX=559292 GN=MEU1 PE=1 SV=1	MEU1	48	8	35	1.286	0.169908	0.790588	23.83
P32794	ATPase family gene 2 protein OS=Saccharomyces cerevisiae (strain ATCC 204508 / S288c) OX=559292 GN=AFG2 PE=1 SV=1	AFG2	48	16	27	1.241	0.242968	0.831616	23.6727
P25583	Karyogamy protein KAR4 OS=Saccharomyces cerevisiae (strain ATCC 204508 / S288c) OX=559292 GN=KAR4 PE=1 SV=1	KAR4	48	14	54	1.148	0.457692	0.932137	23.7663
P38968	Protein transport protein SEC31 OS=Saccharomyces cerevisiae (strain ATCC 204508 / S288c) OX=559292 GN=SEC31 PE=1 SV=3	SEC31	48	16	16	1.05	0.811113	0.983536	23.6565
Q04409	Putative glucokinase-2 OS=Saccharomyces cerevisiae (strain ATCC 204508 / S288c) OX=559292 GN=EMI2 PE=1 SV=1	EMI2	48	11	28	1.036	0.876089	0.985583	23.9461
P32454	Aminopeptidase 2, mitochondrial OS=Saccharomyces cerevisiae (strain ATCC 204508 / S288c) OX=559292 GN=APE2 PE=1 SV=4	APE2	48	16	24	0.997	0.984922	0.999881	23.7433
Q12028	AP-1 complex subunit gamma-1 OS=Saccharomyces cerevisiae (strain ATCC 204508 / S288c) OX=559292 GN=APL4 PE=1 SV=1	APL4	48	15	23	0.989	0.94053	0.990571	24.0783
Q08959	Phosphatidylglycerol phospholipase C OS=Saccharomyces cerevisiae (strain ATCC 204508 / S288c) OX=559292 GN=PGC1 PE=1 SV=1	PGC1	48	9	36	0.989	0.945193	0.990853	23.8326
Q04651	ER-derived vesicles protein ERV41 OS=Saccharomyces cerevisiae (strain ATCC 204508 / S288c) OX=559292 GN=ERV41 PE=1 SV=1	ERV41	48	8	24	0.967	0.82046	0.983536	24.2195
P39939	40S ribosomal protein S26-B OS=Saccharomyces cerevisiae (strain ATCC 204508 / S288c) OX=559292 GN=RPS26B PE=1 SV=1	RPS26B	48	4	38	0.893	0.410703	0.918723	26.128
P0CX53	60S ribosomal protein L12-A OS=Saccharomyces cerevisiae (strain ATCC 204508 / S288c) OX=559292 GN=RPL12A PE=1 SV=1	RPL12A	48	7	49	0.801	0.139815	0.761184	24.7519
P22146	1,3-beta-glucanosyltransferase GAS1 OS=Saccharomyces cerevisiae (strain ATCC 204508 / S288c) OX=559292 GN=GAS1 PE=1 SV=2	GAS1	48	10	17	0.749	0.0587012	0.539538	24.7874
P40009	Golgi apyrase OS=Saccharomyces cerevisiae (strain ATCC 204508 / S288c) OX=559292 GN=YND1 PE=1 SV=1	YND1	47	16	33	1.12	0.540807	0.947432	23.8184
Q06511	Ribosomal RNA-processing protein 15 OS=Saccharomyces cerevisiae (strain ATCC 204508 / S288c) OX=559292 GN=RRP15 PE=1 SV=1	RRP15	47	8	32	1.114	0.596224	0.959462	24.925
Q12452	3-keto-steroid reductase OS=Saccharomyces cerevisiae (strain ATCC 204508 / S288c) OX=559292 GN=ERG27 PE=1 SV=1	ERG27	47	9	23	1.093	0.640108	0.960179	23.8649
Q12159	RNA annealing protein YRA1 OS=Saccharomyces cerevisiae (strain ATCC 204508 / S288c) OX=559292 GN=YRA1 PE=1 SV=2	YRA1	47	10	41	1.043	0.866305	0.985583	24.6567
P53952	Uncharacterized protein YNL050C OS=Saccharomyces cerevisiae (strain ATCC 204508 / S288c) OX=559292 GN=YNL050C PE=4 SV=1		47	10	48	1.026	0.911817	0.985813	23.9668
P38742	Nitrogen permease regulator 3 OS=Saccharomyces cerevisiae (strain ATCC 204508 / S288c) OX=559292 GN=NPR3 PE=1 SV=1	NPR3	47	15	16	0.963	0.825588	0.983536	23.5627
Q03653	Protein EFR3 OS=Saccharomyces cerevisiae (strain ATCC 204508 / S288c) OX=559292 GN=EFR3 PE=1 SV=1	EFR3	47	15	21	0.933	0.689506	0.968594	23.4152
P33750	Protein SOF1 OS=Saccharomyces cerevisiae (strain ATCC 204508 / S288c) OX=559292 GN=SOF1 PE=1 SV=1	SOF1	47	14	36	0.877	0.447086	0.927934	24.1595
P37297	Phosphatidylinositol 4-kinase STT4 OS=Saccharomyces cerevisiae (strain ATCC 204508 / S288c) OX=559292 GN=STT4 PE=1 SV=1	STT4	46	16	12	1.305	0.150729	0.773685	22.4496
Q12142	Autophagy-related protein 9 OS=Saccharomyces cerevisiae (strain ATCC 204508 / S288c) OX=559292 GN=ATG9 PE=1 SV=1	ATG9	46	16	20	1.25	0.228459	0.817872	23.5911
Q03305	Protein arginine N-methyltransferase 2 OS=Saccharomyces cerevisiae (strain ATCC 204508 / S288c) OX=559292 GN=RMT2 PE=1 SV=1	RMT2	46	10	33	1.212	0.29638	0.861464	24.9927
P12688	Serine/threonine-protein kinase YPK1 OS=Saccharomyces cerevisiae (strain ATCC 204508 / S288c) OX=559292 GN=YPK1 PE=1 SV=2	YPK1	46	10	27	1.131	0.527954	0.947432	22.0047
Q06103	26S proteasome regulatory subunit RPN7 OS=Saccharomyces cerevisiae (strain ATCC 204508 / S288c) OX=559292 GN=RPN7 PE=1 SV=3	RPN7	46	9	24	1.105	0.585307	0.956013	23.443
P00546	Cyclin-dependent kinase 1 OS=Saccharomyces cerevisiae (strain ATCC 204508 / S288c) OX=559292 GN=CDC28 PE=1 SV=1	CDC28	46	9	34	1.058	0.795939	0.983536	24.6198
Q07878	Vacuolar protein sorting-associated protein 13 OS=Saccharomyces cerevisiae (strain ATCC 204508 / S288c) OX=559292 GN=VPS13 PE=1 SV=1	VPS13	46	27	10	1.056	0.769182	0.983536	23.8451
P07213	Mitochondrial import receptor subunit TOM70 OS=Saccharomyces cerevisiae (strain ATCC 204508 / S288c) OX=559292 GN=TOM70 PE=1 SV=2	TOM70	46	12	23	0.951	0.657981	0.96249	27.8101
P38333	Essential nuclear protein 1 OS=Saccharomyces cerevisiae (strain ATCC 204508 / S288c) OX=559292 GN=ENP1 PE=1 SV=1	ENP1	46	19	46	0.93	0.67232	0.966349	23.3497
P49090	Asparagine synthetase [glutamine-hydrolyzing] 2 OS=Saccharomyces cerevisiae (strain ATCC 204508 / S288c) OX=559292 GN=ASN2 PE=1 SV=2	ASN2	46	10	31	0.86	0.305862	0.861643	24.5892
P13663	Aspartate-semialdehyde dehydrogenase OS=Saccharomyces cerevisiae (strain ATCC 204508 / S288c) OX=559292 GN=HOM2 PE=1 SV=1	HOM2	46	13	49	0.792	0.189354	0.810409	24.1321
P10614	Lanosterol 14-alpha demethylase OS=Saccharomyces cerevisiae (strain ATCC 204508 / S288c) OX=559292 GN=ERG11 PE=1 SV=1	ERG11	46	11	31	0.677	0.0287365	0.379525	23.3252
P39113	Regulatory protein CAT8 OS=Saccharomyces cerevisiae (strain ATCC 204508 / S288c) OX=559292 GN=CAT8 PE=1 SV=2	CAT8	45	18	18	1.578	0.00780205	0.174379	25.0562
P38737	Proteasome component ECM29 OS=Saccharomyces cerevisiae (strain ATCC 204508 / S288c) OX=559292 GN=ECM29 PE=1 SV=1	ECM29	45	20	15	1.257	0.199561	0.814683	23.1414
Q05942	Ribosome assembly protein 3 OS=Saccharomyces cerevisiae (strain ATCC 204508 / S288c) OX=559292 GN=RSA3 PE=1 SV=1	RSA3	45	8	35	1.176	0.388393	0.90741	25.0671
Q12018	Cell division control protein 53 OS=Saccharomyces cerevisiae (strain ATCC 204508 / S288c) OX=559292 GN=CDC53 PE=1 SV=1	CDC53	45	18	25	1.163	0.434568	0.927934	23.9794
P38236	Protein MUM2 OS=Saccharomyces cerevisiae (strain ATCC 204508 / S288c) OX=559292 GN=MUM2 PE=1 SV=1	MUM2	45	9	32	1.145	0.463959	0.937006	24.3432
P80428	Actin-related protein 4 OS=Saccharomyces cerevisiae (strain ATCC 204508 / S288c) OX=559292 GN=ARP4 PE=1 SV=1	ARP4	45	9	22	1.134	0.498243	0.946453	23.3842
P04050	DNA-directed RNA polymerase II subunit RPB1 OS=Saccharomyces cerevisiae (strain ATCC 204508 / S288c) OX=559292 GN=RPO21 PE=1 SV=2	RPO21	45	15	13	1.036	0.873932	0.985583	23.653
Q08269	Magnesium transporter ALR1 OS=Saccharomyces cerevisiae (strain ATCC 204508 / S288c) OX=559292 GN=ALR1 PE=1 SV=1	ALR1	45	14	25	1	0.978808	0.999881	23.8936
P53136	Ribosome biogenesis protein NSA1 OS=Saccharomyces cerevisiae (strain ATCC 204508 / S288c) OX=559292 GN=NSA1 PE=1 SV=1	NSA1	45	15	49	0.97	0.829964	0.983536	24.2723
P33767	Dolichyl-diphosphooligosaccharide--protein glycosyltransferase subunit WBP1 OS=Saccharomyces cerevisiae (strain ATCC 204508 / S288c) OX=559292 GN=WBP1 PE=1 SV=1	WBP1	45	10	33	0.903	0.558303	0.950145	24.0178
P32599	Fimbrin OS=Saccharomyces cerevisiae (strain ATCC 204508 / S288c) OX=559292 GN=SAC6 PE=1 SV=1	SAC6	45	14	28	0.891	0.527218	0.947432	23.758
Q03308	Vacuolar protein sorting-associated protein 16 OS=Saccharomyces cerevisiae (strain ATCC 204508 / S288c) OX=559292 GN=VPS16 PE=1 SV=2	VPS16	45	12	21	0.883	0.514847	0.947432	22.8713
Q12009	tRNA (guanine-N(7)-)-methyltransferase OS=Saccharomyces cerevisiae (strain ATCC 204508 / S288c) OX=559292 GN=TRM8 PE=1 SV=1	TRM8	45	10	37	0.845	0.279845	0.852907	24.36
P09938	Ribonucleoside-diphosphate reductase small chain 1 OS=Saccharomyces cerevisiae (strain ATCC 204508 / S288c) OX=559292 GN=RNR2 PE=1 SV=2	RNR2	45	10	32	0.837	0.26813	0.836403	24.3504
P35189	Transcription initiation factor TFIID subunit 14 OS=Saccharomyces cerevisiae (strain ATCC 204508 / S288c) OX=559292 GN=TAF14 PE=1 SV=1	TAF14	44	9	59	1.234	0.241033	0.831616	24.7096
P40047	Aldehyde dehydrogenase 5, mitochondrial OS=Saccharomyces cerevisiae (strain ATCC 204508 / S288c) OX=559292 GN=ALD5 PE=1 SV=4	ALD5	44	11	28	1.179	0.368502	0.893292	23.4143
P32457	Cell division control protein 3 OS=Saccharomyces cerevisiae (strain ATCC 204508 / S288c) OX=559292 GN=CDC3 PE=1 SV=3	CDC3	44	8	21	1.049	0.800581	0.983536	23.8439
Q04062	26S proteasome regulatory subunit RPN9 OS=Saccharomyces cerevisiae (strain ATCC 204508 / S288c) OX=559292 GN=RPN9 PE=1 SV=1	RPN9	44	10	26	0.982	0.807788	0.983536	25.6284
P07280	40S ribosomal protein S19-A OS=Saccharomyces cerevisiae (strain ATCC 204508 / S288c) OX=559292 GN=RPS19A PE=1 SV=2	RPS19A	44	6	35	0.946	0.670296	0.965218	24.4287
P40078	Ribosome biogenesis protein NSA2 OS=Saccharomyces cerevisiae (strain ATCC 204508 / S288c) OX=559292 GN=NSA2 PE=1 SV=1	NSA2	44	8	31	0.913	0.611597	0.960179	23.9299
P43616	Cys-Gly metallodipeptidase DUG1 OS=Saccharomyces cerevisiae (strain ATCC 204508 / S288c) OX=559292 GN=DUG1 PE=1 SV=1	DUG1	44	11	31	0.909	0.607258	0.960179	23.8699
P08524	Farnesyl pyrophosphate synthase OS=Saccharomyces cerevisiae (strain ATCC 204508 / S288c) OX=559292 GN=ERG20 PE=1 SV=2	ERG20	44	11	39	0.881	0.472273	0.942025	23.9508
P54837	Endoplasmic reticulum vesicle protein 25 OS=Saccharomyces cerevisiae (strain ATCC 204508 / S288c) OX=559292 GN=ERV25 PE=1 SV=1	ERV25	44	7	43	0.772	0.0854729	0.631389	24.6902
P33775	Dolichyl-phosphate-mannose--protein mannosyltransferase 1 OS=Saccharomyces cerevisiae (strain ATCC 204508 / S288c) OX=559292 GN=PMT1 PE=1 SV=1	PMT1	44	9	13	0.75	0.119563	0.739266	23.7569
P38224	Factor-induced gene 1 protein OS=Saccharomyces cerevisiae (strain ATCC 204508 / S288c) OX=559292 GN=FIG1 PE=1 SV=1	FIG1	44	7	28	0.721	0.0664947	0.569746	24.0107
P25340	Delta(24(24(1)))-sterol reductase OS=Saccharomyces cerevisiae (strain ATCC 204508 / S288c) OX=559292 GN=ERG4 PE=1 SV=2	ERG4	44	10	16	0.568	0.0024954	0.0746323	23.9245
P36119	Uncharacterized protein YKR023W OS=Saccharomyces cerevisiae (strain ATCC 204508 / S288c) OX=559292 GN=YKR023W PE=1 SV=1	RQT4	43	11	27	1.266	0.199951	0.814683	23.7657
P38854	Topoisomerase I damage affected protein 11 OS=Saccharomyces cerevisiae (strain ATCC 204508 / S288c) OX=559292 GN=TDA11 PE=1 SV=1	TDA11	43	10	26	1.249	0.239058	0.831299	22.9373
P32263	Pyrroline-5-carboxylate reductase OS=Saccharomyces cerevisiae (strain ATCC 204508 / S288c) OX=559292 GN=PRO3 PE=1 SV=1	PRO3	43	9	50	1.079	0.707105	0.971666	24.3023
P33399	La protein homolog OS=Saccharomyces cerevisiae (strain ATCC 204508 / S288c) OX=559292 GN=LHP1 PE=1 SV=2	LHP1	43	11	35	1.046	0.838976	0.983536	23.6306
Q04868	Elongator complex protein 6 OS=Saccharomyces cerevisiae (strain ATCC 204508 / S288c) OX=559292 GN=ELP6 PE=1 SV=1	ELP6	43	7	47	1.01	0.945383	0.990853	24.8827
P32914	Transcription elongation factor SPT4 OS=Saccharomyces cerevisiae (strain ATCC 204508 / S288c) OX=559292 GN=SPT4 PE=1 SV=1	SPT4	43	5	84	0.986	0.914649	0.986082	24.1999
P36084	Splicing factor MUD2 OS=Saccharomyces cerevisiae (strain ATCC 204508 / S288c) OX=559292 GN=MUD2 PE=1 SV=3	MUD2	43	12	28	0.97	0.779231	0.983536	24.6763
P40525	60S ribosomal protein L34-B OS=Saccharomyces cerevisiae (strain ATCC 204508 / S288c) OX=559292 GN=RPL34B PE=1 SV=1	RPL34B	43	3	26	0.959	0.699621	0.970563	26.5352
P43582	WW domain-containing protein WWM1 OS=Saccharomyces cerevisiae (strain ATCC 204508 / S288c) OX=559292 GN=WWM1 PE=1 SV=1	WWM1	43	3	34	0.955	0.806211	0.983536	22.1985
P40362	U3 small nucleolar RNA-associated protein 18 OS=Saccharomyces cerevisiae (strain ATCC 204508 / S288c) OX=559292 GN=UTP18 PE=1 SV=1	UTP18	43	10	27	0.931	0.686795	0.968594	23.8778
P39719	Flavin carrier protein 2 OS=Saccharomyces cerevisiae (strain ATCC 204508 / S288c) OX=559292 GN=FLC2 PE=1 SV=2	FLC2	43	10	21	0.904	0.557521	0.950145	23.5895
P25586	KRR1 small subunit processome component OS=Saccharomyces cerevisiae (strain ATCC 204508 / S288c) OX=559292 GN=KRR1 PE=1 SV=1	KRR1	43	11	43	0.889	0.49517	0.946453	23.5811
Q03973	High mobility group protein 1 OS=Saccharomyces cerevisiae (strain ATCC 204508 / S288c) OX=559292 GN=HMO1 PE=1 SV=1	HMO1	43	8	48	0.875	0.340765	0.889851	25.0192
Q12165	ATP synthase subunit delta, mitochondrial OS=Saccharomyces cerevisiae (strain ATCC 204508 / S288c) OX=559292 GN=ATP16 PE=1 SV=1	ATP16	43	4	50	0.658	0.0215194	0.329083	23.6816
P23639	Proteasome subunit alpha type-2 OS=Saccharomyces cerevisiae (strain ATCC 204508 / S288c) OX=559292 GN=PRE8 PE=1 SV=1	PRE8	42	11	54	1.154	0.43426	0.927934	24.0711
P53731	Actin-related protein 2/3 complex subunit 2 OS=Saccharomyces cerevisiae (strain ATCC 204508 / S288c) OX=559292 GN=ARC35 PE=1 SV=1	ARC35	42	11	35	1.149	0.453973	0.932137	24.0996
P20795	Vacuolar protein sorting-associated protein 33 OS=Saccharomyces cerevisiae (strain ATCC 204508 / S288c) OX=559292 GN=VPS33 PE=1 SV=1	VPS33	42	12	21	1.14	0.490245	0.946453	23.6556
P47170	Vacuolar membrane-associated protein IML1 OS=Saccharomyces cerevisiae (strain ATCC 204508 / S288c) OX=559292 GN=IML1 PE=1 SV=1	IML1	42	18	13	1.057	0.74664	0.980877	23.2258
P53891	Uncharacterized protein YNL165W OS=Saccharomyces cerevisiae (strain ATCC 204508 / S288c) OX=559292 GN=YNL165W PE=4 SV=1		42	10	38	1.023	0.905062	0.985583	22.4258
Q02821	Importin subunit alpha OS=Saccharomyces cerevisiae (strain ATCC 204508 / S288c) OX=559292 GN=SRP1 PE=1 SV=1	SRP1	42	10	25	0.953	0.778068	0.983536	24.1292
P13045	Protein GAL3 OS=Saccharomyces cerevisiae (strain ATCC 204508 / S288c) OX=559292 GN=GAL3 PE=1 SV=2	GAL3	42	4	13	0.911	0.698578	0.970563	20.5692
P11655	Guanine nucleotide-exchange factor SEC12 OS=Saccharomyces cerevisiae (strain ATCC 204508 / S288c) OX=559292 GN=SEC12 PE=1 SV=1	SEC12	42	8	20	0.834	0.297073	0.861464	23.5992
P38972	Phosphoribosylformylglycinamidine synthase OS=Saccharomyces cerevisiae (strain ATCC 204508 / S288c) OX=559292 GN=ADE6 PE=1 SV=2	ADE6	42	19	22	0.799	0.221471	0.817872	23.17
P32419	Malate dehydrogenase, peroxisomal OS=Saccharomyces cerevisiae (strain ATCC 204508 / S288c) OX=559292 GN=MDH3 PE=1 SV=3	MDH3	42	12	44	0.791	0.196689	0.813738	23.4486
P08536	Sulfate adenylyltransferase OS=Saccharomyces cerevisiae (strain ATCC 204508 / S288c) OX=559292 GN=MET3 PE=1 SV=2	MET3	41	10	33	1.263	0.199946	0.814683	24.3235
P49955	U2 snRNP component HSH155 OS=Saccharomyces cerevisiae (strain ATCC 204508 / S288c) OX=559292 GN=HSH155 PE=1 SV=1	HSH155	41	14	19	1.258	0.208678	0.814945	23.3056
P35207	Antiviral helicase SKI2 OS=Saccharomyces cerevisiae (strain ATCC 204508 / S288c) OX=559292 GN=SKI2 PE=1 SV=2	SKI2	41	17	18	1.119	0.543469	0.948353	23.7532
Q06169	Peroxisomal membrane protein PEX30 OS=Saccharomyces cerevisiae (strain ATCC 204508 / S288c) OX=559292 GN=PEX30 PE=1 SV=1	PEX30	41	12	33	1.049	0.805462	0.983536	23.501
Q06704	Golgin IMH1 OS=Saccharomyces cerevisiae (strain ATCC 204508 / S288c) OX=559292 GN=IMH1 PE=1 SV=1	IMH1	41	14	18	0.976	0.887734	0.985583	23.8029
P38959	Vacuolar protein sorting-associated protein 41 OS=Saccharomyces cerevisiae (strain ATCC 204508 / S288c) OX=559292 GN=VPS41 PE=1 SV=2	VPS41	41	19	21	0.945	0.746495	0.980877	23.881
P38789	Ribosome biogenesis protein SSF1 OS=Saccharomyces cerevisiae (strain ATCC 204508 / S288c) OX=559292 GN=SSF1 PE=1 SV=1	SSF1	41	10	31	0.94	0.70222	0.970563	23.6267
P23542	Aspartate aminotransferase, cytoplasmic OS=Saccharomyces cerevisiae (strain ATCC 204508 / S288c) OX=559292 GN=AAT2 PE=1 SV=3	AAT2	41	12	38	0.92	0.643344	0.960179	23.5305
P29547	Elongation factor 1-gamma 1 OS=Saccharomyces cerevisiae (strain ATCC 204508 / S288c) OX=559292 GN=CAM1 PE=1 SV=2	CAM1	41	9	27	0.917	0.60317	0.960179	24.1744
P14772	Bile pigment transporter 1 OS=Saccharomyces cerevisiae (strain ATCC 204508 / S288c) OX=559292 GN=BPT1 PE=1 SV=2	BPT1	41	13	13	0.874	0.462202	0.936219	22.4201
P25379	Catabolic L-serine/threonine dehydratase OS=Saccharomyces cerevisiae (strain ATCC 204508 / S288c) OX=559292 GN=CHA1 PE=1 SV=2	CHA1	41	13	39	0.856	0.308865	0.863758	24.3992
P53723	UPF0674 endoplasmic reticulum membrane protein YNR021W OS=Saccharomyces cerevisiae (strain ATCC 204508 / S288c) OX=559292 GN=YNR021W PE=1 SV=3		41	9	28	0.813	0.264144	0.836243	23.5162
P48813	High-affinity glutamine permease OS=Saccharomyces cerevisiae (strain ATCC 204508 / S288c) OX=559292 GN=GNP1 PE=1 SV=2	GNP1	41	9	17	0.786	0.182925	0.800203	24.0264
P54113	Bifunctional purine biosynthesis protein ADE16 OS=Saccharomyces cerevisiae (strain ATCC 204508 / S288c) OX=559292 GN=ADE16 PE=1 SV=1	ADE16	41	9	32	0.779	0.184138	0.802392	22.9826
P14922	General transcriptional corepressor CYC8 OS=Saccharomyces cerevisiae (strain ATCC 204508 / S288c) OX=559292 GN=CYC8 PE=1 SV=2	CYC8	40	15	21	1.535	0.0197628	0.31512	23.762
Q08831	Protein VTS1 OS=Saccharomyces cerevisiae (strain ATCC 204508 / S288c) OX=559292 GN=VTS1 PE=1 SV=1	VTS1	40	10	37	1.329	0.127115	0.750939	23.505
Q99181	Protein HSH49 OS=Saccharomyces cerevisiae (strain ATCC 204508 / S288c) OX=559292 GN=HSH49 PE=1 SV=1	HSH49	40	7	35	1.269	0.202151	0.814945	23.6067
P38902	DNA-directed RNA polymerase II subunit RPB11 OS=Saccharomyces cerevisiae (strain ATCC 204508 / S288c) OX=559292 GN=RPB11 PE=1 SV=1	RPB11	40	8	59	1.255	0.223838	0.817872	24.0075
P42842	Essential for maintenance of the cell wall protein 1 OS=Saccharomyces cerevisiae (strain ATCC 204508 / S288c) OX=559292 GN=EMW1 PE=1 SV=1	EMW1	40	14	22	1.222	0.272858	0.843409	23.8094
P53721	Respiratory supercomplex factor 2, mitochondrial OS=Saccharomyces cerevisiae (strain ATCC 204508 / S288c) OX=559292 GN=RCF2 PE=1 SV=1	RCF2	40	5	17	1.158	0.425164	0.926414	24.1498
P36112	MICOS complex subunit MIC60 OS=Saccharomyces cerevisiae (strain ATCC 204508 / S288c) OX=559292 GN=MIC60 PE=1 SV=1	MIC60	40	12	33	0.985	0.931954	0.989959	22.9793
P11412	Glucose-6-phosphate 1-dehydrogenase OS=Saccharomyces cerevisiae (strain ATCC 204508 / S288c) OX=559292 GN=ZWF1 PE=1 SV=4	ZWF1	40	14	36	0.976	0.876772	0.985583	23.6559
Q02776	Mitochondrial import inner membrane translocase subunit TIM50 OS=Saccharomyces cerevisiae (strain ATCC 204508 / S288c) OX=559292 GN=TIM50 PE=1 SV=1	TIM50	40	8	21	0.972	0.858332	0.985583	23.3913
P53617	Protein NRD1 OS=Saccharomyces cerevisiae (strain ATCC 204508 / S288c) OX=559292 GN=NRD1 PE=1 SV=1	NRD1	40	11	27	0.86	0.413221	0.920552	23.519
P32529	DNA-directed RNA polymerase I subunit RPA12 OS=Saccharomyces cerevisiae (strain ATCC 204508 / S288c) OX=559292 GN=RPA12 PE=1 SV=1	RPA12	40	5	73	0.849	0.373657	0.897257	23.9034
P48164	40S ribosomal protein S7-B OS=Saccharomyces cerevisiae (strain ATCC 204508 / S288c) OX=559292 GN=RPS7B PE=1 SV=1	RPS7B	40	4	44	0.803	0.227189	0.817872	22.5849
P26786	40S ribosomal protein S7-A OS=Saccharomyces cerevisiae (strain ATCC 204508 / S288c) OX=559292 GN=RPS7A PE=1 SV=4	RPS7A	40	3	45	0.759	0.135906	0.761184	22.6079
P25573	Mitochondrial inner membrane i-AAA protease supercomplex subunit MGR1 OS=Saccharomyces cerevisiae (strain ATCC 204508 / S288c) OX=559292 GN=MGR1 PE=1 SV=1	MGR1	40	9	34	0.662	0.0306975	0.39115	22.9176
P32337	Importin subunit beta-3 OS=Saccharomyces cerevisiae (strain ATCC 204508 / S288c) OX=559292 GN=PSE1 PE=1 SV=2	PSE1	39	8	11	1.252	0.203142	0.814945	23.2234
Q12265	Ribose-phosphate pyrophosphokinase 5 OS=Saccharomyces cerevisiae (strain ATCC 204508 / S288c) OX=559292 GN=PRS5 PE=1 SV=1	PRS5	39	12	37	1.212	0.307365	0.861643	22.9806
Q03660	Trafficking protein particle complex II-specific subunit 130 OS=Saccharomyces cerevisiae (strain ATCC 204508 / S288c) OX=559292 GN=TRS130 PE=1 SV=1	TRS130	39	16	16	1.174	0.364735	0.893292	23.1891
P53330	Regulator of Ty1 transposition protein 102 OS=Saccharomyces cerevisiae (strain ATCC 204508 / S288c) OX=559292 GN=RTT102 PE=1 SV=2	RTT102	39	6	58	1.134	0.495538	0.946453	24.0359
Q01852	Mitochondrial import inner membrane translocase subunit TIM44 OS=Saccharomyces cerevisiae (strain ATCC 204508 / S288c) OX=559292 GN=TIM44 PE=1 SV=1	TIM44	39	13	32	1.126	0.514233	0.947432	24.4826
P25342	Cell division control protein 10 OS=Saccharomyces cerevisiae (strain ATCC 204508 / S288c) OX=559292 GN=CDC10 PE=1 SV=1	CDC10	39	9	35	1.094	0.642262	0.960179	23.6509
P0CX27	60S ribosomal protein L42-A OS=Saccharomyces cerevisiae (strain ATCC 204508 / S288c) OX=559292 GN=RPL42A PE=1 SV=1	RPL42A	39	3	14	1.034	0.943956	0.990853	24.8653
Q08484	GTPase-activating protein GYP1 OS=Saccharomyces cerevisiae (strain ATCC 204508 / S288c) OX=559292 GN=GYP1 PE=1 SV=1	GYP1	39	13	27	1.003	0.986565	0.999881	23.5991
P38286	Very-long-chain 3-oxoacyl-CoA reductase OS=Saccharomyces cerevisiae (strain ATCC 204508 / S288c) OX=559292 GN=IFA38 PE=1 SV=1	IFA38	39	7	31	0.985	0.886259	0.985583	23.6043
P53691	Peptidyl-prolyl cis-trans isomerase CPR6 OS=Saccharomyces cerevisiae (strain ATCC 204508 / S288c) OX=559292 GN=CPR6 PE=1 SV=1	CPR6	39	11	46	0.973	0.88409	0.985583	23.7224
P48236	Uncharacterized membrane protein YGR149W OS=Saccharomyces cerevisiae (strain ATCC 204508 / S288c) OX=559292 GN=YGR149W PE=1 SV=1	GPC1	39	10	29	0.899	0.572982	0.950145	23.154
P38172	MIOREX complex component 3 OS=Saccharomyces cerevisiae (strain ATCC 204508 / S288c) OX=559292 GN=MRX3 PE=1 SV=1	MRX3	39	9	45	0.835	0.322444	0.879936	24.0467
P16120	Threonine synthase OS=Saccharomyces cerevisiae (strain ATCC 204508 / S288c) OX=559292 GN=THR4 PE=1 SV=1	THR4	39	15	38	0.796	0.235246	0.824251	23.0503
P39007	Dolichyl-diphosphooligosaccharide--protein glycosyltransferase subunit STT3 OS=Saccharomyces cerevisiae (strain ATCC 204508 / S288c) OX=559292 GN=STT3 PE=1 SV=2	STT3	39	8	12	0.756	0.126804	0.750939	23.9426
Q06449	[PSI+] inducibility protein 3 OS=Saccharomyces cerevisiae (strain ATCC 204508 / S288c) OX=559292 GN=PIN3 PE=1 SV=1	PIN3	39	9	61	0.739	0.0834532	0.628273	24.1577
P25635	Periodic tryptophan protein 2 OS=Saccharomyces cerevisiae (strain ATCC 204508 / S288c) OX=559292 GN=PWP2 PE=1 SV=2	PWP2	39	14	18	0.716	0.0610749	0.546547	23.3611
P53038	Telomere length regulation protein TEL2 OS=Saccharomyces cerevisiae (strain ATCC 204508 / S288c) OX=559292 GN=TEL2 PE=1 SV=1	TEL2	38	10	14	1.599	0.0103143	0.206696	23.4873
Q6Q547	H/ACA ribonucleoprotein complex subunit NOP10 OS=Saccharomyces cerevisiae (strain ATCC 204508 / S288c) OX=559292 GN=NOP10 PE=1 SV=1	NOP10	38	5	55	1.511	0.0274308	0.371666	23.995
P21268	Cyclin-dependent kinase inhibitor FAR1 OS=Saccharomyces cerevisiae (strain ATCC 204508 / S288c) OX=559292 GN=FAR1 PE=1 SV=2	FAR1	38	15	29	1.314	0.144908	0.772479	22.9824
P18963	Inhibitory regulator protein IRA1 OS=Saccharomyces cerevisiae (strain ATCC 204508 / S288c) OX=559292 GN=IRA1 PE=1 SV=2	IRA1	38	16	6	1.152	0.421324	0.926337	23.194
P17065	Rab guanine nucleotide exchange factor SEC2 OS=Saccharomyces cerevisiae (strain ATCC 204508 / S288c) OX=559292 GN=SEC2 PE=1 SV=1	SEC2	38	13	21	1.024	0.88426	0.985583	23.1116
P27472	Glycogen [starch] synthase isoform 2 OS=Saccharomyces cerevisiae (strain ATCC 204508 / S288c) OX=559292 GN=GSY2 PE=1 SV=3	GSY2	38	11	34	1.024	0.906137	0.985583	22.5892
P40016	26S proteasome regulatory subunit RPN3 OS=Saccharomyces cerevisiae (strain ATCC 204508 / S288c) OX=559292 GN=RPN3 PE=1 SV=5	RPN3	38	9	24	1.017	0.942686	0.990853	23.3424
P32259	Mediator of RNA polymerase II transcription subunit 16 OS=Saccharomyces cerevisiae (strain ATCC 204508 / S288c) OX=559292 GN=SIN4 PE=1 SV=1	SIN4	38	14	16	1.004	0.977312	0.999326	24.3049
P17423	Homoserine kinase OS=Saccharomyces cerevisiae (strain ATCC 204508 / S288c) OX=559292 GN=THR1 PE=1 SV=4	THR1	38	7	24	0.954	0.789753	0.983536	23.8176
P38856	Clathrin coat assembly protein AP180A OS=Saccharomyces cerevisiae (strain ATCC 204508 / S288c) OX=559292 GN=YAP1801 PE=1 SV=1	YAP1801	38	6	15	0.925	0.658944	0.96249	23.2423
P40327	26S proteasome regulatory subunit 4 homolog OS=Saccharomyces cerevisiae (strain ATCC 204508 / S288c) OX=559292 GN=RPT2 PE=1 SV=3	RPT2	38	9	30	0.918	0.634492	0.960179	23.7945
Q06639	Chromatin structure-remodeling complex protein RSC3 OS=Saccharomyces cerevisiae (strain ATCC 204508 / S288c) OX=559292 GN=RSC3 PE=1 SV=1	RSC3	38	12	16	0.914	0.604528	0.960179	23.5712
P05318	60S acidic ribosomal protein P1-alpha OS=Saccharomyces cerevisiae (strain ATCC 204508 / S288c) OX=559292 GN=RPP1A PE=1 SV=4	RPP1A	38	4	82	0.875	0.340932	0.889851	25.1707
P27514	Low-affinity phosphate transporter PHO91 OS=Saccharomyces cerevisiae (strain ATCC 204508 / S288c) OX=559292 GN=PHO91 PE=1 SV=2	PHO91	38	13	25	0.82	0.290176	0.860705	23.8639
P32916	Signal recognition particle receptor subunit alpha homolog OS=Saccharomyces cerevisiae (strain ATCC 204508 / S288c) OX=559292 GN=SRP101 PE=1 SV=2	SRP101	38	12	29	0.726	0.0784172	0.613955	23.4555
P53201	SWR1-complex protein 4 OS=Saccharomyces cerevisiae (strain ATCC 204508 / S288c) OX=559292 GN=SWC4 PE=1 SV=1	SWC4	37	9	28	1.096	0.601146	0.960179	23.1969
P40482	Protein transport protein SEC24 OS=Saccharomyces cerevisiae (strain ATCC 204508 / S288c) OX=559292 GN=SEC24 PE=1 SV=1	SEC24	37	14	23	1.079	0.685873	0.968594	22.9562
P40530	[Pyruvate dehydrogenase (acetyl-transferring)] kinase 1, mitochondrial OS=Saccharomyces cerevisiae (strain ATCC 204508 / S288c) OX=559292 GN=PKP1 PE=1 SV=1	PKP1	37	6	18	1.075	0.701166	0.970563	24.5104
P48415	COPII coat assembly protein SEC16 OS=Saccharomyces cerevisiae (strain ATCC 204508 / S288c) OX=559292 GN=SEC16 PE=1 SV=2	SEC16	37	13	10	1.038	0.848077	0.983536	22.3808
P43586	60S ribosomal subunit assembly/export protein LOC1 OS=Saccharomyces cerevisiae (strain ATCC 204508 / S288c) OX=559292 GN=LOC1 PE=1 SV=1	LOC1	37	7	37	1.035	0.924176	0.988434	24.709
P40693	Ribosome biogenesis protein RLP7 OS=Saccharomyces cerevisiae (strain ATCC 204508 / S288c) OX=559292 GN=RLP7 PE=1 SV=1	RLP7	37	6	25	1.022	0.918418	0.986325	24.1354
P32191	Glycerol-3-phosphate dehydrogenase, mitochondrial OS=Saccharomyces cerevisiae (strain ATCC 204508 / S288c) OX=559292 GN=GUT2 PE=1 SV=2	GUT2	37	11	20	1.007	0.961873	0.994742	22.9964
P41896	Transcription initiation factor IIF subunit beta OS=Saccharomyces cerevisiae (strain ATCC 204508 / S288c) OX=559292 GN=TFG2 PE=1 SV=2	TFG2	37	9	28	0.996	0.982322	0.999881	22.9654
P38111	Serine/threonine-protein kinase MEC1 OS=Saccharomyces cerevisiae (strain ATCC 204508 / S288c) OX=559292 GN=MEC1 PE=1 SV=1	MEC1	37	15	8	0.909	0.619218	0.960179	22.7134
D6VTK4	Pheromone alpha factor receptor OS=Saccharomyces cerevisiae (strain ATCC 204508 / S288c) OX=559292 GN=STE2 PE=1 SV=2	STE2	37	7	23	0.888	0.404621	0.9173	24.5974
P06780	GTP-binding protein RHO1 OS=Saccharomyces cerevisiae (strain ATCC 204508 / S288c) OX=559292 GN=RHO1 PE=1 SV=3	RHO1	37	9	53	0.884	0.516701	0.947432	22.9968
Q03529	Ceramide very long chain fatty acid hydroxylase SCS7 OS=Saccharomyces cerevisiae (strain ATCC 204508 / S288c) OX=559292 GN=SCS7 PE=1 SV=1	SCS7	37	8	30	0.859	0.391382	0.910044	24.0082
P43588	Ubiquitin carboxyl-terminal hydrolase RPN11 OS=Saccharomyces cerevisiae (strain ATCC 204508 / S288c) OX=559292 GN=RPN11 PE=1 SV=1	RPN11	37	8	35	0.827	0.306956	0.861643	23.1667
P25632	Chromatin structure-remodeling complex protein RSC6 OS=Saccharomyces cerevisiae (strain ATCC 204508 / S288c) OX=559292 GN=RSC6 PE=1 SV=1	RSC6	37	10	33	0.804	0.253525	0.833858	22.6588
P00445	Superoxide dismutase [Cu-Zn] OS=Saccharomyces cerevisiae (strain ATCC 204508 / S288c) OX=559292 GN=SOD1 PE=1 SV=2	SOD1	37	10	83	0.62	0.0064264	0.152773	23.6007
P06786	DNA topoisomerase 2 OS=Saccharomyces cerevisiae (strain ATCC 204508 / S288c) OX=559292 GN=TOP2 PE=1 SV=2	TOP2	37	16	12	0.588	0.00348406	0.0979658	23.4732
Q03654	Pre-mRNA-splicing factor CEF1 OS=Saccharomyces cerevisiae (strain ATCC 204508 / S288c) OX=559292 GN=CEF1 PE=1 SV=1	CEF1	36	4	8	1.583	0.00733686	0.169472	28.0552
P51534	SWI5-dependent HO expression protein 4 OS=Saccharomyces cerevisiae (strain ATCC 204508 / S288c) OX=559292 GN=SHE4 PE=1 SV=2	SHE4	36	11	16	1.264	0.209424	0.814945	22.3145
P32495	H/ACA ribonucleoprotein complex subunit NHP2 OS=Saccharomyces cerevisiae (strain ATCC 204508 / S288c) OX=559292 GN=NHP2 PE=1 SV=2	NHP2	36	4	24	1.238	0.229343	0.817872	24.4479
P22082	Transcription regulatory protein SNF2 OS=Saccharomyces cerevisiae (strain ATCC 204508 / S288c) OX=559292 GN=SNF2 PE=1 SV=1	SNF2	36	11	10	1.222	0.282179	0.854047	22.233
P53318	Ubiquinone biosynthesis monooxygenase COQ6, mitochondrial OS=Saccharomyces cerevisiae (strain ATCC 204508 / S288c) OX=559292 GN=COQ6 PE=1 SV=1	COQ6	36	10	28	1.161	0.424142	0.926414	22.3357
P38427	Trehalose synthase complex regulatory subunit TSL1 OS=Saccharomyces cerevisiae (strain ATCC 204508 / S288c) OX=559292 GN=TSL1 PE=1 SV=1	TSL1	36	14	17	1.132	0.481366	0.946453	23.1854
P50874	Origin recognition complex subunit 5 OS=Saccharomyces cerevisiae (strain ATCC 204508 / S288c) OX=559292 GN=ORC5 PE=1 SV=1	ORC5	36	15	38	1.114	0.563849	0.950145	23.4842
Q06214	WD repeat-containing protein JIP5 OS=Saccharomyces cerevisiae (strain ATCC 204508 / S288c) OX=559292 GN=JIP5 PE=1 SV=2	JIP5	36	12	30	1.103	0.614445	0.960179	23.6202
P25303	DnaJ-related protein SCJ1 OS=Saccharomyces cerevisiae (strain ATCC 204508 / S288c) OX=559292 GN=SCJ1 PE=1 SV=2	SCJ1	36	9	34	1.06	0.755744	0.983536	24.0801
Q12275	Uncharacterized protein YOR093C OS=Saccharomyces cerevisiae (strain ATCC 204508 / S288c) OX=559292 GN=YOR093C PE=1 SV=1		36	15	13	1.058	0.746123	0.980877	23.2226
P38694	Putative aldehyde dehydrogenase-like protein YHR039C OS=Saccharomyces cerevisiae (strain ATCC 204508 / S288c) OX=559292 GN=MSC7 PE=1 SV=1	MSC7	36	11	20	1.045	0.812724	0.983536	23.6964
Q03063	Down-regulator of invasive growth 1 OS=Saccharomyces cerevisiae (strain ATCC 204508 / S288c) OX=559292 GN=DIG1 PE=1 SV=1	DIG1	36	7	27	0.993	0.976312	0.999326	23.0176
Q01846	Structural protein MDM1 OS=Saccharomyces cerevisiae (strain ATCC 204508 / S288c) OX=559292 GN=MDM1 PE=1 SV=3	MDM1	36	13	14	0.981	0.919564	0.986325	22.4578
P32445	Single-stranded DNA-binding protein RIM1, mitochondrial OS=Saccharomyces cerevisiae (strain ATCC 204508 / S288c) OX=559292 GN=RIM1 PE=1 SV=1	RIM1	36	7	58	0.927	0.660587	0.962896	23.3789
Q08951	AP-3 complex subunit delta OS=Saccharomyces cerevisiae (strain ATCC 204508 / S288c) OX=559292 GN=APL5 PE=1 SV=1	APL5	36	13	17	0.889	0.513138	0.947432	23.4455
Q12447	Polyamine N-acetyltransferase 1 OS=Saccharomyces cerevisiae (strain ATCC 204508 / S288c) OX=559292 GN=PAA1 PE=1 SV=1	PAA1	36	9	61	0.886	0.506923	0.947432	23.8558
Q03124	Chromatin structure-remodeling complex subunit RSC9 OS=Saccharomyces cerevisiae (strain ATCC 204508 / S288c) OX=559292 GN=RSC9 PE=1 SV=1	RSC9	36	11	23	0.772	0.143251	0.766055	23.2918
P32527	Zuotin OS=Saccharomyces cerevisiae (strain ATCC 204508 / S288c) OX=559292 GN=ZUO1 PE=1 SV=1	ZUO1	36	12	41	0.768	0.139495	0.761184	23.2994
P31412	V-type proton ATPase subunit C OS=Saccharomyces cerevisiae (strain ATCC 204508 / S288c) OX=559292 GN=VMA5 PE=1 SV=4	VMA5	36	12	45	0.745	0.12115	0.739266	22.8309
P38353	Sec sixty-one protein homolog OS=Saccharomyces cerevisiae (strain ATCC 204508 / S288c) OX=559292 GN=SSH1 PE=1 SV=1	SSH1	36	7	22	0.691	0.0445615	0.462414	23.7245
Q12692	Histone H2A.Z OS=Saccharomyces cerevisiae (strain ATCC 204508 / S288c) OX=559292 GN=HTZ1 PE=1 SV=3	HTZ1	35	2	19	1.355	0.1681	0.788759	20.8049
P16649	General transcriptional corepressor TUP1 OS=Saccharomyces cerevisiae (strain ATCC 204508 / S288c) OX=559292 GN=TUP1 PE=1 SV=2	TUP1	35	15	26	1.261	0.207693	0.814945	24.0238
P46963	CTD kinase subunit gamma OS=Saccharomyces cerevisiae (strain ATCC 204508 / S288c) OX=559292 GN=CTK3 PE=1 SV=2	CTK3	35	8	39	1.251	0.218271	0.817872	24.2354
Q00362	Protein phosphatase PP2A regulatory subunit B OS=Saccharomyces cerevisiae (strain ATCC 204508 / S288c) OX=559292 GN=CDC55 PE=1 SV=2	CDC55	35	8	18	1.245	0.2421	0.831616	22.5823
P40364	Mitochondrial peculiar membrane protein 1 OS=Saccharomyces cerevisiae (strain ATCC 204508 / S288c) OX=559292 GN=MPM1 PE=1 SV=1	MPM1	35	6	33	1.136	0.485855	0.946453	23.8197
P42943	T-complex protein 1 subunit eta OS=Saccharomyces cerevisiae (strain ATCC 204508 / S288c) OX=559292 GN=CCT7 PE=1 SV=1	CCT7	35	10	24	1.125	0.502859	0.947405	23.2512
P52286	Suppressor of kinetochore protein 1 OS=Saccharomyces cerevisiae (strain ATCC 204508 / S288c) OX=559292 GN=SKP1 PE=1 SV=2	SKP1	35	6	38	1.048	0.810089	0.983536	23.3976
P12383	Transcription factor PDR1 OS=Saccharomyces cerevisiae (strain ATCC 204508 / S288c) OX=559292 GN=PDR1 PE=1 SV=2	PDR1	35	14	15	0.958	0.810351	0.983536	22.5971
Q03516	Uncharacterized protein RSN1 OS=Saccharomyces cerevisiae (strain ATCC 204508 / S288c) OX=559292 GN=RSN1 PE=1 SV=1	RSN1	35	10	13	0.929	0.691049	0.968594	22.6272
P38248	Cell wall protein ECM33 OS=Saccharomyces cerevisiae (strain ATCC 204508 / S288c) OX=559292 GN=ECM33 PE=1 SV=3	ECM33	35	6	11	0.894	0.413632	0.920552	24.9909
P35691	Translationally-controlled tumor protein homolog OS=Saccharomyces cerevisiae (strain ATCC 204508 / S288c) OX=559292 GN=TMA19 PE=1 SV=1	TMA19	35	6	28	0.879	0.415601	0.921796	24.3355
P16661	Chitobiosyldiphosphodolichol beta-mannosyltransferase OS=Saccharomyces cerevisiae (strain ATCC 204508 / S288c) OX=559292 GN=ALG1 PE=1 SV=1	ALG1	35	9	27	0.876	0.479118	0.946453	22.4335
P08067	Cytochrome b-c1 complex subunit Rieske, mitochondrial OS=Saccharomyces cerevisiae (strain ATCC 204508 / S288c) OX=559292 GN=RIP1 PE=1 SV=1	RIP1	34	6	44	1.346	0.100808	0.674204	23.3672
P17883	Superkiller protein 3 OS=Saccharomyces cerevisiae (strain ATCC 204508 / S288c) OX=559292 GN=SKI3 PE=1 SV=2	SKI3	34	11	9	1.209	0.324002	0.881615	22.825
P33327	NAD-specific glutamate dehydrogenase OS=Saccharomyces cerevisiae (strain ATCC 204508 / S288c) OX=559292 GN=GDH2 PE=1 SV=1	GDH2	34	9	11	1.155	0.438981	0.927934	22.3828
P36007	L-threo-3-hydroxyaspartate ammonia-lyase OS=Saccharomyces cerevisiae (strain ATCC 204508 / S288c) OX=559292 GN=SRY1 PE=1 SV=1	SRY1	34	9	37	1.127	0.524966	0.947432	22.9902
Q03195	Translation initiation factor RLI1 OS=Saccharomyces cerevisiae (strain ATCC 204508 / S288c) OX=559292 GN=RLI1 PE=1 SV=1	RLI1	34	9	17	1.092	0.649231	0.960803	23.6452
P09064	Eukaryotic translation initiation factor 2 subunit beta OS=Saccharomyces cerevisiae (strain ATCC 204508 / S288c) OX=559292 GN=SUI3 PE=1 SV=2	SUI3	34	11	52	1.015	0.96514	0.995598	24.9891
P35719	Uncharacterized protein MRP8 OS=Saccharomyces cerevisiae (strain ATCC 204508 / S288c) OX=559292 GN=MRP8 PE=1 SV=1	MRP8	34	8	49	1	0.999828	0.999881	22.7726
P53163	54S ribosomal protein L12, mitochondrial OS=Saccharomyces cerevisiae (strain ATCC 204508 / S288c) OX=559292 GN=MNP1 PE=1 SV=1	MNP1	34	6	53	0.962	0.828392	0.983536	23.4939
P32803	Endosomal protein P24B OS=Saccharomyces cerevisiae (strain ATCC 204508 / S288c) OX=559292 GN=EMP24 PE=1 SV=1	EMP24	34	7	48	0.952	0.781075	0.983536	23.8249
P32496	26S proteasome regulatory subunit RPN12 OS=Saccharomyces cerevisiae (strain ATCC 204508 / S288c) OX=559292 GN=RPN12 PE=1 SV=3	RPN12	34	8	32	0.907	0.58903	0.959106	23.5195
P38910	10 kDa heat shock protein, mitochondrial OS=Saccharomyces cerevisiae (strain ATCC 204508 / S288c) OX=559292 GN=HSP10 PE=1 SV=1	HSP10	34	6	67	0.836	0.292377	0.860705	24.1644
P54861	Dynamin-related protein DNM1 OS=Saccharomyces cerevisiae (strain ATCC 204508 / S288c) OX=559292 GN=DNM1 PE=1 SV=1	DNM1	33	10	23	1.182	0.369032	0.893292	22.4403
Q12496	Uncharacterized protein YOL098C OS=Saccharomyces cerevisiae (strain ATCC 204508 / S288c) OX=559292 GN=YOL098C PE=1 SV=1		33	11	11	1.097	0.616562	0.960179	22.7203
P01123	GTP-binding protein YPT1 OS=Saccharomyces cerevisiae (strain ATCC 204508 / S288c) OX=559292 GN=YPT1 PE=1 SV=2	YPT1	33	6	36	1.041	0.91153	0.985813	25.1581
P31688	Trehalose-phosphatase OS=Saccharomyces cerevisiae (strain ATCC 204508 / S288c) OX=559292 GN=TPS2 PE=1 SV=3	TPS2	33	14	18	0.991	0.960084	0.993911	22.5279
P00410	Cytochrome c oxidase subunit 2 OS=Saccharomyces cerevisiae (strain ATCC 204508 / S288c) OX=559292 GN=COX2 PE=1 SV=1	COX2	33	4	22	0.984	0.931902	0.989959	23.7003
P25365	Putative guanine nucleotide-exchange factor SED4 OS=Saccharomyces cerevisiae (strain ATCC 204508 / S288c) OX=559292 GN=SED4 PE=1 SV=1	SED4	33	9	11	0.894	0.534684	0.947432	23.2268
P29496	Minichromosome maintenance protein 5 OS=Saccharomyces cerevisiae (strain ATCC 204508 / S288c) OX=559292 GN=MCM5 PE=1 SV=1	MCM5	32	15	27	2.451	1.98301e-06	0.000148159	23.0557
P36131	DASH complex subunit SPC34 OS=Saccharomyces cerevisiae (strain ATCC 204508 / S288c) OX=559292 GN=SPC34 PE=1 SV=1	SPC34	32	8	41	1.646	0.00789021	0.174855	23.0712
P07143	Cytochrome c1, heme protein, mitochondrial OS=Saccharomyces cerevisiae (strain ATCC 204508 / S288c) OX=559292 GN=CYT1 PE=1 SV=1	CYT1	32	6	31	1.207	0.293311	0.860705	23.14
P38795	Glutamine-dependent NAD(+) synthetase OS=Saccharomyces cerevisiae (strain ATCC 204508 / S288c) OX=559292 GN=QNS1 PE=1 SV=1	QNS1	32	5	9	1.202	0.330895	0.88839	22.9181
P47037	Structural maintenance of chromosomes protein 3 OS=Saccharomyces cerevisiae (strain ATCC 204508 / S288c) OX=559292 GN=SMC3 PE=1 SV=1	SMC3	32	11	11	1.128	0.522497	0.947432	22.6167
Q04336	Uncharacterized protein YMR196W OS=Saccharomyces cerevisiae (strain ATCC 204508 / S288c) OX=559292 GN=YMR196W PE=1 SV=1		32	12	14	1.108	0.591044	0.959194	22.967
P39008	Poly(A) ribonuclease POP2 OS=Saccharomyces cerevisiae (strain ATCC 204508 / S288c) OX=559292 GN=POP2 PE=1 SV=2	POP2	32	8	29	1.108	0.583946	0.955582	23.0369
Q03722	Uncharacterized protein YML020W OS=Saccharomyces cerevisiae (strain ATCC 204508 / S288c) OX=559292 GN=YML020W PE=1 SV=1		32	11	23	1.107	0.584945	0.956013	22.4083
P40565	U2 snRNP component IST3 OS=Saccharomyces cerevisiae (strain ATCC 204508 / S288c) OX=559292 GN=IST3 PE=1 SV=1	IST3	32	6	61	1.089	0.64289	0.960179	22.4287
P22213	Protein SLY1 OS=Saccharomyces cerevisiae (strain ATCC 204508 / S288c) OX=559292 GN=SLY1 PE=1 SV=1	SLY1	32	10	23	1.041	0.826344	0.983536	23.0126
P0C5N3	Uncharacterized protein YGL041W-A, mitochondrial OS=Saccharomyces cerevisiae (strain ATCC 204508 / S288c) OX=559292 GN=YGL041W-A PE=1 SV=2		32	4	42	1.034	0.86683	0.985583	22.9761
P11709	Nuclear fusion protein BIK1 OS=Saccharomyces cerevisiae (strain ATCC 204508 / S288c) OX=559292 GN=BIK1 PE=1 SV=1	BIK1	32	7	18	1.015	0.935081	0.989959	22.6353
P28777	Chorismate synthase OS=Saccharomyces cerevisiae (strain ATCC 204508 / S288c) OX=559292 GN=ARO2 PE=1 SV=1	ARO2	32	8	30	0.888	0.495634	0.946453	23.3058
Q01532	Cysteine proteinase 1, mitochondrial OS=Saccharomyces cerevisiae (strain ATCC 204508 / S288c) OX=559292 GN=LAP3 PE=1 SV=3	LAP3	32	10	27	0.862	0.400264	0.91414	23.5756
P40185	Protein MMF1, mitochondrial OS=Saccharomyces cerevisiae (strain ATCC 204508 / S288c) OX=559292 GN=MMF1 PE=1 SV=1	MMF1	32	7	68	0.845	0.339685	0.889851	23.3173
P38264	SRP-independent targeting protein 3 OS=Saccharomyces cerevisiae (strain ATCC 204508 / S288c) OX=559292 GN=PHO88 PE=1 SV=1	PHO88	32	5	27	0.811	0.241473	0.831616	23.9564
P05738	60S ribosomal protein L9-A OS=Saccharomyces cerevisiae (strain ATCC 204508 / S288c) OX=559292 GN=RPL9A PE=1 SV=2	RPL9A	32	6	34	0.75	0.116267	0.729108	23.9994
P53738	Multifunctional methyltransferase subunit TRM112 OS=Saccharomyces cerevisiae (strain ATCC 204508 / S288c) OX=559292 GN=TRM112 PE=1 SV=1	TRM112	31	4	35	1.296	0.149805	0.773685	24.1957
P32264	Glutamate 5-kinase OS=Saccharomyces cerevisiae (strain ATCC 204508 / S288c) OX=559292 GN=PRO1 PE=1 SV=2	PRO1	31	11	40	1.246	0.223344	0.817872	23.1166
P37898	Alanine/arginine aminopeptidase OS=Saccharomyces cerevisiae (strain ATCC 204508 / S288c) OX=559292 GN=AAP1 PE=1 SV=2	AAP1	31	11	18	1.203	0.311893	0.867661	23.4279
Q12186	Branchpoint-bridging protein OS=Saccharomyces cerevisiae (strain ATCC 204508 / S288c) OX=559292 GN=MSL5 PE=1 SV=1	MSL5	31	12	28	1.152	0.446345	0.927934	23.5687
P40986	Cell division control protein 1 OS=Saccharomyces cerevisiae (strain ATCC 204508 / S288c) OX=559292 GN=CDC1 PE=1 SV=2	CDC1	31	10	34	1.112	0.583357	0.955215	22.0158
P32578	SNF1 protein kinase subunit beta-1 OS=Saccharomyces cerevisiae (strain ATCC 204508 / S288c) OX=559292 GN=SIP1 PE=1 SV=2	SIP1	31	11	25	1.111	0.586107	0.956125	22.0065
Q12377	26S proteasome regulatory subunit RPN6 OS=Saccharomyces cerevisiae (strain ATCC 204508 / S288c) OX=559292 GN=RPN6 PE=1 SV=3	RPN6	31	11	35	1.067	0.726702	0.977707	23.8231
P23724	Proteasome subunit beta type-6 OS=Saccharomyces cerevisiae (strain ATCC 204508 / S288c) OX=559292 GN=PRE7 PE=1 SV=1	PRE7	31	7	33	1.045	0.830124	0.983536	24.2687
P32568	Protein SNQ2 OS=Saccharomyces cerevisiae (strain ATCC 204508 / S288c) OX=559292 GN=SNQ2 PE=1 SV=2	SNQ2	31	10	10	0.939	0.728061	0.977707	22.6088
Q12402	Protein YOP1 OS=Saccharomyces cerevisiae (strain ATCC 204508 / S288c) OX=559292 GN=YOP1 PE=1 SV=3	YOP1	31	3	16	0.921	0.560074	0.950145	24.5413
P32449	Phospho-2-dehydro-3-deoxyheptonate aldolase, tyrosine-inhibited OS=Saccharomyces cerevisiae (strain ATCC 204508 / S288c) OX=559292 GN=ARO4 PE=1 SV=2	ARO4	31	10	39	0.889	0.539039	0.947432	22.7489
P40046	Vacuolar transporter chaperone 1 OS=Saccharomyces cerevisiae (strain ATCC 204508 / S288c) OX=559292 GN=VTC1 PE=1 SV=3	VTC1	31	4	14	0.87	0.348006	0.889851	24.4147
P48570	Homocitrate synthase, cytosolic isozyme OS=Saccharomyces cerevisiae (strain ATCC 204508 / S288c) OX=559292 GN=LYS20 PE=1 SV=1	LYS20	31	11	33	0.807	0.2257	0.817872	23.3394
P07246	Alcohol dehydrogenase 3, mitochondrial OS=Saccharomyces cerevisiae (strain ATCC 204508 / S288c) OX=559292 GN=ADH3 PE=1 SV=2	ADH3	31	6	19	0.716	0.0764694	0.604131	22.7267
Q04472	Mitochondrial inner membrane i-AAA protease supercomplex subunit MGR3 OS=Saccharomyces cerevisiae (strain ATCC 204508 / S288c) OX=559292 GN=MGR3 PE=1 SV=1	MGR3	31	12	32	0.675	0.0378738	0.430609	23.1334
P18961	Serine/threonine-protein kinase YPK2/YKR2 OS=Saccharomyces cerevisiae (strain ATCC 204508 / S288c) OX=559292 GN=YPK2 PE=1 SV=1	YPK2	30	4	15	1.464	0.120769	0.739266	18.634
Q12117	Protein MRH1 OS=Saccharomyces cerevisiae (strain ATCC 204508 / S288c) OX=559292 GN=MRH1 PE=1 SV=1	MRH1	30	1	9	1.312	0.176185	0.794133	21.61
Q12443	Reticulon-like protein 2 OS=Saccharomyces cerevisiae (strain ATCC 204508 / S288c) OX=559292 GN=RTN2 PE=1 SV=1	RTN2	30	9	30	1.252	0.231738	0.821894	23.0283
P16622	Ferrochelatase, mitochondrial OS=Saccharomyces cerevisiae (strain ATCC 204508 / S288c) OX=559292 GN=HEM15 PE=1 SV=1	HEM15	30	9	26	1.197	0.325921	0.884112	23.3628
P08417	Fumarate hydratase, mitochondrial OS=Saccharomyces cerevisiae (strain ATCC 204508 / S288c) OX=559292 GN=FUM1 PE=1 SV=2	FUM1	30	9	27	1.096	0.613868	0.960179	23.0887
P53919	H/ACA ribonucleoprotein complex non-core subunit NAF1 OS=Saccharomyces cerevisiae (strain ATCC 204508 / S288c) OX=559292 GN=NAF1 PE=1 SV=1	NAF1	30	7	22	1.046	0.805244	0.983536	23.0486
Q06648	GTPase-interacting component 2 OS=Saccharomyces cerevisiae (strain ATCC 204508 / S288c) OX=559292 GN=GIC2 PE=1 SV=1	GIC2	30	4	11	0.961	0.83118	0.983536	22.4558
P39926	Protein SSO2 OS=Saccharomyces cerevisiae (strain ATCC 204508 / S288c) OX=559292 GN=SSO2 PE=1 SV=2	SSO2	30	4	25	0.935	0.714717	0.975288	22.1556
P38555	GTP-binding protein YPT31/YPT8 OS=Saccharomyces cerevisiae (strain ATCC 204508 / S288c) OX=559292 GN=YPT31 PE=1 SV=3	YPT31	30	3	45	0.72	0.134382	0.761184	20.7413
Q02642	Nascent polypeptide-associated complex subunit beta-1 OS=Saccharomyces cerevisiae (strain ATCC 204508 / S288c) OX=559292 GN=EGD1 PE=1 SV=2	EGD1	30	6	62	0.682	0.0322822	0.400085	23.4273
P36081	Uncharacterized protein YKL077W OS=Saccharomyces cerevisiae (strain ATCC 204508 / S288c) OX=559292 GN=YKL077W PE=1 SV=1	PSG1	29	8	22	1.583	0.0118427	0.22441	23.4563
P21801	Succinate dehydrogenase [ubiquinone] iron-sulfur subunit, mitochondrial OS=Saccharomyces cerevisiae (strain ATCC 204508 / S288c) OX=559292 GN=SDH2 PE=1 SV=1	SDH2	29	7	30	1.333	0.127243	0.750939	22.8788
Q02863	Ubiquitin carboxyl-terminal hydrolase 16 OS=Saccharomyces cerevisiae (strain ATCC 204508 / S288c) OX=559292 GN=UBP16 PE=1 SV=1	UBP16	29	13	32	1.189	0.392842	0.910126	21.6606
P53971	FKBP12-associated protein 1 OS=Saccharomyces cerevisiae (strain ATCC 204508 / S288c) OX=559292 GN=FAP1 PE=1 SV=1	FAP1	29	9	12	1.127	0.525116	0.947432	22.8667
P53927	Ribosome biogenesis protein 15 OS=Saccharomyces cerevisiae (strain ATCC 204508 / S288c) OX=559292 GN=NOP15 PE=1 SV=1	NOP15	29	3	14	1.115	0.55599	0.950145	24.6726
P40509	Coatomer subunit epsilon OS=Saccharomyces cerevisiae (strain ATCC 204508 / S288c) OX=559292 GN=SEC28 PE=1 SV=2	SEC28	29	5	26	1.058	0.760558	0.983536	22.994
P32893	Trafficking protein particle complex II-specific subunit 65 OS=Saccharomyces cerevisiae (strain ATCC 204508 / S288c) OX=559292 GN=TRS65 PE=1 SV=1	TRS65	29	10	22	1.038	0.837726	0.983536	22.473
P38431	Eukaryotic translation initiation factor 5 OS=Saccharomyces cerevisiae (strain ATCC 204508 / S288c) OX=559292 GN=TIF5 PE=1 SV=1	TIF5	29	10	28	1.026	0.890666	0.985583	22.9113
P10834	Protein PET54 OS=Saccharomyces cerevisiae (strain ATCC 204508 / S288c) OX=559292 GN=PET54 PE=1 SV=1	PET54	29	9	40	1.021	0.912678	0.985813	22.4802
P40319	Elongation of fatty acids protein 3 OS=Saccharomyces cerevisiae (strain ATCC 204508 / S288c) OX=559292 GN=ELO3 PE=1 SV=1	ELO3	29	6	21	0.92	0.634172	0.960179	24.0942
P31382	Dolichyl-phosphate-mannose--protein mannosyltransferase 2 OS=Saccharomyces cerevisiae (strain ATCC 204508 / S288c) OX=559292 GN=PMT2 PE=1 SV=2	PMT2	29	9	13	0.918	0.644304	0.960179	23.5145
P47143	Adenosine kinase OS=Saccharomyces cerevisiae (strain ATCC 204508 / S288c) OX=559292 GN=ADO1 PE=1 SV=1	ADO1	29	7	35	0.891	0.509717	0.947432	22.5551
P25358	Elongation of fatty acids protein 2 OS=Saccharomyces cerevisiae (strain ATCC 204508 / S288c) OX=559292 GN=ELO2 PE=1 SV=1	ELO2	29	3	11	0.826	0.192932	0.810995	25.2962
P53120	Uncharacterized membrane protein YGL140C OS=Saccharomyces cerevisiae (strain ATCC 204508 / S288c) OX=559292 GN=YGL140C PE=1 SV=1		29	10	11	0.807	0.241021	0.831616	22.4113
P37302	Aminopeptidase Y OS=Saccharomyces cerevisiae (strain ATCC 204508 / S288c) OX=559292 GN=APE3 PE=1 SV=1	APE3	29	10	30	0.776	0.172818	0.791614	22.2634
P00815	Histidine biosynthesis trifunctional protein OS=Saccharomyces cerevisiae (strain ATCC 204508 / S288c) OX=559292 GN=HIS4 PE=1 SV=3	HIS4	29	12	21	0.729	0.0867164	0.636976	22.2385
P23585	High-affinity glucose transporter HXT2 OS=Saccharomyces cerevisiae (strain ATCC 204508 / S288c) OX=559292 GN=HXT2 PE=1 SV=1	HXT2	29	4	11	0.408	1.02199e-05	0.000636309	21.861
P38711	40S ribosomal protein S27-B OS=Saccharomyces cerevisiae (strain ATCC 204508 / S288c) OX=559292 GN=RPS27B PE=1 SV=1	RPS27B	28	3	27	2.193	2.9314e-06	0.000201727	25.4763
P46951	Cargo-transport protein YPP1 OS=Saccharomyces cerevisiae (strain ATCC 204508 / S288c) OX=559292 GN=YPP1 PE=1 SV=1	YPP1	28	9	13	1.342	0.117254	0.731785	22.9008
P43621	Coatomer subunit delta OS=Saccharomyces cerevisiae (strain ATCC 204508 / S288c) OX=559292 GN=RET2 PE=1 SV=3	RET2	28	10	28	1.277	0.17844	0.794133	23.7992
P53049	Oligomycin resistance ATP-dependent permease YOR1 OS=Saccharomyces cerevisiae (strain ATCC 204508 / S288c) OX=559292 GN=YOR1 PE=1 SV=1	YOR1	28	13	11	1.224	0.297883	0.861464	22.0484
P38238	tRNA (cytidine(32)/guanosine(34)-2'-O)-methyltransferase OS=Saccharomyces cerevisiae (strain ATCC 204508 / S288c) OX=559292 GN=TRM7 PE=1 SV=1	TRM7	28	9	35	1.136	0.497196	0.946453	22.1917
Q01649	Spindle pole body-associated protein CIK1 OS=Saccharomyces cerevisiae (strain ATCC 204508 / S288c) OX=559292 GN=CIK1 PE=1 SV=1	CIK1	28	8	16	1.122	0.549619	0.950145	24.3095
P38323	ATP-dependent clpX-like chaperone, mitochondrial OS=Saccharomyces cerevisiae (strain ATCC 204508 / S288c) OX=559292 GN=MCX1 PE=1 SV=1	MCX1	28	5	12	1.072	0.705435	0.971037	22.7031
P33894	Dipeptidyl aminopeptidase A OS=Saccharomyces cerevisiae (strain ATCC 204508 / S288c) OX=559292 GN=STE13 PE=1 SV=1	STE13	28	10	14	1.001	0.988469	0.999881	23.8744
P15703	Glucan 1,3-beta-glucosidase OS=Saccharomyces cerevisiae (strain ATCC 204508 / S288c) OX=559292 GN=BGL2 PE=1 SV=1	BGL2	28	6	20	0.964	0.835515	0.983536	23.8485
P39993	ARF guanine-nucleotide exchange factor 2 OS=Saccharomyces cerevisiae (strain ATCC 204508 / S288c) OX=559292 GN=GEA2 PE=1 SV=1	GEA2	28	12	13	0.959	0.81422	0.983536	22.2844
Q10740	Leucine aminopeptidase 2 OS=Saccharomyces cerevisiae (strain ATCC 204508 / S288c) OX=559292 GN=LAP2 PE=1 SV=1	LAP2	28	10	21	0.904	0.577315	0.95068	22.3548
P48361	Activator of SKN7 protein 10 OS=Saccharomyces cerevisiae (strain ATCC 204508 / S288c) OX=559292 GN=ASK10 PE=1 SV=2	ASK10	28	13	20	0.877	0.489936	0.946453	22.79
P40106	Glycerol-1-phosphate phosphohydrolase 2 OS=Saccharomyces cerevisiae (strain ATCC 204508 / S288c) OX=559292 GN=GPP2 PE=1 SV=1	GPP2	28	2	33	0.858	0.625697	0.960179	19.1438
P40970	Serine palmitoyltransferase 2 OS=Saccharomyces cerevisiae (strain ATCC 204508 / S288c) OX=559292 GN=LCB2 PE=1 SV=1	LCB2	28	11	23	0.848	0.382797	0.901002	22.7233
P14065	Glycerol 2-dehydrogenase (NADP(+)) OS=Saccharomyces cerevisiae (strain ATCC 204508 / S288c) OX=559292 GN=GCY1 PE=1 SV=1	GCY1	28	7	35	0.837	0.34035	0.889851	22.2204
Q12498	Pheromone-regulated membrane protein 4 OS=Saccharomyces cerevisiae (strain ATCC 204508 / S288c) OX=559292 GN=PRM4 PE=1 SV=1	PRM4	28	5	24	0.822	0.343928	0.889851	21.4703
P53281	LAS seventeen-binding protein 1 OS=Saccharomyces cerevisiae (strain ATCC 204508 / S288c) OX=559292 GN=LSB1 PE=1 SV=1	LSB1	28	5	35	0.783	0.152658	0.773685	24.2085
P07170	Adenylate kinase OS=Saccharomyces cerevisiae (strain ATCC 204508 / S288c) OX=559292 GN=ADK1 PE=1 SV=2	ADK1	28	10	46	0.691	0.0514411	0.500063	22.7482
P38912	Eukaryotic translation initiation factor 1A OS=Saccharomyces cerevisiae (strain ATCC 204508 / S288c) OX=559292 GN=TIF11 PE=1 SV=1	TIF11	28	6	41	0.601	0.00738809	0.169472	22.8981
Q03048	Cofilin OS=Saccharomyces cerevisiae (strain ATCC 204508 / S288c) OX=559292 GN=COF1 PE=1 SV=1	COF1	28	5	56	0.559	0.00229547	0.0706195	22.6758
P53329	Uncharacterized protein YGR273C OS=Saccharomyces cerevisiae (strain ATCC 204508 / S288c) OX=559292 GN=YGR273C PE=4 SV=1		27	1	6	1.71	0.0016191	0.0557098	26.1158
P32316	Acetyl-CoA hydrolase OS=Saccharomyces cerevisiae (strain ATCC 204508 / S288c) OX=559292 GN=ACH1 PE=1 SV=2	ACH1	27	10	33	1.542	0.0249722	0.355177	21.9006
P43611	Outer spore wall protein 7 OS=Saccharomyces cerevisiae (strain ATCC 204508 / S288c) OX=559292 GN=OSW7 PE=1 SV=1	OSW7	27	9	20	1.302	0.164669	0.785783	22.6678
Q12674	Probable phospholipid-transporting ATPase DNF3 OS=Saccharomyces cerevisiae (strain ATCC 204508 / S288c) OX=559292 GN=DNF3 PE=1 SV=1	DNF3	27	12	9	1.274	0.227853	0.817872	21.565
P30657	Proteasome subunit beta type-7 OS=Saccharomyces cerevisiae (strain ATCC 204508 / S288c) OX=559292 GN=PRE4 PE=1 SV=1	PRE4	27	4	33	1.265	0.209158	0.814945	22.9918
Q03337	Trafficking protein particle complex subunit 31 OS=Saccharomyces cerevisiae (strain ATCC 204508 / S288c) OX=559292 GN=TRS31 PE=1 SV=1	TRS31	27	9	41	1.251	0.232018	0.821894	23.0655
P35197	ADP-ribosylation factor GTPase-activating protein GCS1 OS=Saccharomyces cerevisiae (strain ATCC 204508 / S288c) OX=559292 GN=GCS1 PE=1 SV=1	GCS1	27	12	45	1.219	0.292639	0.860705	22.1509
P36165	Lipase 4 OS=Saccharomyces cerevisiae (strain ATCC 204508 / S288c) OX=559292 GN=TGL4 PE=1 SV=1	TGL4	27	9	15	1.162	0.443057	0.927934	21.93
Q12321	Mediator of RNA polymerase II transcription subunit 1 OS=Saccharomyces cerevisiae (strain ATCC 204508 / S288c) OX=559292 GN=MED1 PE=1 SV=1	MED1	27	9	19	1.146	0.464079	0.937006	22.3473
Q04600	Translation machinery-associated protein 64 OS=Saccharomyces cerevisiae (strain ATCC 204508 / S288c) OX=559292 GN=TMA64 PE=1 SV=1	TMA64	27	10	24	1.02	0.929271	0.989959	22.5652
Q05911	Adenylosuccinate lyase OS=Saccharomyces cerevisiae (strain ATCC 204508 / S288c) OX=559292 GN=ADE13 PE=1 SV=1	ADE13	27	9	21	0.979	0.933776	0.989959	21.6572
Q12043	Lipase 5 OS=Saccharomyces cerevisiae (strain ATCC 204508 / S288c) OX=559292 GN=TGL5 PE=1 SV=1	TGL5	27	10	15	0.954	0.790978	0.983536	23.4348
P25361	Uncharacterized protein YCR043C OS=Saccharomyces cerevisiae (strain ATCC 204508 / S288c) OX=559292 GN=YCR043C PE=1 SV=1		27	4	43	0.95	0.766228	0.983536	24.0446
P41697	Bud site selection protein 6 OS=Saccharomyces cerevisiae (strain ATCC 204508 / S288c) OX=559292 GN=BUD6 PE=1 SV=1	BUD6	27	9	16	0.933	0.713211	0.975288	21.972
Q07451	Endoplasmic reticulum transmembrane protein 3 OS=Saccharomyces cerevisiae (strain ATCC 204508 / S288c) OX=559292 GN=YET3 PE=1 SV=1	YET3	27	5	19	0.87	0.428359	0.927415	23.2463
Q07915	Ribosome biogenesis protein RLP24 OS=Saccharomyces cerevisiae (strain ATCC 204508 / S288c) OX=559292 GN=RLP24 PE=1 SV=1	RLP24	27	4	16	0.844	0.269744	0.836403	24.3604
P39925	Mitochondrial respiratory chain complexes assembly protein AFG3 OS=Saccharomyces cerevisiae (strain ATCC 204508 / S288c) OX=559292 GN=AFG3 PE=1 SV=1	AFG3	27	8	13	0.815	0.273403	0.844095	22.9801
P40317	Protein SOK1 OS=Saccharomyces cerevisiae (strain ATCC 204508 / S288c) OX=559292 GN=SOK1 PE=1 SV=2	SOK1	27	10	13	0.813	0.224109	0.817872	24.214
P14904	Vacuolar aminopeptidase 1 OS=Saccharomyces cerevisiae (strain ATCC 204508 / S288c) OX=559292 GN=APE1 PE=1 SV=2	APE1	27	7	17	0.801	0.227451	0.817872	22.5839
P38993	Iron transport multicopper oxidase FET3 OS=Saccharomyces cerevisiae (strain ATCC 204508 / S288c) OX=559292 GN=FET3 PE=1 SV=2	FET3	27	5	14	0.761	0.15365	0.773685	23.0482
P39102	DnaJ protein homolog XDJ1 OS=Saccharomyces cerevisiae (strain ATCC 204508 / S288c) OX=559292 GN=XDJ1 PE=1 SV=2	XDJ1	27	8	27	0.758	0.131778	0.761184	22.5124
P40075	Vesicle-associated membrane protein-associated protein SCS2 OS=Saccharomyces cerevisiae (strain ATCC 204508 / S288c) OX=559292 GN=SCS2 PE=1 SV=3	SCS2	27	6	39	0.677	0.0328396	0.405073	22.3705
Q06287	Ribosomal RNA small subunit methyltransferase NEP1 OS=Saccharomyces cerevisiae (strain ATCC 204508 / S288c) OX=559292 GN=EMG1 PE=1 SV=1	EMG1	27	8	39	0.538	0.000850614	0.0337024	22.1818
P29469	DNA replication licensing factor MCM2 OS=Saccharomyces cerevisiae (strain ATCC 204508 / S288c) OX=559292 GN=MCM2 PE=1 SV=2	MCM2	26	14	22	2.081	6.33413e-06	0.000403994	24.4968
P32476	Squalene monooxygenase OS=Saccharomyces cerevisiae (strain ATCC 204508 / S288c) OX=559292 GN=ERG1 PE=1 SV=2	ERG1	26	8	22	1.482	0.0358815	0.417022	23.0934
P32608	Retrograde regulation protein 2 OS=Saccharomyces cerevisiae (strain ATCC 204508 / S288c) OX=559292 GN=RTG2 PE=1 SV=2	RTG2	26	8	18	1.245	0.248596	0.831616	22.3051
Q03067	SAGA-associated factor 11 OS=Saccharomyces cerevisiae (strain ATCC 204508 / S288c) OX=559292 GN=SGF11 PE=1 SV=1	SGF11	26	5	56	1.22	0.289839	0.860705	22.6956
P53870	Uncharacterized protein YNL193W OS=Saccharomyces cerevisiae (strain ATCC 204508 / S288c) OX=559292 GN=YNL193W PE=4 SV=2		26	6	16	1.174	0.409025	0.918723	22.0421
P34227	Peroxiredoxin PRX1, mitochondrial OS=Saccharomyces cerevisiae (strain ATCC 204508 / S288c) OX=559292 GN=PRX1 PE=1 SV=1	PRX1	26	8	35	1.082	0.728086	0.977707	27.6693
P40014	Kinetochore protein SPC25 OS=Saccharomyces cerevisiae (strain ATCC 204508 / S288c) OX=559292 GN=SPC25 PE=1 SV=1	SPC25	26	2	17	1.073	0.709636	0.973098	23.4083
P13185	Serine/threonine protein kinase KIN1 OS=Saccharomyces cerevisiae (strain ATCC 204508 / S288c) OX=559292 GN=KIN1 PE=1 SV=3	KIN1	26	7	7	1.069	0.729214	0.977895	22.5725
P38523	GrpE protein homolog, mitochondrial OS=Saccharomyces cerevisiae (strain ATCC 204508 / S288c) OX=559292 GN=MGE1 PE=1 SV=1	MGE1	26	5	27	1.059	0.773877	0.983536	21.7142
P40053	Altered inheritance of mitochondria protein 9, mitochondrial OS=Saccharomyces cerevisiae (strain ATCC 204508 / S288c) OX=559292 GN=AIM9 PE=1 SV=1	AIM9	26	10	21	1.037	0.843293	0.983536	22.4167
P38755	Oxysterol-binding protein homolog 7 OS=Saccharomyces cerevisiae (strain ATCC 204508 / S288c) OX=559292 GN=OSH7 PE=1 SV=1	OSH7	26	4	15	1.032	0.869767	0.985583	23.5092
P38174	Methionine aminopeptidase 2 OS=Saccharomyces cerevisiae (strain ATCC 204508 / S288c) OX=559292 GN=MAP2 PE=1 SV=4	MAP2	26	9	36	1.027	0.89462	0.985583	22.1178
Q9URQ5	High temperature lethal protein 1 OS=Saccharomyces cerevisiae (strain ATCC 204508 / S288c) OX=559292 GN=HTL1 PE=1 SV=1	HTL1	26	5	63	0.95	0.781405	0.983536	22.4494
P14681	Mitogen-activated protein kinase KSS1 OS=Saccharomyces cerevisiae (strain ATCC 204508 / S288c) OX=559292 GN=KSS1 PE=1 SV=1	KSS1	26	3	19	0.939	0.893805	0.985583	19.1979
P89105	RNA polymerase-associated protein CTR9 OS=Saccharomyces cerevisiae (strain ATCC 204508 / S288c) OX=559292 GN=CTR9 PE=1 SV=3	CTR9	26	12	12	0.929	0.69891	0.970563	22.6871
P01120	Ras-like protein 2 OS=Saccharomyces cerevisiae (strain ATCC 204508 / S288c) OX=559292 GN=RAS2 PE=1 SV=4	RAS2	26	7	35	0.898	0.556215	0.950145	23.5088
P13586	Calcium-transporting ATPase 1 OS=Saccharomyces cerevisiae (strain ATCC 204508 / S288c) OX=559292 GN=PMR1 PE=1 SV=1	PMR1	26	10	13	0.896	0.56737	0.950145	23.0315
Q07930	Pre-mRNA leakage protein 1 OS=Saccharomyces cerevisiae (strain ATCC 204508 / S288c) OX=559292 GN=PML1 PE=1 SV=1	PML1	26	5	46	0.883	0.515629	0.947432	22.7064
P40030	Ergosterol biosynthetic protein 28 OS=Saccharomyces cerevisiae (strain ATCC 204508 / S288c) OX=559292 GN=ERG28 PE=1 SV=1	ERG28	26	3	21	0.879	0.500828	0.946453	22.6417
Q05040	Factor arrest protein 8 OS=Saccharomyces cerevisiae (strain ATCC 204508 / S288c) OX=559292 GN=FAR8 PE=1 SV=1	FAR8	26	7	16	0.859	0.414632	0.920935	22.2367
P35723	Endoplasmic reticulum transmembrane protein 1 OS=Saccharomyces cerevisiae (strain ATCC 204508 / S288c) OX=559292 GN=YET1 PE=1 SV=2	YET1	26	6	28	0.792	0.189783	0.810919	23.3045
P16451	Pyruvate dehydrogenase complex protein X component, mitochondrial OS=Saccharomyces cerevisiae (strain ATCC 204508 / S288c) OX=559292 GN=PDX1 PE=1 SV=1	PDX1	26	9	40	0.768	0.153328	0.773685	22.3541
P06208	2-isopropylmalate synthase OS=Saccharomyces cerevisiae (strain ATCC 204508 / S288c) OX=559292 GN=LEU4 PE=1 SV=1	LEU4	26	5	23	0.728	0.16739	0.788759	20.8998
P32835	GTP-binding nuclear protein GSP1/CNR1 OS=Saccharomyces cerevisiae (strain ATCC 204508 / S288c) OX=559292 GN=GSP1 PE=1 SV=1	GSP1	25	1	23	1.83	0.00770875	0.174379	19.9134
P25359	Exosome complex component RRP43 OS=Saccharomyces cerevisiae (strain ATCC 204508 / S288c) OX=559292 GN=RRP43 PE=1 SV=2	RRP43	25	8	20	1.439	0.0558214	0.52594	22.6628
P39717	Guanine nucleotide-binding protein subunit beta 2 OS=Saccharomyces cerevisiae (strain ATCC 204508 / S288c) OX=559292 GN=GPB2 PE=1 SV=4	GPB2	25	7	10	1.288	0.17833	0.794133	22.1417
P40960	WD repeat-containing protein PAC11 OS=Saccharomyces cerevisiae (strain ATCC 204508 / S288c) OX=559292 GN=PAC11 PE=1 SV=2	PAC11	25	4	15	1.213	0.358558	0.891763	21.0103
P12686	37S ribosomal protein MRP13, mitochondrial OS=Saccharomyces cerevisiae (strain ATCC 204508 / S288c) OX=559292 GN=MRP13 PE=1 SV=2	MRP13	25	6	29	1.173	0.395988	0.910627	22.571
P29509	Thioredoxin reductase 1 OS=Saccharomyces cerevisiae (strain ATCC 204508 / S288c) OX=559292 GN=TRR1 PE=1 SV=3	TRR1	25	8	40	1.113	0.540348	0.947432	23.204
Q05933	Actin-related protein 2/3 complex subunit 3 OS=Saccharomyces cerevisiae (strain ATCC 204508 / S288c) OX=559292 GN=ARC18 PE=1 SV=1	ARC18	25	6	51	1.047	0.788166	0.983536	23.1681
Q12090	RNA exonuclease 3 OS=Saccharomyces cerevisiae (strain ATCC 204508 / S288c) OX=559292 GN=REX3 PE=1 SV=1	REX3	25	8	25	1.002	0.999399	0.999881	22.1399
P33417	Intrastrand cross-link recognition protein OS=Saccharomyces cerevisiae (strain ATCC 204508 / S288c) OX=559292 GN=IXR1 PE=1 SV=2	IXR1	25	6	14	0.986	0.938157	0.989959	23.2727
P40513	Mitochondrial acidic protein MAM33 OS=Saccharomyces cerevisiae (strain ATCC 204508 / S288c) OX=559292 GN=MAM33 PE=1 SV=1	MAM33	25	6	33	0.967	0.833948	0.983536	23.9554
P38797	Protein phosphatase 2C homolog 7, mitochondrial OS=Saccharomyces cerevisiae (strain ATCC 204508 / S288c) OX=559292 GN=PTC7 PE=1 SV=2	PTC7	25	7	24	0.966	0.839775	0.983536	22.5737
Q12449	Hsp90 co-chaperone AHA1 OS=Saccharomyces cerevisiae (strain ATCC 204508 / S288c) OX=559292 GN=AHA1 PE=1 SV=1	AHA1	25	8	27	0.961	0.835785	0.983536	22.9442
Q12109	Tryptophan--tRNA ligase, cytoplasmic OS=Saccharomyces cerevisiae (strain ATCC 204508 / S288c) OX=559292 GN=WRS1 PE=1 SV=1	WRS1	25	9	22	0.943	0.745279	0.980877	22.2959
Q03661	Silent chromatin protein ESC1 OS=Saccharomyces cerevisiae (strain ATCC 204508 / S288c) OX=559292 GN=ESC1 PE=1 SV=1	ESC1	25	9	7	0.938	0.727752	0.977707	22.1108
P32499	Nucleoporin NUP2 OS=Saccharomyces cerevisiae (strain ATCC 204508 / S288c) OX=559292 GN=NUP2 PE=1 SV=2	NUP2	25	12	26	0.887	0.5201	0.947432	22.3493
P40064	Nucleoporin NUP157 OS=Saccharomyces cerevisiae (strain ATCC 204508 / S288c) OX=559292 GN=NUP157 PE=1 SV=1	NUP157	25	8	7	0.821	0.377924	0.900065	20.8095
Q12074	Spermidine synthase OS=Saccharomyces cerevisiae (strain ATCC 204508 / S288c) OX=559292 GN=SPE3 PE=3 SV=1	SPE3	25	6	32	0.81	0.225174	0.817872	23.6152
P25582	27S pre-rRNA (guanosine(2922)-2'-O)-methyltransferase OS=Saccharomyces cerevisiae (strain ATCC 204508 / S288c) OX=559292 GN=SPB1 PE=1 SV=2	SPB1	25	8	13	0.78	0.186961	0.804119	22.9385
Q08235	Ribosome biogenesis protein BRX1 OS=Saccharomyces cerevisiae (strain ATCC 204508 / S288c) OX=559292 GN=BRX1 PE=1 SV=2	BRX1	25	6	25	0.716	0.0719614	0.586073	22.4382
P38013	Peroxiredoxin AHP1 OS=Saccharomyces cerevisiae (strain ATCC 204508 / S288c) OX=559292 GN=AHP1 PE=1 SV=4	AHP1	25	5	49	0.567	0.0020251	0.0655407	22.3702
P81449	ATP synthase subunit e, mitochondrial OS=Saccharomyces cerevisiae (strain ATCC 204508 / S288c) OX=559292 GN=TIM11 PE=1 SV=2	TIM11	24	3	39	1.373	0.0827968	0.627575	23.4464
P47122	GPN-loop GTPase 1 OS=Saccharomyces cerevisiae (strain ATCC 204508 / S288c) OX=559292 GN=NPA3 PE=1 SV=1	NPA3	24	8	18	1.259	0.204914	0.814945	23.4099
Q04048	Pre-mRNA-splicing factor SYF1 OS=Saccharomyces cerevisiae (strain ATCC 204508 / S288c) OX=559292 GN=SYF1 PE=1 SV=1	SYF1	24	8	15	1.141	0.523404	0.947432	21.7239
P12945	N-terminal acetyltransferase A complex subunit NAT1 OS=Saccharomyces cerevisiae (strain ATCC 204508 / S288c) OX=559292 GN=NAT1 PE=1 SV=2	NAT1	24	11	14	1.133	0.499417	0.946453	23.7837
P53192	Golgi to ER traffic protein 1 OS=Saccharomyces cerevisiae (strain ATCC 204508 / S288c) OX=559292 GN=GET1 PE=1 SV=1	GET1	24	6	28	1.119	0.546527	0.948353	23.3709
P80667	Peroxisomal membrane protein PAS20 OS=Saccharomyces cerevisiae (strain ATCC 204508 / S288c) OX=559292 GN=PEX13 PE=1 SV=1	PEX13	24	6	17	1.087	0.652644	0.960886	23.0261
Q03280	E3 ubiquitin-protein ligase TOM1 OS=Saccharomyces cerevisiae (strain ATCC 204508 / S288c) OX=559292 GN=TOM1 PE=1 SV=1	TOM1	24	12	4	1.07	0.72475	0.977707	22.588
P07347	N-terminal acetyltransferase A complex catalytic subunit ARD1 OS=Saccharomyces cerevisiae (strain ATCC 204508 / S288c) OX=559292 GN=ARD1 PE=1 SV=2	ARD1	24	6	25	1.047	0.814245	0.983536	22.5489
P53632	Poly(A) RNA polymerase protein 2 OS=Saccharomyces cerevisiae (strain ATCC 204508 / S288c) OX=559292 GN=PAP2 PE=1 SV=1	PAP2	24	5	9	1.038	0.853552	0.984144	23.8616
P40008	Protein FMP52, mitochondrial OS=Saccharomyces cerevisiae (strain ATCC 204508 / S288c) OX=559292 GN=FMP52 PE=1 SV=1	FMP52	24	7	34	1.032	0.865428	0.985583	22.3177
P32915	Protein transport protein SEC61 OS=Saccharomyces cerevisiae (strain ATCC 204508 / S288c) OX=559292 GN=SEC61 PE=1 SV=1	SEC61	24	4	10	1.029	0.883934	0.985583	24.1088
Q99394	Trafficking protein particle complex subunit 33 OS=Saccharomyces cerevisiae (strain ATCC 204508 / S288c) OX=559292 GN=TRS33 PE=1 SV=1	TRS33	24	4	24	0.979	0.929726	0.989959	21.2595
P07263	Histidine--tRNA ligase, mitochondrial OS=Saccharomyces cerevisiae (strain ATCC 204508 / S288c) OX=559292 GN=HTS1 PE=1 SV=2	HTS1	24	7	23	0.965	0.843845	0.983536	22.1418
Q06321	Sterol 3-beta-glucosyltransferase OS=Saccharomyces cerevisiae (strain ATCC 204508 / S288c) OX=559292 GN=ATG26 PE=1 SV=1	ATG26	24	10	10	0.929	0.703894	0.971037	21.91
P25719	Peptidyl-prolyl cis-trans isomerase C, mitochondrial OS=Saccharomyces cerevisiae (strain ATCC 204508 / S288c) OX=559292 GN=CPR3 PE=1 SV=1	CPR3	24	5	36	0.876	0.494029	0.946453	22.07
P21306	ATP synthase subunit epsilon, mitochondrial OS=Saccharomyces cerevisiae (strain ATCC 204508 / S288c) OX=559292 GN=ATP15 PE=1 SV=2	ATP15	24	5	84	0.856	0.380201	0.901002	23.2932
P46949	Protein FYV8 OS=Saccharomyces cerevisiae (strain ATCC 204508 / S288c) OX=559292 GN=FYV8 PE=1 SV=1	FYV8	24	8	14	0.848	0.368487	0.893292	22.5085
P38196	Uridine permease OS=Saccharomyces cerevisiae (strain ATCC 204508 / S288c) OX=559292 GN=FUI1 PE=1 SV=1	FUI1	24	6	13	0.67	0.0249914	0.355177	23.3994
P06115	Catalase T OS=Saccharomyces cerevisiae (strain ATCC 204508 / S288c) OX=559292 GN=CTT1 PE=1 SV=3	CTT1	23	1	3	3.031	2.80274e-11	2.7145e-09	25.4078
P38079	Protein YRO2 OS=Saccharomyces cerevisiae (strain ATCC 204508 / S288c) OX=559292 GN=YRO2 PE=1 SV=1	YRO2	23	1	10	1.714	0.0171894	0.288143	20.3037
Q07844	Ribosome biogenesis ATPase RIX7 OS=Saccharomyces cerevisiae (strain ATCC 204508 / S288c) OX=559292 GN=RIX7 PE=1 SV=1	RIX7	23	7	10	1.326	0.167674	0.788759	21.3977
P10363	DNA primase small subunit OS=Saccharomyces cerevisiae (strain ATCC 204508 / S288c) OX=559292 GN=PRI1 PE=1 SV=2	PRI1	23	5	18	1.239	0.2548	0.833858	22.3054
P38138	Glucosidase 2 subunit alpha OS=Saccharomyces cerevisiae (strain ATCC 204508 / S288c) OX=559292 GN=ROT2 PE=1 SV=1	ROT2	23	9	15	1.238	0.260217	0.833906	22.1237
P53859	Exosome complex component CSL4 OS=Saccharomyces cerevisiae (strain ATCC 204508 / S288c) OX=559292 GN=CSL4 PE=1 SV=1	CSL4	23	8	31	1.189	0.376116	0.900065	22.0331
P07275	Delta-1-pyrroline-5-carboxylate dehydrogenase, mitochondrial OS=Saccharomyces cerevisiae (strain ATCC 204508 / S288c) OX=559292 GN=PUT2 PE=1 SV=2	PUT2	23	5	13	1.126	0.52495	0.947432	22.2228
P50094	Inosine-5'-monophosphate dehydrogenase 4 OS=Saccharomyces cerevisiae (strain ATCC 204508 / S288c) OX=559292 GN=IMD4 PE=1 SV=1	IMD4	23	2	19	1.118	0.589604	0.959194	18.8653
P40350	Dolichyl-phosphate beta-glucosyltransferase OS=Saccharomyces cerevisiae (strain ATCC 204508 / S288c) OX=559292 GN=ALG5 PE=1 SV=1	ALG5	23	4	20	1.075	0.718794	0.976187	21.4743
Q03455	Probable zinc transporter MSC2 OS=Saccharomyces cerevisiae (strain ATCC 204508 / S288c) OX=559292 GN=MSC2 PE=1 SV=2	MSC2	23	5	11	1.003	0.963595	0.994742	20.193
P39535	Low-affinity phosphate transporter PHO90 OS=Saccharomyces cerevisiae (strain ATCC 204508 / S288c) OX=559292 GN=PHO90 PE=1 SV=1	PHO90	23	7	11	0.958	0.721021	0.976187	24.6343
P36147	Presequence translocated-associated motor subunit PAM17, mitochondrial OS=Saccharomyces cerevisiae (strain ATCC 204508 / S288c) OX=559292 GN=PAM17 PE=1 SV=1	PAM17	23	2	16	0.94	0.749081	0.982683	21.9027
Q05775	Eukaryotic translation initiation factor 3 subunit J OS=Saccharomyces cerevisiae (strain ATCC 204508 / S288c) OX=559292 GN=HCR1 PE=1 SV=1	HCR1	23	5	20	0.833	0.331409	0.888856	22.984
P38115	D-arabinose dehydrogenase [NAD(P)+] heavy chain OS=Saccharomyces cerevisiae (strain ATCC 204508 / S288c) OX=559292 GN=ARA1 PE=1 SV=1	ARA1	23	8	33	0.797	0.14294	0.766055	24.4601
P49089	Asparagine synthetase [glutamine-hydrolyzing] 1 OS=Saccharomyces cerevisiae (strain ATCC 204508 / S288c) OX=559292 GN=ASN1 PE=1 SV=2	ASN1	23	6	17	0.794	0.229691	0.817872	21.9458
Q12305	Thiosulfate:glutathione sulfurtransferase OS=Saccharomyces cerevisiae (strain ATCC 204508 / S288c) OX=559292 GN=RDL1 PE=1 SV=1	RDL1	23	7	50	0.648	0.0186503	0.305547	22.4579
P25378	Rheb-like protein RHB1 OS=Saccharomyces cerevisiae (strain ATCC 204508 / S288c) OX=559292 GN=RHB1 PE=1 SV=2	RHB1	22	6	28	1.478	0.0298606	0.384657	23.1445
Q05636	Exosome complex component RRP45 OS=Saccharomyces cerevisiae (strain ATCC 204508 / S288c) OX=559292 GN=RRP45 PE=1 SV=1	RRP45	22	6	18	1.291	0.147606	0.773685	23.2632
P53935	Stress response protein NST1 OS=Saccharomyces cerevisiae (strain ATCC 204508 / S288c) OX=559292 GN=NST1 PE=1 SV=1	NST1	22	5	6	1.125	0.551621	0.950145	21.577
P46970	Nonsense-mediated mRNA decay protein 5 OS=Saccharomyces cerevisiae (strain ATCC 204508 / S288c) OX=559292 GN=NMD5 PE=1 SV=2	NMD5	22	10	12	1.1	0.615809	0.960179	22.7989
P47771	Aldehyde dehydrogenase [NAD(P)+] 1 OS=Saccharomyces cerevisiae (strain ATCC 204508 / S288c) OX=559292 GN=ALD2 PE=1 SV=2	ALD2	22	2	23	1.099	0.627166	0.960179	20.9371
Q03761	Transcription initiation factor TFIID subunit 12 OS=Saccharomyces cerevisiae (strain ATCC 204508 / S288c) OX=559292 GN=TAF12 PE=1 SV=1	TAF12	22	6	14	1.094	0.610415	0.960179	23.269
P32580	ATP-dependent RNA helicase SUV3, mitochondrial OS=Saccharomyces cerevisiae (strain ATCC 204508 / S288c) OX=559292 GN=SUV3 PE=1 SV=2	SUV3	22	9	14	1.081	0.678849	0.968594	22.9102
P49367	Homoaconitase, mitochondrial OS=Saccharomyces cerevisiae (strain ATCC 204508 / S288c) OX=559292 GN=LYS4 PE=1 SV=1	LYS4	22	9	21	1.043	0.825683	0.983536	21.048
Q06668	Methyltransferase OMS1, mitochondrial OS=Saccharomyces cerevisiae (strain ATCC 204508 / S288c) OX=559292 GN=OMS1 PE=1 SV=1	OMS1	22	6	11	1.04	0.83519	0.983536	22.0721
Q05543	Regulator of Ty1 transposition protein 103 OS=Saccharomyces cerevisiae (strain ATCC 204508 / S288c) OX=559292 GN=RTT103 PE=1 SV=1	RTT103	22	6	19	1.038	0.848029	0.983536	21.7239
P40015	Inositol phosphosphingolipids phospholipase C OS=Saccharomyces cerevisiae (strain ATCC 204508 / S288c) OX=559292 GN=ISC1 PE=1 SV=1	ISC1	22	5	14	1.032	0.862414	0.985583	22.727
Q03161	Glucose-6-phosphate 1-epimerase OS=Saccharomyces cerevisiae (strain ATCC 204508 / S288c) OX=559292 GN=YMR099C PE=1 SV=1		22	4	22	0.972	0.868921	0.985583	22.2933
P35844	Oxysterol-binding protein homolog 4 OS=Saccharomyces cerevisiae (strain ATCC 204508 / S288c) OX=559292 GN=KES1 PE=1 SV=1	KES1	22	5	18	0.956	0.796961	0.983536	22.3587
Q02969	Peroxisomal membrane protein PEX25 OS=Saccharomyces cerevisiae (strain ATCC 204508 / S288c) OX=559292 GN=PEX25 PE=1 SV=1	PEX25	22	6	21	0.934	0.689613	0.968594	23.3089
P42839	Low affinity vacuolar monovalent cation/H(+) antiporter OS=Saccharomyces cerevisiae (strain ATCC 204508 / S288c) OX=559292 GN=VNX1 PE=1 SV=1	VNX1	22	7	12	0.89	0.541316	0.947432	22.0113
P32386	ATP-dependent bile acid permease OS=Saccharomyces cerevisiae (strain ATCC 204508 / S288c) OX=559292 GN=YBT1 PE=1 SV=2	YBT1	22	7	6	0.85	0.431612	0.927415	21.5318
Q06168	Chromatin structure-remodeling complex subunit SFH1 OS=Saccharomyces cerevisiae (strain ATCC 204508 / S288c) OX=559292 GN=SFH1 PE=1 SV=1	SFH1	22	7	28	0.787	0.17831	0.794133	23.2302
Q05016	NADP-dependent 3-hydroxy acid dehydrogenase OS=Saccharomyces cerevisiae (strain ATCC 204508 / S288c) OX=559292 GN=YMR226C PE=1 SV=1		22	9	46	0.661	0.0260743	0.360764	22.3523
P38132	DNA replication licensing factor MCM7 OS=Saccharomyces cerevisiae (strain ATCC 204508 / S288c) OX=559292 GN=MCM7 PE=1 SV=4	MCM7	21	14	25	3.891	1.57652e-14	1.64904e-12	24.1577
Q05779	Ubiquinone biosynthesis protein COQ9, mitochondrial OS=Saccharomyces cerevisiae (strain ATCC 204508 / S288c) OX=559292 GN=COQ9 PE=1 SV=1	COQ9	21	6	25	1.884	0.000622255	0.0262451	22.4491
P35734	DASH complex subunit ASK1 OS=Saccharomyces cerevisiae (strain ATCC 204508 / S288c) OX=559292 GN=ASK1 PE=1 SV=2	ASK1	21	6	36	1.668	0.00547461	0.136496	22.5175
Q04949	Cytoplasmic dynein intermediate light chain DYN3 OS=Saccharomyces cerevisiae (strain ATCC 204508 / S288c) OX=559292 GN=DYN3 PE=1 SV=2	DYN3	21	8	23	1.37	0.0838498	0.628273	23.8143
P40462	Protein TMA108 OS=Saccharomyces cerevisiae (strain ATCC 204508 / S288c) OX=559292 GN=TMA108 PE=1 SV=1	TMA108	21	12	17	1.19	0.324664	0.881615	23.2154
P19812	E3 ubiquitin-protein ligase UBR1 OS=Saccharomyces cerevisiae (strain ATCC 204508 / S288c) OX=559292 GN=UBR1 PE=1 SV=1	UBR1	21	6	4	1.106	0.593407	0.959194	22.3755
P34221	Protein phosphatase 2C homolog 3 OS=Saccharomyces cerevisiae (strain ATCC 204508 / S288c) OX=559292 GN=PTC3 PE=1 SV=4	PTC3	21	6	30	1.068	0.763467	0.983536	20.3362
Q04120	Peroxiredoxin TSA2 OS=Saccharomyces cerevisiae (strain ATCC 204508 / S288c) OX=559292 GN=TSA2 PE=1 SV=3	TSA2	21	1	8	1.053	0.805569	0.983536	23.9542
P22141	Proteasome subunit beta type-4 OS=Saccharomyces cerevisiae (strain ATCC 204508 / S288c) OX=559292 GN=PRE1 PE=1 SV=2	PRE1	21	4	24	1.051	0.798817	0.983536	23.3162
P47068	Myosin tail region-interacting protein MTI1 OS=Saccharomyces cerevisiae (strain ATCC 204508 / S288c) OX=559292 GN=BBC1 PE=1 SV=2	BBC1	21	7	7	1.034	0.875601	0.985583	21.4778
P36048	Pre-mRNA-splicing factor SNU114 OS=Saccharomyces cerevisiae (strain ATCC 204508 / S288c) OX=559292 GN=SNU114 PE=1 SV=1	SNU114	21	10	13	1.027	0.885696	0.985583	22.1977
Q08886	Guanine nucleotide-binding protein subunit beta 1 OS=Saccharomyces cerevisiae (strain ATCC 204508 / S288c) OX=559292 GN=GPB1 PE=1 SV=1	GPB1	21	6	7	1.02	0.936307	0.989959	22.5646
P36114	IML2-like protein YKR018C OS=Saccharomyces cerevisiae (strain ATCC 204508 / S288c) OX=559292 GN=YKR018C PE=1 SV=1		21	7	11	1.002	0.99003	0.999881	22.754
P47154	CAAX prenyl protease 1 OS=Saccharomyces cerevisiae (strain ATCC 204508 / S288c) OX=559292 GN=STE24 PE=1 SV=1	STE24	21	5	9	0.999	0.994135	0.999881	23.2575
P0CT04	Protease B inhibitor 2 OS=Saccharomyces cerevisiae (strain ATCC 204508 / S288c) OX=559292 GN=PBI2 PE=1 SV=1	PBI2	21	4	44	0.955	0.836539	0.983536	23.1211
P40341	Mitochondrial respiratory chain complexes assembly protein YTA12 OS=Saccharomyces cerevisiae (strain ATCC 204508 / S288c) OX=559292 GN=YTA12 PE=1 SV=2	YTA12	21	8	12	0.942	0.750951	0.982852	22.313
Q03648	Uncharacterized protein YMR209C OS=Saccharomyces cerevisiae (strain ATCC 204508 / S288c) OX=559292 GN=YMR209C PE=1 SV=1		21	10	30	0.932	0.705314	0.971037	22.2309
Q00245	GTP-binding protein RHO3 OS=Saccharomyces cerevisiae (strain ATCC 204508 / S288c) OX=559292 GN=RHO3 PE=1 SV=2	RHO3	21	6	33	0.915	0.627392	0.960179	22.127
Q12164	Pore membrane protein of 33 kDa OS=Saccharomyces cerevisiae (strain ATCC 204508 / S288c) OX=559292 GN=POM33 PE=1 SV=1	POM33	21	5	20	0.861	0.372945	0.897195	24.224
P40303	Proteasome subunit alpha type-4 OS=Saccharomyces cerevisiae (strain ATCC 204508 / S288c) OX=559292 GN=PRE6 PE=1 SV=1	PRE6	21	5	33	0.838	0.31649	0.87118	23.2893
P33307	Importin alpha re-exporter OS=Saccharomyces cerevisiae (strain ATCC 204508 / S288c) OX=559292 GN=CSE1 PE=1 SV=2	CSE1	21	6	9	0.836	0.350138	0.889851	22.076
P39540	Elongation of fatty acids protein 1 OS=Saccharomyces cerevisiae (strain ATCC 204508 / S288c) OX=559292 GN=ELO1 PE=1 SV=1	ELO1	21	3	7	0.833	0.305092	0.861643	24.1173
P38703	Ceramide synthase LAG1 OS=Saccharomyces cerevisiae (strain ATCC 204508 / S288c) OX=559292 GN=LAG1 PE=1 SV=1	LAG1	21	3	7	0.793	0.209063	0.814945	22.1447
P29952	Mannose-6-phosphate isomerase OS=Saccharomyces cerevisiae (strain ATCC 204508 / S288c) OX=559292 GN=PMI40 PE=1 SV=4	PMI40	21	7	21	0.767	0.196553	0.813738	21.749
P08679	Citrate synthase, peroxisomal OS=Saccharomyces cerevisiae (strain ATCC 204508 / S288c) OX=559292 GN=CIT2 PE=1 SV=1	CIT2	20	5	20	1.731	0.00658077	0.155033	21.5964
P53256	Exosome complex component RRP46 OS=Saccharomyces cerevisiae (strain ATCC 204508 / S288c) OX=559292 GN=RRP46 PE=1 SV=2	RRP46	20	6	40	1.463	0.0394331	0.436939	22.3705
P39016	Suppressor protein MPT5 OS=Saccharomyces cerevisiae (strain ATCC 204508 / S288c) OX=559292 GN=MPT5 PE=1 SV=2	MPT5	20	5	8	1.401	0.103198	0.677168	21.6895
P53165	SAGA-associated factor 73 OS=Saccharomyces cerevisiae (strain ATCC 204508 / S288c) OX=559292 GN=SGF73 PE=1 SV=1	SGF73	20	8	17	1.313	0.154349	0.773685	21.9495
P32492	Myosin-4 OS=Saccharomyces cerevisiae (strain ATCC 204508 / S288c) OX=559292 GN=MYO4 PE=1 SV=1	MYO4	20	8	12	1.2	0.406208	0.9173	20.3805
P23595	Serine/threonine-protein phosphatase PP2A-2 catalytic subunit OS=Saccharomyces cerevisiae (strain ATCC 204508 / S288c) OX=559292 GN=PPH22 PE=1 SV=1	PPH22	20	2	26	1.183	0.445672	0.927934	19.3891
P36010	Nucleoside diphosphate kinase OS=Saccharomyces cerevisiae (strain ATCC 204508 / S288c) OX=559292 GN=YNK1 PE=1 SV=1	YNK1	20	5	42	1.163	0.391761	0.910044	23.1808
Q04264	Sister chromatid cohesion protein PDS5 OS=Saccharomyces cerevisiae (strain ATCC 204508 / S288c) OX=559292 GN=PDS5 PE=1 SV=1	PDS5	20	7	8	1.112	0.586005	0.956125	21.6257
P00427	Cytochrome c oxidase subunit 6, mitochondrial OS=Saccharomyces cerevisiae (strain ATCC 204508 / S288c) OX=559292 GN=COX6 PE=1 SV=1	COX6	20	5	44	1.079	0.687035	0.968594	23.2928
Q06543	GPN-loop GTPase 3 OS=Saccharomyces cerevisiae (strain ATCC 204508 / S288c) OX=559292 GN=GPN3 PE=1 SV=1	GPN3	20	3	14	1.057	0.779094	0.983536	24.2211
P36124	SET domain-containing protein 3 OS=Saccharomyces cerevisiae (strain ATCC 204508 / S288c) OX=559292 GN=SET3 PE=1 SV=1	SET3	20	8	16	0.986	0.959565	0.993911	21.5648
P25374	Cysteine desulfurase, mitochondrial OS=Saccharomyces cerevisiae (strain ATCC 204508 / S288c) OX=559292 GN=NFS1 PE=1 SV=2	NFS1	20	8	22	0.986	0.938311	0.989959	22.5331
P36125	Protein GMH1 OS=Saccharomyces cerevisiae (strain ATCC 204508 / S288c) OX=559292 GN=GMH1 PE=1 SV=1	GMH1	20	2	12	0.973	0.874796	0.985583	22.5305
P53170	[Pyruvate dehydrogenase (acetyl-transferring)] kinase 2, mitochondrial OS=Saccharomyces cerevisiae (strain ATCC 204508 / S288c) OX=559292 GN=PKP2 PE=1 SV=3	PKP2	20	6	14	0.939	0.75892	0.983536	21.7702
P32468	Cell division control protein 12 OS=Saccharomyces cerevisiae (strain ATCC 204508 / S288c) OX=559292 GN=CDC12 PE=1 SV=1	CDC12	20	4	12	0.937	0.721058	0.976187	22.1593
P53336	Putative methyltransferase YGR283C OS=Saccharomyces cerevisiae (strain ATCC 204508 / S288c) OX=559292 GN=YGR283C PE=1 SV=1		20	5	15	0.927	0.721594	0.976187	21.6319
P53941	U3 small nucleolar ribonucleoprotein protein IMP4 OS=Saccharomyces cerevisiae (strain ATCC 204508 / S288c) OX=559292 GN=IMP4 PE=1 SV=1	IMP4	20	7	36	0.922	0.665373	0.965218	22.3396
P53981	Uncharacterized phosphatase YNL010W OS=Saccharomyces cerevisiae (strain ATCC 204508 / S288c) OX=559292 GN=YNL010W PE=1 SV=1	PYP1	20	6	22	0.884	0.505443	0.947405	22.2446
P26754	Replication factor A protein 2 OS=Saccharomyces cerevisiae (strain ATCC 204508 / S288c) OX=559292 GN=RFA2 PE=1 SV=1	RFA2	20	5	40	0.853	0.308052	0.86248	24.3569
Q07551	NADPH-dependent alpha-keto amide reductase OS=Saccharomyces cerevisiae (strain ATCC 204508 / S288c) OX=559292 GN=YDL124W PE=1 SV=1		20	9	43	0.85	0.378619	0.900485	22.2543
Q06567	ABC1 family protein MCP2 OS=Saccharomyces cerevisiae (strain ATCC 204508 / S288c) OX=559292 GN=MCP2 PE=1 SV=1	MCP2	20	6	12	0.777	0.193062	0.810995	22.053
P32588	Nuclear and cytoplasmic polyadenylated RNA-binding protein PUB1 OS=Saccharomyces cerevisiae (strain ATCC 204508 / S288c) OX=559292 GN=PUB1 PE=1 SV=4	PUB1	20	6	21	0.753	0.139642	0.761184	23.1267
Q08245	Protein ZEO1 OS=Saccharomyces cerevisiae (strain ATCC 204508 / S288c) OX=559292 GN=ZEO1 PE=1 SV=3	ZEO1	20	8	47	0.715	0.0817474	0.627575	21.8987
P36160	Ribosome biogenesis protein RPF2 OS=Saccharomyces cerevisiae (strain ATCC 204508 / S288c) OX=559292 GN=RPF2 PE=1 SV=1	RPF2	20	4	13	0.71	0.0675006	0.573732	22.2195
P20134	Flocculation suppression protein OS=Saccharomyces cerevisiae (strain ATCC 204508 / S288c) OX=559292 GN=SFL1 PE=1 SV=3	SFL1	19	7	14	1.46	0.0639293	0.555877	21.8371
P47031	Inclusion body clearance protein IML2 OS=Saccharomyces cerevisiae (strain ATCC 204508 / S288c) OX=559292 GN=IML2 PE=1 SV=1	IML2	19	10	16	1.288	0.177002	0.794133	22.2325
P53930	Protein AF-9 homolog OS=Saccharomyces cerevisiae (strain ATCC 204508 / S288c) OX=559292 GN=YAF9 PE=1 SV=1	YAF9	19	5	33	1.267	0.210106	0.815174	22.8944
Q12179	Uncharacterized protein YPL245W OS=Saccharomyces cerevisiae (strain ATCC 204508 / S288c) OX=559292 GN=YPL245W PE=1 SV=1		19	6	14	1.242	0.254236	0.833858	22.2871
P51996	GTP-binding protein YPT32/YPT11 OS=Saccharomyces cerevisiae (strain ATCC 204508 / S288c) OX=559292 GN=YPT32 PE=1 SV=3	YPT32	19	1	31	1.134	0.548313	0.949562	19.8183
P47018	Maintenance of telomere capping protein 1 OS=Saccharomyces cerevisiae (strain ATCC 204508 / S288c) OX=559292 GN=MTC1 PE=1 SV=1	MTC1	19	6	16	1.132	0.498356	0.946453	23.433
P40549	Alpha-1,3-mannosyltransferase MNT3 OS=Saccharomyces cerevisiae (strain ATCC 204508 / S288c) OX=559292 GN=MNT3 PE=1 SV=1	MNT3	19	5	8	1.111	0.567926	0.950145	23.296
Q07500	External NADH-ubiquinone oxidoreductase 2, mitochondrial OS=Saccharomyces cerevisiae (strain ATCC 204508 / S288c) OX=559292 GN=NDE2 PE=1 SV=1	NDE2	19	5	12	1.089	0.67717	0.968594	21.0216
P40582	Glutathione S-transferase 1 OS=Saccharomyces cerevisiae (strain ATCC 204508 / S288c) OX=559292 GN=GTT1 PE=1 SV=1	GTT1	19	5	26	1.085	0.674333	0.968125	22.2975
P25554	SAGA-associated factor 29 OS=Saccharomyces cerevisiae (strain ATCC 204508 / S288c) OX=559292 GN=SGF29 PE=1 SV=2	SGF29	19	7	40	1.054	0.786515	0.983536	23.6855
Q6WNK7	Transcription and mRNA export factor SUS1 OS=Saccharomyces cerevisiae (strain ATCC 204508 / S288c) OX=559292 GN=SUS1 PE=1 SV=1	SUS1	19	2	32	1	0.999538	0.999881	22.2373
P23594	Serine/threonine-protein phosphatase PP2A-1 catalytic subunit OS=Saccharomyces cerevisiae (strain ATCC 204508 / S288c) OX=559292 GN=PPH21 PE=1 SV=1	PPH21	19	1	17	0.996	0.923766	0.988434	19.19
P38748	RING finger protein ETP1 OS=Saccharomyces cerevisiae (strain ATCC 204508 / S288c) OX=559292 GN=ETP1 PE=1 SV=1	ETP1	19	7	20	0.973	0.908282	0.985583	21.1475
P00044	Cytochrome c iso-1 OS=Saccharomyces cerevisiae (strain ATCC 204508 / S288c) OX=559292 GN=CYC1 PE=1 SV=2	CYC1	19	4	42	0.962	0.830198	0.983536	23.1916
Q08601	Metacaspase-1 OS=Saccharomyces cerevisiae (strain ATCC 204508 / S288c) OX=559292 GN=MCA1 PE=1 SV=2	MCA1	19	5	23	0.952	0.836543	0.983536	21.0504
P37303	Low specificity L-threonine aldolase OS=Saccharomyces cerevisiae (strain ATCC 204508 / S288c) OX=559292 GN=GLY1 PE=1 SV=2	GLY1	19	6	24	0.95	0.788686	0.983536	22.8615
Q07623	Nucleolar protein 6 OS=Saccharomyces cerevisiae (strain ATCC 204508 / S288c) OX=559292 GN=NOP6 PE=1 SV=1	NOP6	19	6	41	0.943	0.746092	0.980877	22.5436
P51601	GTP cyclohydrolase 1 OS=Saccharomyces cerevisiae (strain ATCC 204508 / S288c) OX=559292 GN=FOL2 PE=1 SV=1	FOL2	19	5	24	0.895	0.533878	0.947432	22.5471
P53852	Cysteine--tRNA ligase OS=Saccharomyces cerevisiae (strain ATCC 204508 / S288c) OX=559292 GN=YNL247W PE=1 SV=1		19	8	13	0.805	0.294228	0.860705	21.7423
P41807	V-type proton ATPase subunit H OS=Saccharomyces cerevisiae (strain ATCC 204508 / S288c) OX=559292 GN=VMA13 PE=1 SV=1	VMA13	19	8	21	0.789	0.199443	0.814683	22.5202
P25349	Flavoprotein-like protein YCP4 OS=Saccharomyces cerevisiae (strain ATCC 204508 / S288c) OX=559292 GN=YCP4 PE=1 SV=1	YCP4	19	4	19	0.787	0.203585	0.814945	22.9792
P38206	Oligosaccharide translocation protein RFT1 OS=Saccharomyces cerevisiae (strain ATCC 204508 / S288c) OX=559292 GN=RFT1 PE=1 SV=1	RFT1	19	2	6	0.76	0.190998	0.810995	21.2435
P40580	Benzil reductase ((S)-benzoin forming) IRC24 OS=Saccharomyces cerevisiae (strain ATCC 204508 / S288c) OX=559292 GN=IRC24 PE=1 SV=1	IRC24	19	6	23	0.746	0.162094	0.783078	21.3549
P47017	Sm-like protein LSm1 OS=Saccharomyces cerevisiae (strain ATCC 204508 / S288c) OX=559292 GN=LSM1 PE=1 SV=1	LSM1	19	3	24	0.743	0.149554	0.773685	21.7931
P33754	Translocation protein SEC66 OS=Saccharomyces cerevisiae (strain ATCC 204508 / S288c) OX=559292 GN=SEC66 PE=1 SV=1	SEC66	19	5	23	0.682	0.0403174	0.44113	22.29
P39006	Phosphatidylserine decarboxylase proenzyme 1, mitochondrial OS=Saccharomyces cerevisiae (strain ATCC 204508 / S288c) OX=559292 GN=PSD1 PE=1 SV=1	PSD1	18	7	22	2.009	0.0020552	0.0655407	20.312
Q03954	DASH complex subunit SPC19 OS=Saccharomyces cerevisiae (strain ATCC 204508 / S288c) OX=559292 GN=SPC19 PE=1 SV=1	SPC19	18	5	48	1.65	0.00843926	0.182386	22.6325
P20049	Prephenate dehydrogenase [NADP(+)] OS=Saccharomyces cerevisiae (strain ATCC 204508 / S288c) OX=559292 GN=TYR1 PE=1 SV=2	TYR1	18	5	13	1.587	0.0131819	0.241054	22.1959
Q06705	Phosphatidylinositol transfer protein CSR1 OS=Saccharomyces cerevisiae (strain ATCC 204508 / S288c) OX=559292 GN=CSR1 PE=1 SV=1	CSR1	18	3	14	1.416	0.0882706	0.641188	21.8488
P32351	Sugar utilization regulatory protein IMP2 OS=Saccharomyces cerevisiae (strain ATCC 204508 / S288c) OX=559292 GN=IMP2' PE=1 SV=2	IMP2'	18	4	18	1.395	0.0715247	0.586073	22.4053
P52593	Nucleoporin NUP188 OS=Saccharomyces cerevisiae (strain ATCC 204508 / S288c) OX=559292 GN=NUP188 PE=1 SV=1	NUP188	18	7	7	1.363	0.101356	0.67442	21.9632
Q12453	Cytoplasmic export protein 1 OS=Saccharomyces cerevisiae (strain ATCC 204508 / S288c) OX=559292 GN=CEX1 PE=1 SV=1	CEX1	18	5	8	1.233	0.306571	0.861643	21.8365
P38181	Nucleoporin NUP170 OS=Saccharomyces cerevisiae (strain ATCC 204508 / S288c) OX=559292 GN=NUP170 PE=1 SV=1	NUP170	18	9	9	1.157	0.503218	0.947405	20.4032
P47064	AP-3 complex subunit sigma OS=Saccharomyces cerevisiae (strain ATCC 204508 / S288c) OX=559292 GN=APS3 PE=1 SV=1	APS3	18	3	16	1.145	0.486547	0.946453	24.8578
P38295	Medium-chain fatty acid ethyl ester synthase/esterase 2 OS=Saccharomyces cerevisiae (strain ATCC 204508 / S288c) OX=559292 GN=EHT1 PE=1 SV=1	EHT1	18	7	17	1.119	0.556109	0.950145	22.082
P38426	Trehalose synthase complex regulatory subunit TPS3 OS=Saccharomyces cerevisiae (strain ATCC 204508 / S288c) OX=559292 GN=TPS3 PE=1 SV=3	TPS3	18	8	11	1.087	0.668095	0.965218	20.8411
P40561	RNA-binding protein SGN1 OS=Saccharomyces cerevisiae (strain ATCC 204508 / S288c) OX=559292 GN=SGN1 PE=1 SV=1	SGN1	18	5	23	1.058	0.767709	0.983536	23.4904
P53938	N-glycosylation protein EOS1 OS=Saccharomyces cerevisiae (strain ATCC 204508 / S288c) OX=559292 GN=EOS1 PE=1 SV=1	EOS1	18	4	14	1.056	0.776983	0.983536	21.8497
P38820	Adenylyltransferase and sulfurtransferase UBA4 OS=Saccharomyces cerevisiae (strain ATCC 204508 / S288c) OX=559292 GN=UBA4 PE=1 SV=1	UBA4	18	4	10	1.056	0.771329	0.983536	24.0455
P40079	U3 small nucleolar ribonucleoprotein protein LCP5 OS=Saccharomyces cerevisiae (strain ATCC 204508 / S288c) OX=559292 GN=LCP5 PE=1 SV=1	LCP5	18	5	20	1.049	0.814421	0.983536	21.7875
Q06144	Protein ORM2 OS=Saccharomyces cerevisiae (strain ATCC 204508 / S288c) OX=559292 GN=ORM2 PE=1 SV=1	ORM2	18	4	22	1.021	0.919223	0.986325	21.754
P27351	AP-2 complex subunit beta OS=Saccharomyces cerevisiae (strain ATCC 204508 / S288c) OX=559292 GN=APL1 PE=1 SV=2	APL1	18	6	10	0.984	0.936947	0.989959	21.7708
P39966	Protein phosphatase 2C homolog 2 OS=Saccharomyces cerevisiae (strain ATCC 204508 / S288c) OX=559292 GN=PTC2 PE=1 SV=1	PTC2	18	1	9	0.959	0.936666	0.989959	19.5542
P38759	Vacuolar protein sorting-associated protein 29 OS=Saccharomyces cerevisiae (strain ATCC 204508 / S288c) OX=559292 GN=VPS29 PE=1 SV=1	VPS29	18	5	21	0.958	0.82865	0.983536	21.483
P33324	CRAL-TRIO domain-containing protein YKL091C OS=Saccharomyces cerevisiae (strain ATCC 204508 / S288c) OX=559292 GN=YKL091C PE=1 SV=2		18	4	19	0.934	0.756465	0.983536	21.1047
P54781	Cytochrome P450 61 OS=Saccharomyces cerevisiae (strain ATCC 204508 / S288c) OX=559292 GN=ERG5 PE=1 SV=1	ERG5	18	3	10	0.928	0.726689	0.977707	21.5708
P39111	V-type proton ATPase subunit F OS=Saccharomyces cerevisiae (strain ATCC 204508 / S288c) OX=559292 GN=VMA7 PE=1 SV=1	VMA7	18	5	80	0.925	0.718807	0.976187	21.6749
P11938	DNA-binding protein RAP1 OS=Saccharomyces cerevisiae (strain ATCC 204508 / S288c) OX=559292 GN=RAP1 PE=1 SV=2	RAP1	18	7	13	0.922	0.737627	0.978972	20.6707
P32288	Glutamine synthetase OS=Saccharomyces cerevisiae (strain ATCC 204508 / S288c) OX=559292 GN=GLN1 PE=1 SV=4	GLN1	18	8	33	0.876	0.489476	0.946453	22.932
P00724	Invertase 2 OS=Saccharomyces cerevisiae (strain ATCC 204508 / S288c) OX=559292 GN=SUC2 PE=1 SV=1	SUC2	18	7	12	0.867	0.44646	0.927934	22.0941
P47120	Deoxyhypusine hydroxylase OS=Saccharomyces cerevisiae (strain ATCC 204508 / S288c) OX=559292 GN=LIA1 PE=1 SV=1	LIA1	18	8	38	0.809	0.310272	0.86568	21.6033
P35176	Peptidyl-prolyl cis-trans isomerase D OS=Saccharomyces cerevisiae (strain ATCC 204508 / S288c) OX=559292 GN=CPR5 PE=2 SV=1	CPR5	18	5	30	0.809	0.250918	0.832907	22.3534
P50087	MICOS subunit MIC26 OS=Saccharomyces cerevisiae (strain ATCC 204508 / S288c) OX=559292 GN=MIC26 PE=1 SV=1	MIC26	18	6	27	0.799	0.209835	0.815174	22.5486
P54885	Gamma-glutamyl phosphate reductase OS=Saccharomyces cerevisiae (strain ATCC 204508 / S288c) OX=559292 GN=PRO2 PE=1 SV=1	PRO2	18	7	20	0.722	0.123997	0.745143	21.6864
P22215	Uncharacterized transporter SLY41 OS=Saccharomyces cerevisiae (strain ATCC 204508 / S288c) OX=559292 GN=SLY41 PE=1 SV=2	SLY41	18	4	15	0.586	0.0101933	0.206696	21.3344
P53982	Isocitrate dehydrogenase [NADP] OS=Saccharomyces cerevisiae (strain ATCC 204508 / S288c) OX=559292 GN=IDP3 PE=3 SV=1	IDP3	18	2	15	0.549	0.0209836	0.324687	19.4837
P36013	NAD-dependent malic enzyme, mitochondrial OS=Saccharomyces cerevisiae (strain ATCC 204508 / S288c) OX=559292 GN=MAE1 PE=1 SV=1	MAE1	18	9	24	0.519	0.00462097	0.120838	20.2346
P33331	Nuclear transport factor 2 OS=Saccharomyces cerevisiae (strain ATCC 204508 / S288c) OX=559292 GN=NTF2 PE=1 SV=2	NTF2	18	5	82	0.494	0.00024502	0.0125633	22.0751
Q04217	Probable ATP-dependent RNA helicase DHR1 OS=Saccharomyces cerevisiae (strain ATCC 204508 / S288c) OX=559292 GN=ECM16 PE=1 SV=1	ECM16	17	8	7	1.667	0.00552018	0.136496	22.3967
P38228	Mitochondrial chaperone TCM62 OS=Saccharomyces cerevisiae (strain ATCC 204508 / S288c) OX=559292 GN=TCM62 PE=1 SV=2	TCM62	17	7	17	1.463	0.0702848	0.586073	20.9448
P53909	Adenine deaminase OS=Saccharomyces cerevisiae (strain ATCC 204508 / S288c) OX=559292 GN=AAH1 PE=1 SV=1	AAH1	17	6	29	1.449	0.0818749	0.627575	20.8411
P61830	Histone H3 OS=Saccharomyces cerevisiae (strain ATCC 204508 / S288c) OX=559292 GN=HHT1 PE=1 SV=2	HHT1; HHT2	17	2	12	1.416	0.0427769	0.454936	24.7814
P03871	Partitioning protein REP1 OS=Saccharomyces cerevisiae (strain ATCC 204508 / S288c) OX=559292 GN=REP1 PE=1 SV=1	REP1	17	5	18	1.352	0.120341	0.739266	22.049
Q08219	Outer spore wall protein RRT8 OS=Saccharomyces cerevisiae (strain ATCC 204508 / S288c) OX=559292 GN=RRT8 PE=1 SV=2	RRT8	17	4	13	1.26	0.260044	0.833906	21.1464
Q06632	Protein CFT1 OS=Saccharomyces cerevisiae (strain ATCC 204508 / S288c) OX=559292 GN=CFT1 PE=1 SV=1	CFT1	17	10	11	1.243	0.282896	0.855229	21.4147
P33401	Phosphoglucomutase 1 OS=Saccharomyces cerevisiae (strain ATCC 204508 / S288c) OX=559292 GN=PGM1 PE=1 SV=1	PGM1	17	5	13	1.21	0.395613	0.910627	20.1717
P48562	Serine/threonine-protein kinase CLA4 OS=Saccharomyces cerevisiae (strain ATCC 204508 / S288c) OX=559292 GN=CLA4 PE=1 SV=1	CLA4	17	5	9	1.189	0.392938	0.910126	20.9276
Q07845	Polynucleotide 5'-hydroxyl-kinase GRC3 OS=Saccharomyces cerevisiae (strain ATCC 204508 / S288c) OX=559292 GN=GRC3 PE=1 SV=1	GRC3	17	6	13	1.162	0.440315	0.927934	21.9431
P29340	Ubiquitin-conjugating enzyme E2-21 kDa OS=Saccharomyces cerevisiae (strain ATCC 204508 / S288c) OX=559292 GN=PEX4 PE=1 SV=1	PEX4	17	5	37	1.162	0.421883	0.926337	22.3726
P46948	Exosome complex component SKI6 OS=Saccharomyces cerevisiae (strain ATCC 204508 / S288c) OX=559292 GN=SKI6 PE=1 SV=1	SKI6	17	4	14	1.124	0.534932	0.947432	22.7584
P38688	Signal recognition particle subunit SRP72 OS=Saccharomyces cerevisiae (strain ATCC 204508 / S288c) OX=559292 GN=SRP72 PE=1 SV=2	SRP72	17	9	17	1.102	0.597828	0.960179	22.5188
Q12743	DER1-like family member protein 1 OS=Saccharomyces cerevisiae (strain ATCC 204508 / S288c) OX=559292 GN=DFM1 PE=1 SV=1	DFM1	17	3	16	1.1	0.639041	0.960179	21.3692
Q07350	Pre-mRNA-splicing factor PRP11 OS=Saccharomyces cerevisiae (strain ATCC 204508 / S288c) OX=559292 GN=PRP11 PE=1 SV=1	PRP11	17	5	22	1.085	0.659204	0.96249	22.4303
Q12343	Mediator of RNA polymerase II transcription subunit 4 OS=Saccharomyces cerevisiae (strain ATCC 204508 / S288c) OX=559292 GN=MED4 PE=1 SV=1	MED4	17	9	34	1.084	0.663224	0.964389	22.7453
P30656	Proteasome subunit beta type-5 OS=Saccharomyces cerevisiae (strain ATCC 204508 / S288c) OX=559292 GN=PRE2 PE=1 SV=3	PRE2	17	5	23	1.073	0.718142	0.976187	23.8732
P38886	26S proteasome regulatory subunit RPN10 OS=Saccharomyces cerevisiae (strain ATCC 204508 / S288c) OX=559292 GN=RPN10 PE=1 SV=3	RPN10	17	4	20	1.039	0.842566	0.983536	22.8291
P36060	NADH-cytochrome b5 reductase 2 OS=Saccharomyces cerevisiae (strain ATCC 204508 / S288c) OX=559292 GN=MCR1 PE=1 SV=1	MCR1	17	4	17	1.036	0.845006	0.983536	21.645
P51402	60S ribosomal protein L37-B OS=Saccharomyces cerevisiae (strain ATCC 204508 / S288c) OX=559292 GN=RPL37B PE=1 SV=2	RPL37B	17	2	33	0.993	0.988206	0.999881	20.833
Q12285	Ubiquitin-like protein MDY2 OS=Saccharomyces cerevisiae (strain ATCC 204508 / S288c) OX=559292 GN=MDY2 PE=1 SV=1	MDY2	17	5	37	0.96	0.835891	0.983536	22.7299
P32867	Protein SSO1 OS=Saccharomyces cerevisiae (strain ATCC 204508 / S288c) OX=559292 GN=SSO1 PE=1 SV=2	SSO1	17	3	22	0.959	0.840433	0.983536	21.5316
P38226	Uncharacterized acyltransferase CST26 OS=Saccharomyces cerevisiae (strain ATCC 204508 / S288c) OX=559292 GN=CST26 PE=1 SV=1	CST26	17	6	22	0.902	0.578649	0.95108	22.2218
P23644	Mitochondrial import receptor subunit TOM40 OS=Saccharomyces cerevisiae (strain ATCC 204508 / S288c) OX=559292 GN=TOM40 PE=1 SV=1	TOM40	17	6	28	0.89	0.570921	0.950145	21.7759
P46992	Cell wall protein YJL171C OS=Saccharomyces cerevisiae (strain ATCC 204508 / S288c) OX=559292 GN=YJL171C PE=1 SV=2		17	4	13	0.889	0.565462	0.950145	21.4289
P28272	Dihydroorotate dehydrogenase (fumarate) OS=Saccharomyces cerevisiae (strain ATCC 204508 / S288c) OX=559292 GN=URA1 PE=1 SV=1	URA1	17	8	44	0.862	0.428226	0.927415	22.3275
P15454	Guanylate kinase OS=Saccharomyces cerevisiae (strain ATCC 204508 / S288c) OX=559292 GN=GUK1 PE=1 SV=2	GUK1	17	8	51	0.835	0.353952	0.891763	21.923
Q06406	U6 snRNA-associated Sm-like protein LSm6 OS=Saccharomyces cerevisiae (strain ATCC 204508 / S288c) OX=559292 GN=LSM6 PE=1 SV=2	LSM6	17	4	56	0.824	0.305566	0.861643	22.9937
P36017	Vacuolar protein sorting-associated protein 21 OS=Saccharomyces cerevisiae (strain ATCC 204508 / S288c) OX=559292 GN=VPS21 PE=1 SV=1	VPS21	17	6	37	0.818	0.278335	0.850287	23.7082
Q04894	NADP-dependent alcohol dehydrogenase 6 OS=Saccharomyces cerevisiae (strain ATCC 204508 / S288c) OX=559292 GN=ADH6 PE=1 SV=1	ADH6	17	5	18	0.818	0.342983	0.889851	21.3735
P32614	Fumarate reductase 1 OS=Saccharomyces cerevisiae (strain ATCC 204508 / S288c) OX=559292 GN=FRD1 PE=1 SV=1	FRD1	17	9	27	0.806	0.305826	0.861643	21.7291
Q05359	Protein ERP1 OS=Saccharomyces cerevisiae (strain ATCC 204508 / S288c) OX=559292 GN=ERP1 PE=1 SV=1	ERP1	17	3	22	0.793	0.212606	0.817872	22.2266
P34247	U3 small nucleolar RNA-associated protein 11 OS=Saccharomyces cerevisiae (strain ATCC 204508 / S288c) OX=559292 GN=UTP11 PE=1 SV=2	UTP11	17	5	22	0.769	0.205569	0.814945	21.6129
P48231	Tricalbin-2 OS=Saccharomyces cerevisiae (strain ATCC 204508 / S288c) OX=559292 GN=TCB2 PE=1 SV=1	TCB2	17	4	6	0.751	0.222462	0.817872	20.2452
P38999	Saccharopine dehydrogenase [NADP(+), L-glutamate-forming] OS=Saccharomyces cerevisiae (strain ATCC 204508 / S288c) OX=559292 GN=LYS9 PE=1 SV=1	LYS9	17	6	17	0.736	0.128587	0.752249	21.8729
Q08236	Target of rapamycin complex 2 subunit AVO1 OS=Saccharomyces cerevisiae (strain ATCC 204508 / S288c) OX=559292 GN=AVO1 PE=1 SV=1	AVO1	16	7	9	1.601	0.0372162	0.426844	20.2199
P38792	Exosome complex component RRP4 OS=Saccharomyces cerevisiae (strain ATCC 204508 / S288c) OX=559292 GN=RRP4 PE=1 SV=1	RRP4	16	5	18	1.543	0.0186398	0.305547	22.484
P38151	PAB1-binding protein 2 OS=Saccharomyces cerevisiae (strain ATCC 204508 / S288c) OX=559292 GN=PBP2 PE=1 SV=1	PBP2	16	4	14	1.427	0.120488	0.739266	20.124
P47055	Outer spore wall protein 4 OS=Saccharomyces cerevisiae (strain ATCC 204508 / S288c) OX=559292 GN=LOH1 PE=1 SV=1	LOH1	16	1	4	1.401	0.0534677	0.512154	25.0357
P48566	GTPase-activating protein GYP3 OS=Saccharomyces cerevisiae (strain ATCC 204508 / S288c) OX=559292 GN=MSB3 PE=1 SV=1	MSB3	16	6	11	1.291	0.212117	0.817872	21.7611
P35732	RNA polymerase II degradation factor 1 OS=Saccharomyces cerevisiae (strain ATCC 204508 / S288c) OX=559292 GN=DEF1 PE=1 SV=1	DEF1	16	4	12	1.168	0.446902	0.927934	21.2359
P53114	Mediator of RNA polymerase II transcription subunit 5 OS=Saccharomyces cerevisiae (strain ATCC 204508 / S288c) OX=559292 GN=NUT1 PE=1 SV=1	NUT1	16	9	7	1.137	0.500627	0.946453	22.2905
Q04439	Myosin-5 OS=Saccharomyces cerevisiae (strain ATCC 204508 / S288c) OX=559292 GN=MYO5 PE=1 SV=1	MYO5	16	3	6	1.047	0.812879	0.983536	21.5462
P53184	Nicotinamidase OS=Saccharomyces cerevisiae (strain ATCC 204508 / S288c) OX=559292 GN=PNC1 PE=1 SV=1	PNC1	16	3	22	1.04	0.848884	0.983536	22.3685
Q06338	Protein BCP1 OS=Saccharomyces cerevisiae (strain ATCC 204508 / S288c) OX=559292 GN=BCP1 PE=1 SV=1	BCP1	16	4	21	0.999	0.975179	0.999326	20.4553
Q06389	Calcium-binding protein NCS-1 OS=Saccharomyces cerevisiae (strain ATCC 204508 / S288c) OX=559292 GN=FRQ1 PE=1 SV=2	FRQ1	16	4	26	0.944	0.764939	0.983536	22.0765
P25559	Sister chromatid cohesion protein DCC1 OS=Saccharomyces cerevisiae (strain ATCC 204508 / S288c) OX=559292 GN=DCC1 PE=1 SV=2	DCC1	16	7	26	0.939	0.741467	0.979232	22.7692
P53093	Protein YIP4 OS=Saccharomyces cerevisiae (strain ATCC 204508 / S288c) OX=559292 GN=YIP4 PE=1 SV=2	YIP4	16	3	9	0.916	0.64556	0.960179	22.0872
Q04969	Signal peptidase complex subunit SPC2 OS=Saccharomyces cerevisiae (strain ATCC 204508 / S288c) OX=559292 GN=SPC2 PE=1 SV=1	SPC2	16	3	31	0.899	0.645781	0.960179	20.3682
P21965	Protein kinase MCK1 OS=Saccharomyces cerevisiae (strain ATCC 204508 / S288c) OX=559292 GN=MCK1 PE=1 SV=1	MCK1	16	6	19	0.889	0.518008	0.947432	22.3872
Q08448	Putative lipase YOR059C OS=Saccharomyces cerevisiae (strain ATCC 204508 / S288c) OX=559292 GN=YOR059C PE=1 SV=1	LPL1	16	6	12	0.867	0.454834	0.932137	22.8762
P33328	Synaptobrevin homolog 2 OS=Saccharomyces cerevisiae (strain ATCC 204508 / S288c) OX=559292 GN=SNC2 PE=1 SV=2	SNC2	16	2	26	0.861	0.435453	0.927934	21.9999
Q12445	Nucleoporin POM34 OS=Saccharomyces cerevisiae (strain ATCC 204508 / S288c) OX=559292 GN=POM34 PE=1 SV=1	POM34	16	4	18	0.844	0.4219	0.926337	21.7184
P39742	Translocation protein SEC72 OS=Saccharomyces cerevisiae (strain ATCC 204508 / S288c) OX=559292 GN=SEC72 PE=1 SV=3	SEC72	16	6	28	0.819	0.280353	0.853174	23.1537
P07286	UDP-N-acetylglucosamine--dolichyl-phosphate N-acetylglucosaminephosphotransferase OS=Saccharomyces cerevisiae (strain ATCC 204508 / S288c) OX=559292 GN=ALG7 PE=3 SV=1	ALG7	16	2	3	0.795	0.232534	0.821894	22.9189
P38221	Phosphatidate cytidylyltransferase OS=Saccharomyces cerevisiae (strain ATCC 204508 / S288c) OX=559292 GN=CDS1 PE=1 SV=1	CDS1	16	5	10	0.793	0.200791	0.814932	22.5471
P40089	U6 snRNA-associated Sm-like protein LSm5 OS=Saccharomyces cerevisiae (strain ATCC 204508 / S288c) OX=559292 GN=LSM5 PE=1 SV=1	LSM5	16	3	42	0.763	0.1397	0.761184	22.5459
P39976	D-2-hydroxyglutarate--pyruvate transhydrogenase DLD3 OS=Saccharomyces cerevisiae (strain ATCC 204508 / S288c) OX=559292 GN=DLD3 PE=1 SV=1	DLD3	16	7	23	0.745	0.156681	0.77597	21.4273
P80210	Adenylosuccinate synthetase OS=Saccharomyces cerevisiae (strain ATCC 204508 / S288c) OX=559292 GN=ADE12 PE=1 SV=3	ADE12	16	6	12	0.742	0.102733	0.676743	22.3965
Q3E7Y3	40S ribosomal protein S22-B OS=Saccharomyces cerevisiae (strain ATCC 204508 / S288c) OX=559292 GN=RPS22B PE=1 SV=3	RPS22B	16	4	35	0.654	0.0253718	0.356706	22.6931
Q2V2P4	Uncharacterized protein YIL156W-B OS=Saccharomyces cerevisiae (strain ATCC 204508 / S288c) OX=559292 GN=YIL156W-B PE=3 SV=1		15	2	47	1.714	0.00338548	0.0971617	23.6859
P35172	Probable trehalase OS=Saccharomyces cerevisiae (strain ATCC 204508 / S288c) OX=559292 GN=NTH2 PE=1 SV=1	NTH2	15	2	6	1.607	0.0361914	0.418763	19.7247
Q07527	tRNA (guanosine(18)-2'-O)-methyltransferase OS=Saccharomyces cerevisiae (strain ATCC 204508 / S288c) OX=559292 GN=TRM3 PE=1 SV=1	TRM3	15	7	6	1.536	0.0391543	0.436939	21.5175
P40850	Protein MKT1 OS=Saccharomyces cerevisiae (strain ATCC 204508 / S288c) OX=559292 GN=MKT1 PE=1 SV=2	MKT1	15	8	10	1.338	0.123426	0.743685	22.8405
P38753	Class E vacuolar protein-sorting machinery protein HSE1 OS=Saccharomyces cerevisiae (strain ATCC 204508 / S288c) OX=559292 GN=HSE1 PE=1 SV=1	HSE1	15	10	30	1.28	0.203545	0.814945	21.887
P53722	Mitochondrial inner membrane protease ATP23 OS=Saccharomyces cerevisiae (strain ATCC 204508 / S288c) OX=559292 GN=ATP23 PE=1 SV=2	ATP23	15	4	21	1.238	0.246623	0.831616	22.4899
P22276	DNA-directed RNA polymerase III subunit RPC2 OS=Saccharomyces cerevisiae (strain ATCC 204508 / S288c) OX=559292 GN=RET1 PE=1 SV=2	RET1	15	11	14	1.195	0.335432	0.889851	23.7143
P36159	Ribonuclease Z OS=Saccharomyces cerevisiae (strain ATCC 204508 / S288c) OX=559292 GN=TRZ1 PE=1 SV=1	TRZ1	15	6	10	1.187	0.438925	0.927934	20.3481
P10961	Heat shock factor protein OS=Saccharomyces cerevisiae (strain ATCC 204508 / S288c) OX=559292 GN=HSF1 PE=1 SV=1	HSF1	15	8	15	1.177	0.431392	0.927415	21.1518
P38687	Signal recognition particle subunit SRP68 OS=Saccharomyces cerevisiae (strain ATCC 204508 / S288c) OX=559292 GN=SRP68 PE=1 SV=1	SRP68	15	7	17	1.134	0.505432	0.947405	22.6745
P32787	Mitochondrial genome maintenance protein MGM101 OS=Saccharomyces cerevisiae (strain ATCC 204508 / S288c) OX=559292 GN=MGM101 PE=1 SV=1	MGM101	15	4	16	1.13	0.554836	0.950145	21.4951
Q99216	Pre-rRNA-processing protein PNO1 OS=Saccharomyces cerevisiae (strain ATCC 204508 / S288c) OX=559292 GN=PNO1 PE=1 SV=1	PNO1	15	4	16	1.125	0.59299	0.959194	20.8009
P34232	mRNA transport regulator MTR2 OS=Saccharomyces cerevisiae (strain ATCC 204508 / S288c) OX=559292 GN=MTR2 PE=1 SV=1	MTR2	15	4	36	1.113	0.563378	0.950145	22.4166
P48510	Ubiquitin domain-containing protein DSK2 OS=Saccharomyces cerevisiae (strain ATCC 204508 / S288c) OX=559292 GN=DSK2 PE=1 SV=2	DSK2	15	6	29	1.081	0.678961	0.968594	22.5431
P25043	Proteasome subunit beta type-2 OS=Saccharomyces cerevisiae (strain ATCC 204508 / S288c) OX=559292 GN=PUP1 PE=1 SV=1	PUP1	15	3	13	1.076	0.720124	0.976187	21.0198
Q12349	ATP synthase subunit H, mitochondrial OS=Saccharomyces cerevisiae (strain ATCC 204508 / S288c) OX=559292 GN=ATP14 PE=1 SV=1	ATP14	15	3	60	1.023	0.904495	0.985583	22.4226
P38892	Probable S-adenosylmethionine-dependent methyltransferase CRG1 OS=Saccharomyces cerevisiae (strain ATCC 204508 / S288c) OX=559292 GN=CRG1 PE=1 SV=1	CRG1	15	6	26	1.018	0.929408	0.989959	22.0533
P53538	RNA polymerase II subunit A C-terminal domain phosphatase SSU72 OS=Saccharomyces cerevisiae (strain ATCC 204508 / S288c) OX=559292 GN=SSU72 PE=1 SV=1	SSU72	15	3	33	1.001	0.983824	0.999881	20.7045
P38700	Adaptin medium chain homolog APM2 OS=Saccharomyces cerevisiae (strain ATCC 204508 / S288c) OX=559292 GN=APM2 PE=1 SV=1	APM2	15	4	9	0.989	0.963282	0.994742	21.4457
Q06625	Glycogen debranching enzyme OS=Saccharomyces cerevisiae (strain ATCC 204508 / S288c) OX=559292 GN=GDB1 PE=1 SV=1	GDB1	15	8	7	0.984	0.952909	0.993168	21.1385
P06704	Cell division control protein 31 OS=Saccharomyces cerevisiae (strain ATCC 204508 / S288c) OX=559292 GN=CDC31 PE=1 SV=2	CDC31	15	6	34	0.983	0.934759	0.989959	23.0509
P38065	AP-2 complex subunit alpha OS=Saccharomyces cerevisiae (strain ATCC 204508 / S288c) OX=559292 GN=APL3 PE=1 SV=1	APL3	15	8	9	0.982	0.948859	0.992694	21.2312
P32266	Dynamin-like GTPase MGM1, mitochondrial OS=Saccharomyces cerevisiae (strain ATCC 204508 / S288c) OX=559292 GN=MGM1 PE=1 SV=3	MGM1	15	6	11	0.935	0.765457	0.983536	20.7987
P38986	L-asparaginase 1 OS=Saccharomyces cerevisiae (strain ATCC 204508 / S288c) OX=559292 GN=ASP1 PE=1 SV=1	ASP1	15	4	16	0.839	0.385917	0.904844	21.5375
Q08229	Protein NBA1 OS=Saccharomyces cerevisiae (strain ATCC 204508 / S288c) OX=559292 GN=NBA1 PE=1 SV=1	NBA1	15	5	14	0.833	0.448704	0.928292	20.149
P00498	ATP phosphoribosyltransferase OS=Saccharomyces cerevisiae (strain ATCC 204508 / S288c) OX=559292 GN=HIS1 PE=1 SV=1	HIS1	15	7	26	0.821	0.287458	0.860705	22.1249
Q12133	Signal peptidase complex subunit SPC3 OS=Saccharomyces cerevisiae (strain ATCC 204508 / S288c) OX=559292 GN=SPC3 PE=1 SV=1	SPC3	15	4	20	0.818	0.26957	0.836403	22.3895
P40055	U3 small nucleolar RNA-associated protein 7 OS=Saccharomyces cerevisiae (strain ATCC 204508 / S288c) OX=559292 GN=UTP7 PE=1 SV=1	UTP7	15	4	8	0.809	0.30629	0.861643	21.4352
P53983	Protein ASI3 OS=Saccharomyces cerevisiae (strain ATCC 204508 / S288c) OX=559292 GN=ASI3 PE=1 SV=2	ASI3	15	6	8	0.806	0.24319	0.831616	22.4977
P28495	F-actin-capping protein subunit alpha OS=Saccharomyces cerevisiae (strain ATCC 204508 / S288c) OX=559292 GN=CAP1 PE=1 SV=1	CAP1	15	5	27	0.801	0.310633	0.86568	21.0084
P32792	UPF0744 protein YSC83 OS=Saccharomyces cerevisiae (strain ATCC 204508 / S288c) OX=559292 GN=YSC83 PE=1 SV=1	YSC83	15	7	16	0.747	0.112756	0.714978	22.5081
P17536	Tropomyosin-1 OS=Saccharomyces cerevisiae (strain ATCC 204508 / S288c) OX=559292 GN=TPM1 PE=1 SV=1	TPM1	15	7	42	0.639	0.038608	0.435172	20.9341
P16370	DNA-directed RNA polymerase II subunit RPB3 OS=Saccharomyces cerevisiae (strain ATCC 204508 / S288c) OX=559292 GN=RPB3 PE=1 SV=2	RPB3	14	6	27	1.787	0.0228729	0.341787	18.3208
P38272	SWI5-dependent HO expression protein 3 OS=Saccharomyces cerevisiae (strain ATCC 204508 / S288c) OX=559292 GN=SHE3 PE=1 SV=1	SHE3	14	6	15	1.656	0.0141107	0.254479	21.8123
P40469	DNA repair/transcription protein MET18/MMS19 OS=Saccharomyces cerevisiae (strain ATCC 204508 / S288c) OX=559292 GN=MET18 PE=1 SV=1	MET18	14	10	12	1.445	0.0723907	0.586073	21.7731
P49166	60S ribosomal protein L37-A OS=Saccharomyces cerevisiae (strain ATCC 204508 / S288c) OX=559292 GN=RPL37A PE=1 SV=2	RPL37A	14	2	34	1.421	0.0700073	0.586073	22.0131
P33891	Protein transport protein TIP20 OS=Saccharomyces cerevisiae (strain ATCC 204508 / S288c) OX=559292 GN=TIP20 PE=1 SV=1	TIP20	14	5	8	1.322	0.225311	0.817872	20.1214
Q08421	Enhancer of translation termination 1 OS=Saccharomyces cerevisiae (strain ATCC 204508 / S288c) OX=559292 GN=ETT1 PE=1 SV=1	ETT1	14	5	17	1.322	0.136362	0.761184	22.6966
P42935	Elongator complex protein 2 OS=Saccharomyces cerevisiae (strain ATCC 204508 / S288c) OX=559292 GN=ELP2 PE=1 SV=1	ELP2	14	5	8	1.286	0.19201	0.810995	21.8969
Q02793	Antiviral protein SKI8 OS=Saccharomyces cerevisiae (strain ATCC 204508 / S288c) OX=559292 GN=SKI8 PE=1 SV=1	SKI8	14	4	10	1.235	0.27698	0.848129	21.9075
Q06707	SWR1-complex protein 7 OS=Saccharomyces cerevisiae (strain ATCC 204508 / S288c) OX=559292 GN=SWC7 PE=1 SV=1	SWC7	14	3	35	1.201	0.409813	0.918723	20.379
Q02773	Ribonuclease P protein component, mitochondrial OS=Saccharomyces cerevisiae (strain ATCC 204508 / S288c) OX=559292 GN=RPM2 PE=1 SV=1	RPM2	14	5	4	1.164	0.438687	0.927934	21.8785
P38169	Kynurenine 3-monooxygenase OS=Saccharomyces cerevisiae (strain ATCC 204508 / S288c) OX=559292 GN=BNA4 PE=1 SV=1	BNA4	14	6	15	1.134	0.516762	0.947432	21.0687
P32569	Mediator of RNA polymerase II transcription subunit 17 OS=Saccharomyces cerevisiae (strain ATCC 204508 / S288c) OX=559292 GN=SRB4 PE=1 SV=1	SRB4	14	6	15	1.134	0.529733	0.947432	20.9237
P08539	Guanine nucleotide-binding protein alpha-1 subunit OS=Saccharomyces cerevisiae (strain ATCC 204508 / S288c) OX=559292 GN=GPA1 PE=1 SV=3	GPA1	14	6	16	1.134	0.545645	0.948353	21.5066
Q08281	Restriction of telomere capping protein 1 OS=Saccharomyces cerevisiae (strain ATCC 204508 / S288c) OX=559292 GN=RTC1 PE=1 SV=2	RTC1	14	7	9	1.094	0.688341	0.968594	20.0237
Q08746	Regulator of ribosome biosynthesis OS=Saccharomyces cerevisiae (strain ATCC 204508 / S288c) OX=559292 GN=RRS1 PE=1 SV=1	RRS1	14	4	33	1.093	0.653856	0.960886	21.144
P54784	Origin recognition complex subunit 1 OS=Saccharomyces cerevisiae (strain ATCC 204508 / S288c) OX=559292 GN=ORC1 PE=1 SV=1	ORC1	14	4	7	1.081	0.684306	0.968594	24.1904
P19263	Mediator of RNA polymerase II transcription subunit 14 OS=Saccharomyces cerevisiae (strain ATCC 204508 / S288c) OX=559292 GN=RGR1 PE=1 SV=2	RGR1	14	7	10	1.08	0.700098	0.970563	21.2163
Q12125	Golgi to ER traffic protein 4 OS=Saccharomyces cerevisiae (strain ATCC 204508 / S288c) OX=559292 GN=GET4 PE=1 SV=1	GET4	14	5	23	1.078	0.701795	0.970563	21.1878
P36528	54S ribosomal protein L17, mitochondrial OS=Saccharomyces cerevisiae (strain ATCC 204508 / S288c) OX=559292 GN=MRPL17 PE=1 SV=2	MRPL17	14	6	21	1.048	0.804797	0.983536	22.2403
P32908	Structural maintenance of chromosomes protein 1 OS=Saccharomyces cerevisiae (strain ATCC 204508 / S288c) OX=559292 GN=SMC1 PE=1 SV=1	SMC1	14	6	6	1.043	0.898455	0.985583	27.6643
P38736	Golgi SNAP receptor complex member 1 OS=Saccharomyces cerevisiae (strain ATCC 204508 / S288c) OX=559292 GN=GOS1 PE=1 SV=1	GOS1	14	4	26	1.037	0.845561	0.983536	22.1973
Q99278	Mediator of RNA polymerase II transcription subunit 11 OS=Saccharomyces cerevisiae (strain ATCC 204508 / S288c) OX=559292 GN=MED11 PE=1 SV=2	MED11	14	4	32	1.027	0.877078	0.985583	21.2802
P32463	Acyl carrier protein, mitochondrial OS=Saccharomyces cerevisiae (strain ATCC 204508 / S288c) OX=559292 GN=ACP1 PE=1 SV=1	ACP1	14	3	26	1.021	0.916709	0.986325	22.789
P05747	60S ribosomal protein L29 OS=Saccharomyces cerevisiae (strain ATCC 204508 / S288c) OX=559292 GN=RPL29 PE=1 SV=3	RPL29	14	1	14	0.999	0.98529	0.999881	21.5982
Q04608	Uncharacterized protein YDR124W OS=Saccharomyces cerevisiae (strain ATCC 204508 / S288c) OX=559292 GN=YDR124W PE=1 SV=1		14	5	20	0.992	0.971395	0.998164	21.5043
P53155	Uncharacterized protein YGL082W OS=Saccharomyces cerevisiae (strain ATCC 204508 / S288c) OX=559292 GN=YGL082W PE=1 SV=1		14	6	17	0.97	0.867765	0.985583	22.177
Q06839	PX domain-containing protein YPR097W OS=Saccharomyces cerevisiae (strain ATCC 204508 / S288c) OX=559292 GN=YPR097W PE=1 SV=2		14	4	5	0.955	0.835501	0.983536	21.4283
P34216	EH domain-containing and endocytosis protein 1 OS=Saccharomyces cerevisiae (strain ATCC 204508 / S288c) OX=559292 GN=EDE1 PE=1 SV=2	EDE1	14	7	7	0.944	0.835043	0.983536	20.4517
P32898	Mitochondrial presequence protease OS=Saccharomyces cerevisiae (strain ATCC 204508 / S288c) OX=559292 GN=CYM1 PE=1 SV=2	CYM1	14	3	4	0.927	0.672564	0.966349	22.3932
P43636	Alpha-1,3/1,6-mannosyltransferase ALG2 OS=Saccharomyces cerevisiae (strain ATCC 204508 / S288c) OX=559292 GN=ALG2 PE=1 SV=2	ALG2	14	6	16	0.926	0.691183	0.968594	22.9235
P49573	Copper transport protein CTR1 OS=Saccharomyces cerevisiae (strain ATCC 204508 / S288c) OX=559292 GN=CTR1 PE=1 SV=1	CTR1	14	5	15	0.915	0.646943	0.960179	22.0217
P53629	Sterol O-acyltransferase 2 OS=Saccharomyces cerevisiae (strain ATCC 204508 / S288c) OX=559292 GN=ARE2 PE=1 SV=1	ARE2	14	5	7	0.879	0.49939	0.946453	23.0414
Q04344	Hit family protein 1 OS=Saccharomyces cerevisiae (strain ATCC 204508 / S288c) OX=559292 GN=HNT1 PE=1 SV=2	HNT1	14	4	36	0.846	0.366003	0.893292	22.274
P17106	Centromere-binding protein 1 OS=Saccharomyces cerevisiae (strain ATCC 204508 / S288c) OX=559292 GN=CBF1 PE=1 SV=2	CBF1	14	5	25	0.82	0.405343	0.9173	20.0668
Q03784	Trafficking protein particle complex subunit 23 OS=Saccharomyces cerevisiae (strain ATCC 204508 / S288c) OX=559292 GN=TRS23 PE=1 SV=1	TRS23	14	2	19	0.81	0.346885	0.889851	20.8516
P38869	Protein SVP26 OS=Saccharomyces cerevisiae (strain ATCC 204508 / S288c) OX=559292 GN=SVP26 PE=1 SV=1	SVP26	14	2	9	0.806	0.293422	0.860705	21.5222
P47127	Altered inheritance of mitochondria protein 24, mitochondrial OS=Saccharomyces cerevisiae (strain ATCC 204508 / S288c) OX=559292 GN=AIM24 PE=1 SV=1	AIM24	14	6	24	0.761	0.196978	0.813738	21.1632
P39101	Protein CAJ1 OS=Saccharomyces cerevisiae (strain ATCC 204508 / S288c) OX=559292 GN=CAJ1 PE=1 SV=1	CAJ1	14	4	15	0.754	0.173481	0.791614	21.1037
P07273	Transcription elongation factor S-II OS=Saccharomyces cerevisiae (strain ATCC 204508 / S288c) OX=559292 GN=DST1 PE=1 SV=4	DST1	14	5	20	0.654	0.0424544	0.454936	21.0816
P53130	Heterotrimeric G protein gamma subunit GPG1 OS=Saccharomyces cerevisiae (strain ATCC 204508 / S288c) OX=559292 GN=GPG1 PE=1 SV=1	GPG1	13	2	21	1.767	0.00917492	0.190416	20.8195
P37263	UPF0743 protein YCR087C-A OS=Saccharomyces cerevisiae (strain ATCC 204508 / S288c) OX=559292 GN=YCR087C-A PE=1 SV=1		13	4	24	1.47	0.0579798	0.53575	21.58
P22209	Serine/threonine-protein kinase KIN3 OS=Saccharomyces cerevisiae (strain ATCC 204508 / S288c) OX=559292 GN=KIN3 PE=3 SV=2	KIN3	13	4	14	1.359	0.0809113	0.626665	27.8692
P38970	Serine/threonine-protein kinase HAL5 OS=Saccharomyces cerevisiae (strain ATCC 204508 / S288c) OX=559292 GN=HAL5 PE=1 SV=2	HAL5	13	6	9	1.309	0.17887	0.794133	21.5837
Q8J0M4	UPF0357 protein YCL012C OS=Saccharomyces cerevisiae (strain ATCC 204508 / S288c) OX=559292 GN=YCL012C PE=1 SV=2		13	5	51	1.285	0.21941	0.817872	21.3276
Q07950	Sterol esterase 2 OS=Saccharomyces cerevisiae (strain ATCC 204508 / S288c) OX=559292 GN=YEH2 PE=1 SV=1	YEH2	13	3	5	1.159	0.466174	0.937006	20.8722
P38620	Ribose-phosphate pyrophosphokinase 2 OS=Saccharomyces cerevisiae (strain ATCC 204508 / S288c) OX=559292 GN=PRS2 PE=1 SV=1	PRS2	13	5	25	1.133	0.529369	0.947432	21.3002
P45976	Pre-mRNA polyadenylation factor FIP1 OS=Saccharomyces cerevisiae (strain ATCC 204508 / S288c) OX=559292 GN=FIP1 PE=1 SV=1	FIP1	13	4	17	1.104	0.648916	0.960803	20.1437
P36062	Vacuolar amino acid transporter 3 OS=Saccharomyces cerevisiae (strain ATCC 204508 / S288c) OX=559292 GN=AVT3 PE=1 SV=1	AVT3	13	3	5	1.104	0.633627	0.960179	21.2336
Q12055	Adenylate kinase isoenzyme 6 homolog FAP7 OS=Saccharomyces cerevisiae (strain ATCC 204508 / S288c) OX=559292 GN=FAP7 PE=1 SV=1	FAP7	13	3	17	1.083	0.681655	0.968594	20.916
P13186	Serine/threonine-protein kinase KIN2 OS=Saccharomyces cerevisiae (strain ATCC 204508 / S288c) OX=559292 GN=KIN2 PE=1 SV=3	KIN2	13	3	4	1.073	0.700096	0.970563	21.1635
P34160	Nuclear cap-binding protein complex subunit 1 OS=Saccharomyces cerevisiae (strain ATCC 204508 / S288c) OX=559292 GN=STO1 PE=1 SV=2	STO1	13	4	7	1.05	0.816183	0.983536	20.8131
Q03323	COMPASS component SDC1 OS=Saccharomyces cerevisiae (strain ATCC 204508 / S288c) OX=559292 GN=SDC1 PE=1 SV=1	SDC1	13	5	36	1.044	0.805648	0.983536	21.6157
P31383	Protein phosphatase PP2A regulatory subunit A OS=Saccharomyces cerevisiae (strain ATCC 204508 / S288c) OX=559292 GN=TPD3 PE=1 SV=3	TPD3	13	7	17	1.041	0.851256	0.983536	20.8078
P18496	Mitochondrial ATPase complex subunit ATP10 OS=Saccharomyces cerevisiae (strain ATCC 204508 / S288c) OX=559292 GN=ATP10 PE=1 SV=2	ATP10	13	5	24	1.038	0.840401	0.983536	21.3458
Q12309	Pre-mRNA-splicing factor CLF1 OS=Saccharomyces cerevisiae (strain ATCC 204508 / S288c) OX=559292 GN=CLF1 PE=1 SV=1	CLF1	13	6	11	1.02	0.918614	0.986325	21.7184
Q05785	Epsin-2 OS=Saccharomyces cerevisiae (strain ATCC 204508 / S288c) OX=559292 GN=ENT2 PE=1 SV=1	ENT2	13	3	10	1.01	0.949356	0.992694	20.6851
P25644	DNA topoisomerase 2-associated protein PAT1 OS=Saccharomyces cerevisiae (strain ATCC 204508 / S288c) OX=559292 GN=PAT1 PE=1 SV=4	PAT1	13	6	8	0.97	0.900715	0.985583	21.6522
P22936	DNA-(apurinic or apyrimidinic site) lyase 1 OS=Saccharomyces cerevisiae (strain ATCC 204508 / S288c) OX=559292 GN=APN1 PE=1 SV=4	APN1	13	4	13	0.958	0.839791	0.983536	21.1237
P46959	tRNA (adenine(58)-N(1))-methyltransferase catalytic subunit TRM61 OS=Saccharomyces cerevisiae (strain ATCC 204508 / S288c) OX=559292 GN=GCD14 PE=1 SV=1	GCD14	13	3	10	0.951	0.847932	0.983536	20.9446
P10622	60S acidic ribosomal protein P1-beta OS=Saccharomyces cerevisiae (strain ATCC 204508 / S288c) OX=559292 GN=RPP1B PE=1 SV=3	RPP1B	13	2	47	0.944	0.756552	0.983536	22.503
O13563	26S proteasome regulatory subunit RPN13 OS=Saccharomyces cerevisiae (strain ATCC 204508 / S288c) OX=559292 GN=RPN13 PE=1 SV=1	RPN13	13	4	35	0.93	0.705602	0.971037	22.7632
Q08215	Peroxisomal membrane protein PEX15 OS=Saccharomyces cerevisiae (strain ATCC 204508 / S288c) OX=559292 GN=PEX15 PE=1 SV=1	PEX15	13	5	14	0.923	0.675882	0.968594	22.0843
P07278	cAMP-dependent protein kinase regulatory subunit OS=Saccharomyces cerevisiae (strain ATCC 204508 / S288c) OX=559292 GN=BCY1 PE=1 SV=4	BCY1	13	6	21	0.92	0.651266	0.960886	22.509
P17157	Cyclin-dependent protein kinase PHO85 OS=Saccharomyces cerevisiae (strain ATCC 204508 / S288c) OX=559292 GN=PHO85 PE=1 SV=2	PHO85	13	1	7	0.917	0.814853	0.983536	19.402
P00729	Carboxypeptidase Y OS=Saccharomyces cerevisiae (strain ATCC 204508 / S288c) OX=559292 GN=PRC1 PE=1 SV=1	PRC1	13	3	7	0.898	0.578639	0.95108	22.0457
Q01802	Aspartate aminotransferase, mitochondrial OS=Saccharomyces cerevisiae (strain ATCC 204508 / S288c) OX=559292 GN=AAT1 PE=1 SV=2	AAT1	13	5	12	0.877	0.494973	0.946453	22.7647
P13517	F-actin-capping protein subunit beta OS=Saccharomyces cerevisiae (strain ATCC 204508 / S288c) OX=559292 GN=CAP2 PE=1 SV=3	CAP2	13	7	29	0.874	0.531856	0.947432	21.6494
P39704	Protein ERP2 OS=Saccharomyces cerevisiae (strain ATCC 204508 / S288c) OX=559292 GN=ERP2 PE=1 SV=1	ERP2	13	4	26	0.853	0.480402	0.946453	20.8297
Q92331	Vacuolar protein sorting-associated protein 5 OS=Saccharomyces cerevisiae (strain ATCC 204508 / S288c) OX=559292 GN=VPS5 PE=1 SV=1	VPS5	13	4	7	0.852	0.504403	0.947405	20.2456
P42223	Protein SBE2 OS=Saccharomyces cerevisiae (strain ATCC 204508 / S288c) OX=559292 GN=SBE2 PE=1 SV=2	SBE2	13	6	8	0.849	0.482115	0.946453	20.6208
P48439	Dolichyl-diphosphooligosaccharide--protein glycosyltransferase subunit 3 OS=Saccharomyces cerevisiae (strain ATCC 204508 / S288c) OX=559292 GN=OST3 PE=1 SV=1	OST3	13	3	7	0.838	0.390602	0.910044	21.7545
P33310	ATP-dependent permease MDL1, mitochondrial OS=Saccharomyces cerevisiae (strain ATCC 204508 / S288c) OX=559292 GN=MDL1 PE=1 SV=2	MDL1	13	4	8	0.827	0.423677	0.926414	20.2381
Q3E7X9	40S ribosomal protein S28-A OS=Saccharomyces cerevisiae (strain ATCC 204508 / S288c) OX=559292 GN=RPS28A PE=1 SV=1	RPS28A	13	2	24	0.814	0.322253	0.879936	21.1042
P40499	Protein ICE2 OS=Saccharomyces cerevisiae (strain ATCC 204508 / S288c) OX=559292 GN=ICE2 PE=1 SV=1	ICE2	13	3	9	0.766	0.163204	0.783078	22.0939
Q02354	U3 small nucleolar RNA-associated protein 6 OS=Saccharomyces cerevisiae (strain ATCC 204508 / S288c) OX=559292 GN=UTP6 PE=1 SV=2	UTP6	13	6	13	0.758	0.152273	0.773685	22.0447
Q12324	Calcium channel YVC1 OS=Saccharomyces cerevisiae (strain ATCC 204508 / S288c) OX=559292 GN=YVC1 PE=1 SV=2	YVC1	13	5	10	0.748	0.165883	0.787553	21.1845
Q12166	2-isopropylmalate synthase 2, mitochondrial OS=Saccharomyces cerevisiae (strain ATCC 204508 / S288c) OX=559292 GN=LEU9 PE=1 SV=1	LEU9	13	1	10	0.748	0.155224	0.774369	21.7721
P38009	Bifunctional purine biosynthesis protein ADE17 OS=Saccharomyces cerevisiae (strain ATCC 204508 / S288c) OX=559292 GN=ADE17 PE=1 SV=2	ADE17	13	4	19	0.724	0.163672	0.783886	20.3183
P40006	Increased recombination centers protein 22 OS=Saccharomyces cerevisiae (strain ATCC 204508 / S288c) OX=559292 GN=IRC22 PE=1 SV=1	IRC22	13	1	5	0.602	0.060206	0.544771	19.1204
P35180	Mitochondrial import receptor subunit TOM20 OS=Saccharomyces cerevisiae (strain ATCC 204508 / S288c) OX=559292 GN=TOM20 PE=1 SV=1	TOM20	13	5	28	0.532	0.00208447	0.0656733	21.5361
P07274	Profilin OS=Saccharomyces cerevisiae (strain ATCC 204508 / S288c) OX=559292 GN=PFY1 PE=1 SV=2	PFY1	13	3	34	0.516	0.00121339	0.044485	21.2845
P35729	Nucleoporin NUP120 OS=Saccharomyces cerevisiae (strain ATCC 204508 / S288c) OX=559292 GN=NUP120 PE=1 SV=1	NUP120	12	4	6	1.564	0.027122	0.369396	21.8396
Q08748	Uncharacterized protein YOR296W OS=Saccharomyces cerevisiae (strain ATCC 204508 / S288c) OX=559292 GN=YOR296W PE=1 SV=1		12	7	6	1.371	0.111946	0.714978	21.0725
Q99189	mRNA transport regulator MTR10 OS=Saccharomyces cerevisiae (strain ATCC 204508 / S288c) OX=559292 GN=MTR10 PE=1 SV=1	MTR10	12	5	8	1.331	0.190531	0.810995	20.6182
P23202	Transcriptional regulator URE2 OS=Saccharomyces cerevisiae (strain ATCC 204508 / S288c) OX=559292 GN=URE2 PE=1 SV=1	URE2	12	5	18	1.316	0.156203	0.775087	21.991
P36083	Uncharacterized protein YKL075C OS=Saccharomyces cerevisiae (strain ATCC 204508 / S288c) OX=559292 GN=YKL075C PE=1 SV=1		12	5	13	1.263	0.257803	0.833906	21.3921
Q12207	Non-classical export protein 2 OS=Saccharomyces cerevisiae (strain ATCC 204508 / S288c) OX=559292 GN=NCE102 PE=1 SV=1	NCE102	12	3	16	1.195	0.332539	0.88915	23.3718
P38304	Mediator of RNA polymerase II transcription subunit 8 OS=Saccharomyces cerevisiae (strain ATCC 204508 / S288c) OX=559292 GN=MED8 PE=1 SV=3	MED8	12	4	29	1.159	0.46135	0.935736	21.5456
P12866	Alpha-factor-transporting ATPase OS=Saccharomyces cerevisiae (strain ATCC 204508 / S288c) OX=559292 GN=STE6 PE=1 SV=1	STE6	12	5	5	1.157	0.437708	0.927934	22.1985
Q06147	Sphingoid long chain base kinase 5 OS=Saccharomyces cerevisiae (strain ATCC 204508 / S288c) OX=559292 GN=LCB5 PE=1 SV=1	LCB5	12	4	8	1.153	0.514217	0.947432	20.79
P33300	Mannosyl phosphorylinositol ceramide synthase SUR1 OS=Saccharomyces cerevisiae (strain ATCC 204508 / S288c) OX=559292 GN=SUR1 PE=1 SV=1	SUR1	12	4	12	1.119	0.547925	0.949519	22.3094
Q08045	Long chronological lifespan protein 2 OS=Saccharomyces cerevisiae (strain ATCC 204508 / S288c) OX=559292 GN=LCL2 PE=1 SV=1	LCL2	12	3	22	1.103	0.623621	0.960179	21.1962
Q04746	Nuclear fusion protein KAR5 OS=Saccharomyces cerevisiae (strain ATCC 204508 / S288c) OX=559292 GN=KAR5 PE=1 SV=1	KAR5	12	4	11	1.089	0.684238	0.968594	20.4183
P04046	Amidophosphoribosyltransferase OS=Saccharomyces cerevisiae (strain ATCC 204508 / S288c) OX=559292 GN=ADE4 PE=1 SV=2	ADE4	12	6	15	1.081	0.684063	0.968594	21.9091
P53324	Steryl acetyl hydrolase 1 OS=Saccharomyces cerevisiae (strain ATCC 204508 / S288c) OX=559292 GN=SAY1 PE=1 SV=1	SAY1	12	4	12	1.078	0.701253	0.970563	21.6056
P53238	Peflin OS=Saccharomyces cerevisiae (strain ATCC 204508 / S288c) OX=559292 GN=PEF1 PE=1 SV=2	PEF1	12	4	15	1.069	0.719327	0.976187	22.4168
Q00776	AP-1 complex subunit mu-1-I OS=Saccharomyces cerevisiae (strain ATCC 204508 / S288c) OX=559292 GN=APM1 PE=1 SV=2	APM1	12	3	8	1.046	0.811182	0.983536	21.3075
P29055	Transcription initiation factor IIB OS=Saccharomyces cerevisiae (strain ATCC 204508 / S288c) OX=559292 GN=SUA7 PE=1 SV=1	SUA7	12	6	23	1.029	0.881446	0.985583	21.8221
P38861	60S ribosomal export protein NMD3 OS=Saccharomyces cerevisiae (strain ATCC 204508 / S288c) OX=559292 GN=NMD3 PE=1 SV=3	NMD3	12	6	14	1.023	0.89551	0.985583	20.7311
P50276	High-affinity methionine permease OS=Saccharomyces cerevisiae (strain ATCC 204508 / S288c) OX=559292 GN=MUP1 PE=1 SV=1	MUP1	12	4	8	1.003	0.976274	0.999326	21.6903
Q06217	Small nuclear ribonucleoprotein Sm D2 OS=Saccharomyces cerevisiae (strain ATCC 204508 / S288c) OX=559292 GN=SMD2 PE=1 SV=2	SMD2	12	4	37	1	0.999881	0.999881	22.0104
Q12432	Chromatin modification-related protein EAF3 OS=Saccharomyces cerevisiae (strain ATCC 204508 / S288c) OX=559292 GN=EAF3 PE=1 SV=1	EAF3	12	7	23	0.996	0.997576	0.999881	21.7047
P12754	Translation initiation factor eIF-2B subunit delta OS=Saccharomyces cerevisiae (strain ATCC 204508 / S288c) OX=559292 GN=GCD2 PE=1 SV=1	GCD2	12	6	15	0.981	0.923709	0.988434	21.4756
P14907	Nucleoporin NSP1 OS=Saccharomyces cerevisiae (strain ATCC 204508 / S288c) OX=559292 GN=NSP1 PE=1 SV=1	NSP1	12	4	7	0.981	0.969323	0.997945	20.4392
P25574	ER membrane protein complex subunit 1 OS=Saccharomyces cerevisiae (strain ATCC 204508 / S288c) OX=559292 GN=EMC1 PE=1 SV=1	EMC1	12	2	4	0.929	0.774654	0.983536	20.091
P18562	Uracil phosphoribosyltransferase OS=Saccharomyces cerevisiae (strain ATCC 204508 / S288c) OX=559292 GN=FUR1 PE=1 SV=2	FUR1	12	4	19	0.913	0.682267	0.968594	20.7959
P32464	Protein HYM1 OS=Saccharomyces cerevisiae (strain ATCC 204508 / S288c) OX=559292 GN=HYM1 PE=1 SV=1	HYM1	12	5	12	0.912	0.711473	0.973575	20.5036
P36051	GPI ethanolamine phosphate transferase 1 OS=Saccharomyces cerevisiae (strain ATCC 204508 / S288c) OX=559292 GN=MCD4 PE=1 SV=1	MCD4	12	4	5	0.899	0.590933	0.959194	21.4797
Q05515	Survival factor 1 OS=Saccharomyces cerevisiae (strain ATCC 204508 / S288c) OX=559292 GN=SVF1 PE=1 SV=1	SVF1	12	5	15	0.898	0.615587	0.960179	21.2048
P39958	Rab GDP-dissociation inhibitor OS=Saccharomyces cerevisiae (strain ATCC 204508 / S288c) OX=559292 GN=GDI1 PE=1 SV=1	GDI1	12	5	14	0.895	0.602616	0.960179	21.147
Q99207	Nucleolar complex protein 14 OS=Saccharomyces cerevisiae (strain ATCC 204508 / S288c) OX=559292 GN=NOP14 PE=1 SV=1	NOP14	12	7	10	0.886	0.566858	0.950145	21.7239
P38817	ADP-ribosylation factor-binding protein GGA2 OS=Saccharomyces cerevisiae (strain ATCC 204508 / S288c) OX=559292 GN=GGA2 PE=1 SV=1	GGA2	12	6	14	0.862	0.497226	0.946453	20.789
Q07825	Putative Xaa-Pro aminopeptidase FRA1 OS=Saccharomyces cerevisiae (strain ATCC 204508 / S288c) OX=559292 GN=FRA1 PE=1 SV=1	FRA1	12	4	6	0.859	0.50417	0.947405	20.3374
P35179	Protein transport protein SSS1 OS=Saccharomyces cerevisiae (strain ATCC 204508 / S288c) OX=559292 GN=SSS1 PE=1 SV=2	SSS1	12	2	23	0.852	0.358733	0.891763	24.1524
P53892	Protein IBD2 OS=Saccharomyces cerevisiae (strain ATCC 204508 / S288c) OX=559292 GN=IBD2 PE=1 SV=1	IBD2	12	4	16	0.838	0.425477	0.926414	20.9983
P31109	Synaptobrevin homolog 1 OS=Saccharomyces cerevisiae (strain ATCC 204508 / S288c) OX=559292 GN=SNC1 PE=1 SV=1	SNC1	12	3	52	0.821	0.50333	0.947405	19.3532
Q12306	Ubiquitin-like protein SMT3 OS=Saccharomyces cerevisiae (strain ATCC 204508 / S288c) OX=559292 GN=SMT3 PE=1 SV=1	SMT3	12	4	47	0.82	0.336376	0.889851	21.7322
P0CX34	40S ribosomal protein S30-B OS=Saccharomyces cerevisiae (strain ATCC 204508 / S288c) OX=559292 GN=RPS30B PE=1 SV=1	RPS30B	12	2	17	0.82	0.266377	0.836403	23.1765
P32462	Delta(14)-sterol reductase OS=Saccharomyces cerevisiae (strain ATCC 204508 / S288c) OX=559292 GN=ERG24 PE=1 SV=1	ERG24	12	4	10	0.819	0.258598	0.833906	23.2337
P40345	Phospholipid:diacylglycerol acyltransferase OS=Saccharomyces cerevisiae (strain ATCC 204508 / S288c) OX=559292 GN=LRO1 PE=1 SV=1	LRO1	12	7	13	0.8	0.217041	0.817872	22.3747
Q12458	Putative reductase 1 OS=Saccharomyces cerevisiae (strain ATCC 204508 / S288c) OX=559292 GN=YPR1 PE=1 SV=1	YPR1	12	4	20	0.796	0.212797	0.817872	22.5385
P36130	CCR4-associated factor 4 OS=Saccharomyces cerevisiae (strain ATCC 204508 / S288c) OX=559292 GN=CAF4 PE=1 SV=3	CAF4	12	5	13	0.795	0.400189	0.91414	19.5964
P32911	Eukaryotic translation initiation factor eIF-1 OS=Saccharomyces cerevisiae (strain ATCC 204508 / S288c) OX=559292 GN=SUI1 PE=1 SV=1	SUI1	12	3	35	0.788	0.248358	0.831616	21.7919
Q08193	1,3-beta-glucanosyltransferase GAS5 OS=Saccharomyces cerevisiae (strain ATCC 204508 / S288c) OX=559292 GN=GAS5 PE=1 SV=1	GAS5	12	4	11	0.738	0.15038	0.773685	21.6991
P14120	60S ribosomal protein L30 OS=Saccharomyces cerevisiae (strain ATCC 204508 / S288c) OX=559292 GN=RPL30 PE=1 SV=3	RPL30	12	3	41	0.706	0.116162	0.729108	20.6659
Q12001	Dolichyl pyrophosphate Man9GlcNAc2 alpha-1,3-glucosyltransferase OS=Saccharomyces cerevisiae (strain ATCC 204508 / S288c) OX=559292 GN=ALG6 PE=1 SV=1	ALG6	12	4	7	0.704	0.0931406	0.656503	21.3958
Q07716	Altered inheritance of mitochondria protein 6 OS=Saccharomyces cerevisiae (strain ATCC 204508 / S288c) OX=559292 GN=AIM6 PE=3 SV=2	AIM6	12	3	11	0.669	0.0639362	0.555877	20.929
P37020	Anion/proton exchange transporter GEF1 OS=Saccharomyces cerevisiae (strain ATCC 204508 / S288c) OX=559292 GN=GEF1 PE=1 SV=2	GEF1	12	4	7	0.64	0.0430324	0.455586	20.7154
P53898	Protein NSG2 OS=Saccharomyces cerevisiae (strain ATCC 204508 / S288c) OX=559292 GN=NSG2 PE=1 SV=1	NSG2	12	3	12	0.621	0.0284985	0.378292	21.0048
P32478	Cell wall mannoprotein HSP150 OS=Saccharomyces cerevisiae (strain ATCC 204508 / S288c) OX=559292 GN=HSP150 PE=1 SV=2	HSP150	12	2	6	0.6	0.015556	0.265875	21.3729
P39106	Alpha-1,3-mannosyltransferase MNN1 OS=Saccharomyces cerevisiae (strain ATCC 204508 / S288c) OX=559292 GN=MNN1 PE=1 SV=1	MNN1	11	4	9	1.754	0.0126686	0.233298	20.5639
O13525	Ubiquinone biosynthesis protein COQ4, mitochondrial OS=Saccharomyces cerevisiae (strain ATCC 204508 / S288c) OX=559292 GN=COQ4 PE=1 SV=2	COQ4	11	4	14	1.707	0.00363341	0.100014	22.4951
P52918	Protein MSN5 OS=Saccharomyces cerevisiae (strain ATCC 204508 / S288c) OX=559292 GN=MSN5 PE=1 SV=1	MSN5	11	3	3	1.662	0.0355714	0.416995	19.4406
Q05672	RNA-binding suppressor of PAS kinase protein 1 OS=Saccharomyces cerevisiae (strain ATCC 204508 / S288c) OX=559292 GN=RBS1 PE=1 SV=1	RBS1	11	2	7	1.579	0.0113218	0.220944	24.1912
P53742	Nucleolar GTP-binding protein 2 OS=Saccharomyces cerevisiae (strain ATCC 204508 / S288c) OX=559292 GN=NOG2 PE=1 SV=1	NOG2	11	7	15	1.371	0.124697	0.746184	21.754
Q06224	Endoribonuclease YSH1 OS=Saccharomyces cerevisiae (strain ATCC 204508 / S288c) OX=559292 GN=YSH1 PE=1 SV=1	YSH1	11	5	8	1.297	0.191764	0.810995	21.0689
Q12734	Transcription factor CSR2 OS=Saccharomyces cerevisiae (strain ATCC 204508 / S288c) OX=559292 GN=CSR2 PE=1 SV=1	CSR2	11	2	2	1.274	0.162404	0.783078	24.4642
P32333	TATA-binding protein-associated factor MOT1 OS=Saccharomyces cerevisiae (strain ATCC 204508 / S288c) OX=559292 GN=MOT1 PE=1 SV=1	MOT1	11	6	4	1.238	0.327406	0.887219	20.685
Q02908	Elongator complex protein 3 OS=Saccharomyces cerevisiae (strain ATCC 204508 / S288c) OX=559292 GN=ELP3 PE=1 SV=1	ELP3	11	3	5	1.222	0.351348	0.890286	20.8402
Q04013	Citrate/oxoglutarate carrier protein OS=Saccharomyces cerevisiae (strain ATCC 204508 / S288c) OX=559292 GN=YHM2 PE=1 SV=1	YHM2	11	2	5	1.18	0.3938	0.910627	21.8898
Q03373	Down-regulator of invasive growth 2 OS=Saccharomyces cerevisiae (strain ATCC 204508 / S288c) OX=559292 GN=DIG2 PE=1 SV=1	DIG2	11	3	14	1.178	0.381948	0.901002	22.3081
Q04934	Protein IVY1 OS=Saccharomyces cerevisiae (strain ATCC 204508 / S288c) OX=559292 GN=IVY1 PE=1 SV=1	IVY1	11	6	20	1.161	0.465774	0.937006	21.7752
P50875	Transcription factor SPT20 OS=Saccharomyces cerevisiae (strain ATCC 204508 / S288c) OX=559292 GN=SPT20 PE=1 SV=1	SPT20	11	4	9	1.128	0.570218	0.950145	18.0495
Q12161	RING finger protein PSH1 OS=Saccharomyces cerevisiae (strain ATCC 204508 / S288c) OX=559292 GN=PSH1 PE=1 SV=1	PSH1	11	3	11	1.128	0.522265	0.947432	22.632
P38777	Family of serine hydrolases 1 OS=Saccharomyces cerevisiae (strain ATCC 204508 / S288c) OX=559292 GN=FSH1 PE=1 SV=1	FSH1	11	3	16	1.122	0.538355	0.947432	22.1886
Q04779	Transcriptional regulatory protein RCO1 OS=Saccharomyces cerevisiae (strain ATCC 204508 / S288c) OX=559292 GN=RCO1 PE=1 SV=1	RCO1	11	5	9	1.119	0.57625	0.950145	21.1768
Q12277	Exosome complex component RRP42 OS=Saccharomyces cerevisiae (strain ATCC 204508 / S288c) OX=559292 GN=RRP42 PE=1 SV=1	RRP42	11	6	33	1.113	0.574642	0.950145	22.8529
Q12224	Transcription factor RLM1 OS=Saccharomyces cerevisiae (strain ATCC 204508 / S288c) OX=559292 GN=RLM1 PE=1 SV=1	RLM1	11	2	4	1.103	0.638148	0.960179	20.4231
P32380	Spindle pole body component 110 OS=Saccharomyces cerevisiae (strain ATCC 204508 / S288c) OX=559292 GN=SPC110 PE=1 SV=1	SPC110	11	7	9	1.102	0.609135	0.960179	22.2606
Q12212	Protein SIA1 OS=Saccharomyces cerevisiae (strain ATCC 204508 / S288c) OX=559292 GN=SIA1 PE=2 SV=1	SIA1	11	1	2	1.081	0.684567	0.968594	22.2605
P43321	Small nuclear ribonucleoprotein Sm D3 OS=Saccharomyces cerevisiae (strain ATCC 204508 / S288c) OX=559292 GN=SMD3 PE=1 SV=1	SMD3	11	4	59	1.079	0.714962	0.975288	20.8239
P53903	Processing of GAS1 and ALP protein 2 OS=Saccharomyces cerevisiae (strain ATCC 204508 / S288c) OX=559292 GN=PGA2 PE=1 SV=3	PGA2	11	4	18	1.072	0.740774	0.979232	20.6448
P33203	Pre-mRNA-processing protein PRP40 OS=Saccharomyces cerevisiae (strain ATCC 204508 / S288c) OX=559292 GN=PRP40 PE=1 SV=1	PRP40	11	8	17	1.039	0.851309	0.983536	21.7722
P34162	Mediator of RNA polymerase II transcription subunit 20 OS=Saccharomyces cerevisiae (strain ATCC 204508 / S288c) OX=559292 GN=SRB2 PE=1 SV=1	SRB2	11	5	30	1.039	0.847901	0.983536	22.8212
Q08971	Protein PBDC1 homolog OS=Saccharomyces cerevisiae (strain ATCC 204508 / S288c) OX=559292 GN=YPL225W PE=1 SV=1		11	6	27	1.034	0.856985	0.985495	21.299
P53185	Uncharacterized protein YGL036W OS=Saccharomyces cerevisiae (strain ATCC 204508 / S288c) OX=559292 GN=YGL036W PE=1 SV=1		11	8	11	1.015	0.918972	0.986325	23.1499
P17891	Clathrin light chain OS=Saccharomyces cerevisiae (strain ATCC 204508 / S288c) OX=559292 GN=CLC1 PE=1 SV=1	CLC1	11	3	15	1.012	0.948148	0.992557	21.5401
P38439	RNA polymerase-associated protein LEO1 OS=Saccharomyces cerevisiae (strain ATCC 204508 / S288c) OX=559292 GN=LEO1 PE=1 SV=1	LEO1	11	2	6	1.01	0.888114	0.985583	19.5283
P08466	Mitochondrial nuclease OS=Saccharomyces cerevisiae (strain ATCC 204508 / S288c) OX=559292 GN=NUC1 PE=1 SV=1	NUC1	11	5	18	0.987	0.950305	0.992828	21.7513
P42846	Protein KRI1 OS=Saccharomyces cerevisiae (strain ATCC 204508 / S288c) OX=559292 GN=KRI1 PE=1 SV=1	KRI1	11	4	10	0.958	0.878617	0.985583	20.467
Q12482	Mitochondrial aspartate-glutamate transporter AGC1 OS=Saccharomyces cerevisiae (strain ATCC 204508 / S288c) OX=559292 GN=AGC1 PE=3 SV=1	AGC1	11	7	10	0.954	0.798631	0.983536	22.1669
P38782	Mediator of RNA polymerase II transcription subunit 6 OS=Saccharomyces cerevisiae (strain ATCC 204508 / S288c) OX=559292 GN=MED6 PE=1 SV=1	MED6	11	2	14	0.953	0.923919	0.988434	19.4504
P47818	Protein CCC1 OS=Saccharomyces cerevisiae (strain ATCC 204508 / S288c) OX=559292 GN=CCC1 PE=1 SV=1	CCC1	11	2	7	0.941	0.787585	0.983536	20.7869
P32610	V-type proton ATPase subunit D OS=Saccharomyces cerevisiae (strain ATCC 204508 / S288c) OX=559292 GN=VMA8 PE=1 SV=1	VMA8	11	3	13	0.935	0.758428	0.983536	21.8379
P38875	GPI transamidase component GPI16 OS=Saccharomyces cerevisiae (strain ATCC 204508 / S288c) OX=559292 GN=GPI16 PE=1 SV=2	GPI16	11	3	6	0.929	0.735862	0.978725	21.6163
Q12155	Uncharacterized membrane protein YLR050C OS=Saccharomyces cerevisiae (strain ATCC 204508 / S288c) OX=559292 GN=YLR050C PE=1 SV=1		11	2	15	0.929	0.730834	0.978537	21.5911
P11792	Serine/threonine-protein kinase SCH9 OS=Saccharomyces cerevisiae (strain ATCC 204508 / S288c) OX=559292 GN=SCH9 PE=1 SV=3	SCH9	11	4	7	0.928	0.662222	0.96428	24.1473
Q08651	Probable oxidoreductase ENV9 OS=Saccharomyces cerevisiae (strain ATCC 204508 / S288c) OX=559292 GN=ENV9 PE=1 SV=1	ENV9	11	2	6	0.928	0.731096	0.978537	21.5537
P07560	Ras-related protein SEC4 OS=Saccharomyces cerevisiae (strain ATCC 204508 / S288c) OX=559292 GN=SEC4 PE=1 SV=1	SEC4	11	5	38	0.924	0.677699	0.968594	22.7341
P0C2H8	60S ribosomal protein L31-A OS=Saccharomyces cerevisiae (strain ATCC 204508 / S288c) OX=559292 GN=RPL31A PE=1 SV=1	RPL31A	11	4	40	0.891	0.536142	0.947432	22.21
P20484	Protein MAK11 OS=Saccharomyces cerevisiae (strain ATCC 204508 / S288c) OX=559292 GN=MAK11 PE=1 SV=2	MAK11	11	6	18	0.889	0.582941	0.955132	21.2097
P53912	Uncharacterized protein YNL134C OS=Saccharomyces cerevisiae (strain ATCC 204508 / S288c) OX=559292 GN=YNL134C PE=1 SV=1		11	5	19	0.859	0.477455	0.945867	21.2426
P39931	Protein SSP120 OS=Saccharomyces cerevisiae (strain ATCC 204508 / S288c) OX=559292 GN=SSP120 PE=1 SV=1	SSP120	11	2	9	0.851	0.500914	0.946453	20.5045
P48606	Tubulin-specific chaperone A OS=Saccharomyces cerevisiae (strain ATCC 204508 / S288c) OX=559292 GN=RBL2 PE=1 SV=1	RBL2	11	4	41	0.825	0.339175	0.889851	21.4721
P16547	Mitochondrial outer membrane protein OM45 OS=Saccharomyces cerevisiae (strain ATCC 204508 / S288c) OX=559292 GN=OM45 PE=1 SV=2	OM45	11	5	12	0.808	0.150076	0.773685	25.4553
P39968	Vacuolar protein 8 OS=Saccharomyces cerevisiae (strain ATCC 204508 / S288c) OX=559292 GN=VAC8 PE=1 SV=3	VAC8	11	5	12	0.803	0.343822	0.889851	20.9033
P54003	Protein SUR7 OS=Saccharomyces cerevisiae (strain ATCC 204508 / S288c) OX=559292 GN=SUR7 PE=1 SV=1	SUR7	11	4	33	0.787	0.203586	0.814945	22.0993
Q12029	Sideroflexin FSF1 OS=Saccharomyces cerevisiae (strain ATCC 204508 / S288c) OX=559292 GN=FSF1 PE=1 SV=1	FSF1	11	6	19	0.785	0.275074	0.84427	20.9971
Q08909	Uncharacterized protein YOR385W OS=Saccharomyces cerevisiae (strain ATCC 204508 / S288c) OX=559292 GN=YOR385W PE=1 SV=1		11	7	37	0.764	0.196042	0.813738	21.8477
P53829	Protein CAF40 OS=Saccharomyces cerevisiae (strain ATCC 204508 / S288c) OX=559292 GN=CAF40 PE=1 SV=1	CAF40	11	3	8	0.73	0.150965	0.773685	20.9145
P34909	General negative regulator of transcription subunit 4 OS=Saccharomyces cerevisiae (strain ATCC 204508 / S288c) OX=559292 GN=MOT2 PE=1 SV=1	MOT2	11	4	10	0.654	0.0573685	0.531981	20.6006
P69850	DASH complex subunit DAD3 OS=Saccharomyces cerevisiae (strain ATCC 204508 / S288c) OX=559292 GN=DAD3 PE=1 SV=1	DAD3	10	4	47	1.738	0.00436311	0.116424	22.0505
P40480	Protein HOS4 OS=Saccharomyces cerevisiae (strain ATCC 204508 / S288c) OX=559292 GN=HOS4 PE=1 SV=1	HOS4	10	6	8	1.626	0.0314626	0.397463	20.3114
Q08285	Exosome complex component RRP40 OS=Saccharomyces cerevisiae (strain ATCC 204508 / S288c) OX=559292 GN=RRP40 PE=1 SV=2	RRP40	10	3	23	1.393	0.098369	0.669883	21.614
P11914	Mitochondrial-processing peptidase subunit alpha OS=Saccharomyces cerevisiae (strain ATCC 204508 / S288c) OX=559292 GN=MAS2 PE=1 SV=1	MAS2	10	4	10	1.349	0.148965	0.773685	21.0297
P53207	U1 small nuclear ribonucleoprotein component SNU71 OS=Saccharomyces cerevisiae (strain ATCC 204508 / S288c) OX=559292 GN=SNU71 PE=1 SV=1	SNU71	10	3	5	1.349	0.183598	0.801518	20.1788
P43570	GTPase-activating protein GYP8 OS=Saccharomyces cerevisiae (strain ATCC 204508 / S288c) OX=559292 GN=GYP8 PE=1 SV=1	GYP8	10	4	9	1.32	0.160853	0.783078	21.0864
P49017	2-methoxy-6-polyprenyl-1,4-benzoquinol methylase, mitochondrial OS=Saccharomyces cerevisiae (strain ATCC 204508 / S288c) OX=559292 GN=COQ5 PE=1 SV=1	COQ5	10	6	29	1.291	0.165943	0.787553	22.4548
P28273	5-oxoprolinase OS=Saccharomyces cerevisiae (strain ATCC 204508 / S288c) OX=559292 GN=OXP1 PE=1 SV=2	OXP1	10	7	6	1.234	0.299055	0.861464	21.2467
P39927	Protein PTI1 OS=Saccharomyces cerevisiae (strain ATCC 204508 / S288c) OX=559292 GN=PTI1 PE=1 SV=2	PTI1	10	3	14	1.206	0.402871	0.9173	19.4567
P32939	GTP-binding protein YPT7 OS=Saccharomyces cerevisiae (strain ATCC 204508 / S288c) OX=559292 GN=YPT7 PE=1 SV=1	YPT7	10	3	18	1.19	0.347885	0.889851	22.402
Q12128	Rho-GTPase-activating protein BAG7 OS=Saccharomyces cerevisiae (strain ATCC 204508 / S288c) OX=559292 GN=BAG7 PE=1 SV=1	BAG7	10	5	19	1.176	0.460889	0.935733	19.9345
Q02196	Adenylyl-sulfate kinase OS=Saccharomyces cerevisiae (strain ATCC 204508 / S288c) OX=559292 GN=MET14 PE=1 SV=1	MET14	10	2	13	1.136	0.54163	0.947432	19.803
P39002	Long-chain-fatty-acid--CoA ligase 3 OS=Saccharomyces cerevisiae (strain ATCC 204508 / S288c) OX=559292 GN=FAA3 PE=1 SV=1	FAA3	10	3	6	1.135	0.54757	0.949519	19.3746
P18851	Guanine nucleotide-binding protein subunit beta OS=Saccharomyces cerevisiae (strain ATCC 204508 / S288c) OX=559292 GN=STE4 PE=1 SV=2	STE4	10	3	10	1.133	0.569891	0.950145	20.1699
P41814	tRNA (adenine(58)-N(1))-methyltransferase non-catalytic subunit TRM6 OS=Saccharomyces cerevisiae (strain ATCC 204508 / S288c) OX=559292 GN=GCD10 PE=1 SV=1	GCD10	10	3	9	1.132	0.537838	0.947432	20.8718
P42949	Mitochondrial import inner membrane translocase subunit TIM16 OS=Saccharomyces cerevisiae (strain ATCC 204508 / S288c) OX=559292 GN=PAM16 PE=1 SV=1	PAM16	10	4	32	1.121	0.560785	0.950145	21.6389
Q04792	Glutamate decarboxylase OS=Saccharomyces cerevisiae (strain ATCC 204508 / S288c) OX=559292 GN=GAD1 PE=1 SV=1	GAD1	10	3	9	1.12	0.603835	0.960179	20.4015
Q02647	Dynein light chain 1, cytoplasmic OS=Saccharomyces cerevisiae (strain ATCC 204508 / S288c) OX=559292 GN=DYN2 PE=1 SV=1	DYN2	10	2	22	1.112	0.571117	0.950145	22.3786
P32902	37S ribosomal protein MRP4, mitochondrial OS=Saccharomyces cerevisiae (strain ATCC 204508 / S288c) OX=559292 GN=MRP4 PE=1 SV=1	MRP4	10	4	12	1.074	0.710243	0.97342	21.9652
P32342	Signal recognition particle subunit SRP21 OS=Saccharomyces cerevisiae (strain ATCC 204508 / S288c) OX=559292 GN=SRP21 PE=1 SV=3	SRP21	10	3	25	1.071	0.72014	0.976187	21.6344
Q08649	Histone acetyltransferase ESA1 OS=Saccharomyces cerevisiae (strain ATCC 204508 / S288c) OX=559292 GN=ESA1 PE=1 SV=1	ESA1	10	4	12	1.044	0.829285	0.983536	23.6698
P38853	Kelch repeat-containing protein 1 OS=Saccharomyces cerevisiae (strain ATCC 204508 / S288c) OX=559292 GN=KEL1 PE=1 SV=1	KEL1	10	3	3	1.033	0.870564	0.985583	23.3919
P15496	Isopentenyl-diphosphate Delta-isomerase OS=Saccharomyces cerevisiae (strain ATCC 204508 / S288c) OX=559292 GN=IDI1 PE=1 SV=2	IDI1	10	3	22	1.026	0.841538	0.983536	18.9234
Q06337	Chromatin modification-related protein EAF1 OS=Saccharomyces cerevisiae (strain ATCC 204508 / S288c) OX=559292 GN=EAF1 PE=1 SV=2	EAF1	10	3	3	1.025	0.884817	0.985583	21.0491
P40325	Proline-rich protein HUA1 OS=Saccharomyces cerevisiae (strain ATCC 204508 / S288c) OX=559292 GN=HUA1 PE=1 SV=2	HUA1	10	2	18	1.023	0.913823	0.986082	21.4869
P28496	Ceramide synthase LAC1 OS=Saccharomyces cerevisiae (strain ATCC 204508 / S288c) OX=559292 GN=LAC1 PE=1 SV=2	LAC1	10	2	7	1.014	0.941824	0.990853	22.6337
Q02648	tRNA (uracil-O(2)-)-methyltransferase OS=Saccharomyces cerevisiae (strain ATCC 204508 / S288c) OX=559292 GN=TRM44 PE=1 SV=1	TRM44	10	4	10	0.979	0.949735	0.992694	21.0822
P11747	Transcription initiation factor TFIID subunit 13 OS=Saccharomyces cerevisiae (strain ATCC 204508 / S288c) OX=559292 GN=TAF13 PE=1 SV=2	TAF13	10	2	13	0.968	0.920516	0.986648	20.8838
P32524	Pre-mRNA-splicing factor PRP21 OS=Saccharomyces cerevisiae (strain ATCC 204508 / S288c) OX=559292 GN=PRP21 PE=1 SV=1	PRP21	10	3	14	0.955	0.864355	0.985583	20.3148
P48353	Protein HLJ1 OS=Saccharomyces cerevisiae (strain ATCC 204508 / S288c) OX=559292 GN=HLJ1 PE=1 SV=1	HLJ1	10	3	13	0.955	0.811454	0.983536	22.9943
P43594	MICOS complex subunit MIC19 OS=Saccharomyces cerevisiae (strain ATCC 204508 / S288c) OX=559292 GN=MIC19 PE=1 SV=1	MIC19	10	2	13	0.953	0.827392	0.983536	21.3148
Q06251	Uncharacterized protein YLR177W OS=Saccharomyces cerevisiae (strain ATCC 204508 / S288c) OX=559292 GN=YLR177W PE=1 SV=1		10	1	4	0.951	0.936685	0.989959	18.2644
Q12246	Sphingoid long chain base kinase 4 OS=Saccharomyces cerevisiae (strain ATCC 204508 / S288c) OX=559292 GN=LCB4 PE=1 SV=1	LCB4	10	5	13	0.934	0.788963	0.983536	19.9809
P36080	Ribosomal RNA-processing protein 14 OS=Saccharomyces cerevisiae (strain ATCC 204508 / S288c) OX=559292 GN=RRP14 PE=1 SV=1	RRP14	10	4	11	0.926	0.748789	0.982683	20.9259
P16603	NADPH--cytochrome P450 reductase OS=Saccharomyces cerevisiae (strain ATCC 204508 / S288c) OX=559292 GN=NCP1 PE=1 SV=3	NCP1	10	6	12	0.922	0.654799	0.960886	22.257
P50946	Putative tyrosine-protein phosphatase OCA1 OS=Saccharomyces cerevisiae (strain ATCC 204508 / S288c) OX=559292 GN=OCA1 PE=1 SV=1	OCA1	10	4	21	0.918	0.73119	0.978537	19.9499
P32618	Uncharacterized protein YEL043W OS=Saccharomyces cerevisiae (strain ATCC 204508 / S288c) OX=559292 GN=YEL043W PE=1 SV=1		10	5	7	0.911	0.710988	0.97342	19.8635
P53335	Protein PXR1 OS=Saccharomyces cerevisiae (strain ATCC 204508 / S288c) OX=559292 GN=PXR1 PE=1 SV=1	PXR1	10	3	13	0.9	0.613643	0.960179	21.4464
Q96VH5	MICOS complex subunit MIC10 OS=Saccharomyces cerevisiae (strain ATCC 204508 / S288c) OX=559292 GN=MIC10 PE=1 SV=1	MIC10	10	2	23	0.899	0.617794	0.960179	21.3181
P38351	RNA polymerase II-associated protein 1 OS=Saccharomyces cerevisiae (strain ATCC 204508 / S288c) OX=559292 GN=PAF1 PE=1 SV=1	PAF1	10	4	14	0.871	0.568186	0.950145	20.2395
P04650	60S ribosomal protein L39 OS=Saccharomyces cerevisiae (strain ATCC 204508 / S288c) OX=559292 GN=RPL39 PE=1 SV=3	RPL39	10	2	22	0.863	0.422754	0.926414	22.476
P38203	U6 snRNA-associated Sm-like protein LSm2 OS=Saccharomyces cerevisiae (strain ATCC 204508 / S288c) OX=559292 GN=LSM2 PE=1 SV=1	LSM2	10	3	37	0.858	0.458517	0.933091	21.7444
P53550	m7GpppN-mRNA hydrolase OS=Saccharomyces cerevisiae (strain ATCC 204508 / S288c) OX=559292 GN=DCP2 PE=1 SV=1	DCP2	10	4	4	0.848	0.460023	0.935428	20.7652
P04037	Cytochrome c oxidase subunit 4, mitochondrial OS=Saccharomyces cerevisiae (strain ATCC 204508 / S288c) OX=559292 GN=COX4 PE=1 SV=1	COX4	10	4	41	0.846	0.404407	0.9173	21.4761
Q12066	Nuclear rim protein 1 OS=Saccharomyces cerevisiae (strain ATCC 204508 / S288c) OX=559292 GN=NUR1 PE=1 SV=1	NUR1	10	4	13	0.809	0.370476	0.894548	19.9351
P32521	Actin cytoskeleton-regulatory complex protein PAN1 OS=Saccharomyces cerevisiae (strain ATCC 204508 / S288c) OX=559292 GN=PAN1 PE=1 SV=2	PAN1	10	6	5	0.807	0.46559	0.937006	19.3323
Q12339	rRNA-processing protein UTP23 OS=Saccharomyces cerevisiae (strain ATCC 204508 / S288c) OX=559292 GN=UTP23 PE=1 SV=1	UTP23	10	3	13	0.805	0.330694	0.88839	20.7784
Q08977	UPF0662 protein YPL260W OS=Saccharomyces cerevisiae (strain ATCC 204508 / S288c) OX=559292 GN=YPL260W PE=1 SV=1	CUB1	10	6	15	0.801	0.355367	0.891763	20.0895
Q12078	Iron transporter SMF3 OS=Saccharomyces cerevisiae (strain ATCC 204508 / S288c) OX=559292 GN=SMF3 PE=1 SV=1	SMF3	10	1	4	0.793	0.289629	0.860705	20.788
P50861	6,7-dimethyl-8-ribityllumazine synthase OS=Saccharomyces cerevisiae (strain ATCC 204508 / S288c) OX=559292 GN=RIB4 PE=1 SV=2	RIB4	10	4	29	0.772	0.185946	0.802392	21.8954
Q08299	Siderophore iron transporter ENB1 OS=Saccharomyces cerevisiae (strain ATCC 204508 / S288c) OX=559292 GN=ENB1 PE=1 SV=1	ENB1	10	3	4	0.764	0.193859	0.811088	21.2814
P41543	Dolichyl-diphosphooligosaccharide--protein glycosyltransferase subunit 1 OS=Saccharomyces cerevisiae (strain ATCC 204508 / S288c) OX=559292 GN=OST1 PE=1 SV=1	OST1	10	6	22	0.763	0.219151	0.817872	20.7873
P39721	Protein AIM2 OS=Saccharomyces cerevisiae (strain ATCC 204508 / S288c) OX=559292 GN=AIM2 PE=1 SV=1	AIM2	10	3	18	0.716	0.154441	0.773685	19.8961
P41911	Glycerol-3-phosphate dehydrogenase [NAD(+)] 2, mitochondrial OS=Saccharomyces cerevisiae (strain ATCC 204508 / S288c) OX=559292 GN=GPD2 PE=1 SV=2	GPD2	10	5	15	0.69	0.0823295	0.627575	21.0449
Q01662	Methionine aminopeptidase 1 OS=Saccharomyces cerevisiae (strain ATCC 204508 / S288c) OX=559292 GN=MAP1 PE=1 SV=2	MAP1	10	6	23	0.674	0.0800723	0.623182	20.6325
P31787	Acyl-CoA-binding protein OS=Saccharomyces cerevisiae (strain ATCC 204508 / S288c) OX=559292 GN=ACB1 PE=1 SV=3	ACB1	10	3	49	0.624	0.0346831	0.416995	20.5944
P47102	ARF guanine-nucleotide exchange factor 1 OS=Saccharomyces cerevisiae (strain ATCC 204508 / S288c) OX=559292 GN=GEA1 PE=1 SV=1	GEA1	9	2	3	2.506	0.00122483	0.044485	16.8021
Q06835	Pre-mRNA-splicing factor RDS3 OS=Saccharomyces cerevisiae (strain ATCC 204508 / S288c) OX=559292 GN=RDS3 PE=1 SV=1	RDS3	9	3	28	2.395	0.000382151	0.0172297	19.4543
P53600	Coatomer subunit zeta OS=Saccharomyces cerevisiae (strain ATCC 204508 / S288c) OX=559292 GN=RET3 PE=1 SV=1	RET3	9	4	27	1.407	0.0779841	0.612398	22.0537
P29703	Protein farnesyltransferase/geranylgeranyltransferase type-1 subunit alpha OS=Saccharomyces cerevisiae (strain ATCC 204508 / S288c) OX=559292 GN=RAM2 PE=1 SV=1	RAM2	9	3	10	1.399	0.0949661	0.659836	21.5232
P52891	Nucleoporin NUP84 OS=Saccharomyces cerevisiae (strain ATCC 204508 / S288c) OX=559292 GN=NUP84 PE=1 SV=1	NUP84	9	5	7	1.352	0.169665	0.790588	20.4711
Q04781	E3 ubiquitin-protein ligase listerin OS=Saccharomyces cerevisiae (strain ATCC 204508 / S288c) OX=559292 GN=RKR1 PE=1 SV=1	RKR1	9	6	4	1.351	0.173762	0.791614	20.5044
P13712	Chromatin assembly factor 1 subunit p50 OS=Saccharomyces cerevisiae (strain ATCC 204508 / S288c) OX=559292 GN=MSI1 PE=1 SV=1	MSI1	9	2	5	1.33	0.145432	0.772479	21.2534
P09547	SWI/SNF chromatin-remodeling complex subunit SWI1 OS=Saccharomyces cerevisiae (strain ATCC 204508 / S288c) OX=559292 GN=SWI1 PE=1 SV=1	SWI1	9	4	4	1.313	0.236283	0.824939	19.5496
Q02775	Pre-mRNA-splicing factor SLU7 OS=Saccharomyces cerevisiae (strain ATCC 204508 / S288c) OX=559292 GN=SLU7 PE=1 SV=1	SLU7	9	4	11	1.268	0.263276	0.835837	20.7503
P38837	Protein NSG1 OS=Saccharomyces cerevisiae (strain ATCC 204508 / S288c) OX=559292 GN=NSG1 PE=1 SV=1	NSG1	9	4	24	1.253	0.253118	0.833858	21.5402
Q03957	CTD kinase subunit alpha OS=Saccharomyces cerevisiae (strain ATCC 204508 / S288c) OX=559292 GN=CTK1 PE=1 SV=1	CTK1	9	4	9	1.239	0.284518	0.857714	21.0547
P36036	RNA annealing protein YRA2 OS=Saccharomyces cerevisiae (strain ATCC 204508 / S288c) OX=559292 GN=YRA2 PE=1 SV=1	YRA2	9	3	16	1.202	0.409983	0.918723	19.4132
P40340	Tat-binding homolog 7 OS=Saccharomyces cerevisiae (strain ATCC 204508 / S288c) OX=559292 GN=YTA7 PE=1 SV=2	YTA7	9	7	8	1.201	0.360346	0.891763	21.5655
P25569	Glucose-induced degradation protein 7 OS=Saccharomyces cerevisiae (strain ATCC 204508 / S288c) OX=559292 GN=GID7 PE=1 SV=2	GID7	9	3	4	1.162	0.478881	0.946453	20.7711
Q06151	m7GpppX diphosphatase OS=Saccharomyces cerevisiae (strain ATCC 204508 / S288c) OX=559292 GN=DCS1 PE=1 SV=1	DCS1	9	4	14	1.147	0.505882	0.947405	21.2296
P32453	Protein ATP11, mitochondrial OS=Saccharomyces cerevisiae (strain ATCC 204508 / S288c) OX=559292 GN=ATP11 PE=1 SV=1	ATP11	9	1	3	1.133	0.503166	0.947405	22.3088
Q08925	RNA-binding protein MRN1 OS=Saccharomyces cerevisiae (strain ATCC 204508 / S288c) OX=559292 GN=MRN1 PE=1 SV=1	MRN1	9	1	3	1.118	0.591815	0.959194	17.7297
P36149	Trafficking protein particle complex subunit BET3 OS=Saccharomyces cerevisiae (strain ATCC 204508 / S288c) OX=559292 GN=BET3 PE=1 SV=1	BET3	9	5	41	1.117	0.526028	0.947432	23.2371
P40210	Protein SIP5 OS=Saccharomyces cerevisiae (strain ATCC 204508 / S288c) OX=559292 GN=SIP5 PE=1 SV=1	SIP5	9	2	5	1.115	0.600824	0.960179	19.6339
P38810	SED5-binding protein 3 OS=Saccharomyces cerevisiae (strain ATCC 204508 / S288c) OX=559292 GN=SFB3 PE=1 SV=1	SFB3	9	4	8	1.08	0.709271	0.973098	20.5132
P32770	Asparagine-rich protein OS=Saccharomyces cerevisiae (strain ATCC 204508 / S288c) OX=559292 GN=NRP1 PE=1 SV=2	NRP1	9	2	6	1.064	0.760076	0.983536	20.4202
P25382	Ribosome assembly protein 4 OS=Saccharomyces cerevisiae (strain ATCC 204508 / S288c) OX=559292 GN=RSA4 PE=1 SV=3	RSA4	9	4	8	1.047	0.823045	0.983536	21.5119
P38063	Ribose-phosphate pyrophosphokinase 4 OS=Saccharomyces cerevisiae (strain ATCC 204508 / S288c) OX=559292 GN=PRS4 PE=1 SV=3	PRS4	9	3	15	1.037	0.847773	0.983536	20.3852
P42838	Alkylphosphocholine resistance protein LEM3 OS=Saccharomyces cerevisiae (strain ATCC 204508 / S288c) OX=559292 GN=LEM3 PE=1 SV=1	LEM3	9	4	10	1.029	0.869878	0.985583	21.1206
P36104	COMPASS component SWD2 OS=Saccharomyces cerevisiae (strain ATCC 204508 / S288c) OX=559292 GN=SWD2 PE=1 SV=1	SWD2	9	2	8	1.028	0.860002	0.985583	19.8191
Q12403	Protein ERP3 OS=Saccharomyces cerevisiae (strain ATCC 204508 / S288c) OX=559292 GN=ERP3 PE=1 SV=1	ERP3	9	2	11	1.026	0.898034	0.985583	22.1001
P47045	Mitochondrial import inner membrane translocase subunit TIM54 OS=Saccharomyces cerevisiae (strain ATCC 204508 / S288c) OX=559292 GN=TIM54 PE=1 SV=1	TIM54	9	4	16	1.025	0.829152	0.983536	19.2301
P00128	Cytochrome b-c1 complex subunit 7 OS=Saccharomyces cerevisiae (strain ATCC 204508 / S288c) OX=559292 GN=QCR7 PE=1 SV=2	QCR7	9	3	33	1.022	0.907441	0.985583	21.8352
P40467	Activator of stress genes 1 OS=Saccharomyces cerevisiae (strain ATCC 204508 / S288c) OX=559292 GN=ASG1 PE=1 SV=1	ASG1	9	5	10	1.015	0.936718	0.989959	21.1523
P49957	tRNA (carboxymethyluridine(34)-5-O)-methyltransferase OS=Saccharomyces cerevisiae (strain ATCC 204508 / S288c) OX=559292 GN=TRM9 PE=1 SV=1	TRM9	9	1	5	1.002	0.992493	0.999881	23.7014
Q12518	Epsin-1 OS=Saccharomyces cerevisiae (strain ATCC 204508 / S288c) OX=559292 GN=ENT1 PE=1 SV=1	ENT1	9	3	11	0.991	0.957442	0.993911	21.9727
Q02555	Ribonuclease 3 OS=Saccharomyces cerevisiae (strain ATCC 204508 / S288c) OX=559292 GN=RNT1 PE=1 SV=1	RNT1	9	5	15	0.972	0.909659	0.985583	20.7629
P38075	Pyridoxamine 5'-phosphate oxidase OS=Saccharomyces cerevisiae (strain ATCC 204508 / S288c) OX=559292 GN=PDX3 PE=1 SV=1	PDX3	9	3	18	0.963	0.916368	0.986325	19.8331
Q04952	1,3-beta-glucan synthase component FKS3 OS=Saccharomyces cerevisiae (strain ATCC 204508 / S288c) OX=559292 GN=FKS3 PE=1 SV=1	FKS3	9	1	2	0.949	0.839841	0.983536	19.9628
P26570	Serine/threonine-protein phosphatase PP-Z1 OS=Saccharomyces cerevisiae (strain ATCC 204508 / S288c) OX=559292 GN=PPZ1 PE=1 SV=5	PPZ1	9	2	5	0.928	0.768007	0.983536	19.9554
P38784	Vacuolar ATPase assembly protein VMA22 OS=Saccharomyces cerevisiae (strain ATCC 204508 / S288c) OX=559292 GN=VMA22 PE=1 SV=1	VMA22	9	3	28	0.91	0.704582	0.971037	19.8708
P33304	Protein AFR1 OS=Saccharomyces cerevisiae (strain ATCC 204508 / S288c) OX=559292 GN=AFR1 PE=1 SV=1	AFR1	9	3	5	0.908	0.698281	0.970563	20.5262
P53839	Glyoxylate reductase 1 OS=Saccharomyces cerevisiae (strain ATCC 204508 / S288c) OX=559292 GN=GOR1 PE=1 SV=1	GOR1	9	4	14	0.889	0.574861	0.950145	21.2458
Q12746	Plasma membrane-associated coenzyme Q6 reductase PGA3 OS=Saccharomyces cerevisiae (strain ATCC 204508 / S288c) OX=559292 GN=PGA3 PE=1 SV=1	PGA3	9	3	11	0.888	0.628441	0.960179	20.5404
P01097	ATPase inhibitor, mitochondrial OS=Saccharomyces cerevisiae (strain ATCC 204508 / S288c) OX=559292 GN=INH1 PE=1 SV=2	INH1	9	3	22	0.863	0.512577	0.947432	20.7531
P29539	Telomere length regulator protein RIF1 OS=Saccharomyces cerevisiae (strain ATCC 204508 / S288c) OX=559292 GN=RIF1 PE=1 SV=3	RIF1	9	9	6	0.844	0.544485	0.948353	19.6066
Q04080	GPI transamidase component GPI17 OS=Saccharomyces cerevisiae (strain ATCC 204508 / S288c) OX=559292 GN=GPI17 PE=1 SV=1	GPI17	9	5	13	0.842	0.420562	0.925731	21.3682
P36015	Synaptobrevin homolog YKT6 OS=Saccharomyces cerevisiae (strain ATCC 204508 / S288c) OX=559292 GN=YKT6 PE=1 SV=1	YKT6	9	6	39	0.823	0.299488	0.861464	21.9468
P00447	Superoxide dismutase [Mn], mitochondrial OS=Saccharomyces cerevisiae (strain ATCC 204508 / S288c) OX=559292 GN=SOD2 PE=1 SV=1	SOD2	9	2	10	0.811	0.269952	0.836403	22.8643
P32783	mRNA cap guanine-N7 methyltransferase OS=Saccharomyces cerevisiae (strain ATCC 204508 / S288c) OX=559292 GN=ABD1 PE=1 SV=1	ABD1	9	2	3	0.811	0.321959	0.879936	21.0896
Q04767	Golgi apparatus membrane protein TVP18 OS=Saccharomyces cerevisiae (strain ATCC 204508 / S288c) OX=559292 GN=TVP18 PE=1 SV=1	TVP18	9	1	8	0.781	0.263541	0.835837	20.7821
P47140	Altered inheritance rate of mitochondria protein 25 OS=Saccharomyces cerevisiae (strain ATCC 204508 / S288c) OX=559292 GN=AIM25 PE=1 SV=1	AIM25	9	4	19	0.78	0.22988	0.817872	21.251
P53845	Protein transport protein YIF1 OS=Saccharomyces cerevisiae (strain ATCC 204508 / S288c) OX=559292 GN=YIF1 PE=1 SV=1	YIF1	9	3	18	0.774	0.261833	0.835837	20.3286
Q03218	Mitochondrial metal transporter 1 OS=Saccharomyces cerevisiae (strain ATCC 204508 / S288c) OX=559292 GN=MMT1 PE=1 SV=1	MMT1	9	3	7	0.771	0.233141	0.822087	21.0041
P0C5R9	Uncharacterized protein YPR170W-B OS=Saccharomyces cerevisiae (strain ATCC 204508 / S288c) OX=559292 GN=YPR170W-B PE=3 SV=1		9	1	9	0.68	0.0948458	0.659836	20.3894
O14467	Multiprotein-bridging factor 1 OS=Saccharomyces cerevisiae (strain ATCC 204508 / S288c) OX=559292 GN=MBF1 PE=1 SV=2	MBF1	9	4	28	0.627	0.0291585	0.38048	21.03
P38915	Transcription factor SPT8 OS=Saccharomyces cerevisiae (strain ATCC 204508 / S288c) OX=559292 GN=SPT8 PE=1 SV=1	SPT8	8	4	9	1.622	0.0394294	0.436939	19.6835
P38956	Transcription regulatory protein SNF11 OS=Saccharomyces cerevisiae (strain ATCC 204508 / S288c) OX=559292 GN=SNF11 PE=1 SV=1	SNF11	8	2	15	1.551	0.0516318	0.500063	20.545
P32799	Cytochrome c oxidase subunit 6A, mitochondrial OS=Saccharomyces cerevisiae (strain ATCC 204508 / S288c) OX=559292 GN=COX13 PE=1 SV=1	COX13	8	1	6	1.456	0.0757378	0.604131	20.9118
P25846	DNA mismatch repair protein MSH1, mitochondrial OS=Saccharomyces cerevisiae (strain ATCC 204508 / S288c) OX=559292 GN=MSH1 PE=1 SV=2	MSH1	8	3	3	1.403	0.127502	0.750939	20.5857
Q01329	Pre-tRNA-processing protein PTA1 OS=Saccharomyces cerevisiae (strain ATCC 204508 / S288c) OX=559292 GN=PTA1 PE=1 SV=1	PTA1	8	3	5	1.301	0.245261	0.831616	20.0757
P53540	Spindle pole body component SPC98 OS=Saccharomyces cerevisiae (strain ATCC 204508 / S288c) OX=559292 GN=SPC98 PE=1 SV=1	SPC98	8	4	5	1.285	0.260047	0.833906	20.3455
P17119	Kinesin-like protein KAR3 OS=Saccharomyces cerevisiae (strain ATCC 204508 / S288c) OX=559292 GN=KAR3 PE=1 SV=1	KAR3	8	5	7	1.277	0.227932	0.817872	21.5586
P39723	Spindle pole component SPC72 OS=Saccharomyces cerevisiae (strain ATCC 204508 / S288c) OX=559292 GN=SPC72 PE=1 SV=2	SPC72	8	3	7	1.266	0.304335	0.861643	19.6507
P10507	Mitochondrial-processing peptidase subunit beta OS=Saccharomyces cerevisiae (strain ATCC 204508 / S288c) OX=559292 GN=MAS1 PE=1 SV=1	MAS1	8	2	5	1.252	0.31367	0.869476	19.7213
P53086	Kinesin-like protein KIP3 OS=Saccharomyces cerevisiae (strain ATCC 204508 / S288c) OX=559292 GN=KIP3 PE=1 SV=1	KIP3	8	5	8	1.222	0.372268	0.896787	20.0034
P38787	2-dehydropantoate 2-reductase OS=Saccharomyces cerevisiae (strain ATCC 204508 / S288c) OX=559292 GN=PAN5 PE=1 SV=1	PAN5	8	3	9	1.212	0.381019	0.901002	19.4902
P00812	Arginase OS=Saccharomyces cerevisiae (strain ATCC 204508 / S288c) OX=559292 GN=CAR1 PE=1 SV=1	CAR1	8	4	12	1.207	0.367677	0.893292	20.9034
P53295	Ribosome-interacting GTPase 2 OS=Saccharomyces cerevisiae (strain ATCC 204508 / S288c) OX=559292 GN=RBG2 PE=1 SV=1	RBG2	8	2	6	1.192	0.426305	0.927415	19.6207
P40559	Phosphatidylinositol 4,5-bisphosphate 5-phosphatase INP51 OS=Saccharomyces cerevisiae (strain ATCC 204508 / S288c) OX=559292 GN=INP51 PE=1 SV=1	INP51	8	7	9	1.181	0.401182	0.915438	21.5387
P46680	Actin-interacting protein 1 OS=Saccharomyces cerevisiae (strain ATCC 204508 / S288c) OX=559292 GN=AIP1 PE=1 SV=1	AIP1	8	4	10	1.179	0.397176	0.911866	21.1619
Q03780	Uncharacterized protein YDR239C OS=Saccharomyces cerevisiae (strain ATCC 204508 / S288c) OX=559292 GN=YDR239C PE=1 SV=1		8	4	6	1.172	0.444644	0.927934	20.6523
P33308	Mediator of RNA polymerase II transcription subunit 9 OS=Saccharomyces cerevisiae (strain ATCC 204508 / S288c) OX=559292 GN=CSE2 PE=1 SV=1	CSE2	8	3	26	1.158	0.481909	0.946453	19.0293
P20604	Serine/threonine-protein phosphatase PP1-1 OS=Saccharomyces cerevisiae (strain ATCC 204508 / S288c) OX=559292 GN=SIT4 PE=1 SV=1	SIT4	8	2	8	1.139	0.525432	0.947432	21.2156
P53834	Hsp90 co-chaperone HCH1 OS=Saccharomyces cerevisiae (strain ATCC 204508 / S288c) OX=559292 GN=HCH1 PE=1 SV=1	HCH1	8	3	17	1.129	0.53701	0.947432	21.6325
Q06108	Regulator of the glycerol channel 1 OS=Saccharomyces cerevisiae (strain ATCC 204508 / S288c) OX=559292 GN=RGC1 PE=1 SV=1	RGC1	8	6	10	1.096	0.644963	0.960179	19.5539
P53972	25S rRNA (cytosine(2278)-C(5))-methyltransferase OS=Saccharomyces cerevisiae (strain ATCC 204508 / S288c) OX=559292 GN=RCM1 PE=1 SV=1	RCM1	8	4	12	1.094	0.635746	0.960179	21.0541
P54005	Protein DIA1 OS=Saccharomyces cerevisiae (strain ATCC 204508 / S288c) OX=559292 GN=DIA1 PE=1 SV=1	DIA1	8	4	16	1.092	0.646005	0.960179	21.1285
P10662	37S ribosomal protein MRP1, mitochondrial OS=Saccharomyces cerevisiae (strain ATCC 204508 / S288c) OX=559292 GN=MRP1 PE=1 SV=2	MRP1	8	2	8	1.088	0.662274	0.96428	18.393
P38342	3-ketodihydrosphingosine reductase TSC10 OS=Saccharomyces cerevisiae (strain ATCC 204508 / S288c) OX=559292 GN=TSC10 PE=1 SV=2	TSC10	8	4	16	1.087	0.689811	0.968594	20.7812
Q08822	Probable electron transfer flavoprotein-ubiquinone oxidoreductase, mitochondrial OS=Saccharomyces cerevisiae (strain ATCC 204508 / S288c) OX=559292 GN=CIR2 PE=1 SV=1	CIR2	8	4	7	1.069	0.73288	0.978725	22.099
P21734	Ubiquitin-conjugating enzyme E2 1 OS=Saccharomyces cerevisiae (strain ATCC 204508 / S288c) OX=559292 GN=UBC1 PE=1 SV=1	UBC1	8	5	33	1.054	0.775176	0.983536	20.8987
P34230	Peroxisomal long-chain fatty acid import protein 1 OS=Saccharomyces cerevisiae (strain ATCC 204508 / S288c) OX=559292 GN=PXA2 PE=1 SV=1	PXA2	8	1	2	1.05	0.796015	0.983536	22.5316
P10869	Aspartokinase OS=Saccharomyces cerevisiae (strain ATCC 204508 / S288c) OX=559292 GN=HOM3 PE=1 SV=2	HOM3	8	3	6	1.035	0.860216	0.985583	20.1375
P41921	Glutathione reductase OS=Saccharomyces cerevisiae (strain ATCC 204508 / S288c) OX=559292 GN=GLR1 PE=1 SV=2	GLR1	8	4	13	1.025	0.892962	0.985583	21.0403
Q02260	Small nuclear ribonucleoprotein Sm D1 OS=Saccharomyces cerevisiae (strain ATCC 204508 / S288c) OX=559292 GN=SMD1 PE=1 SV=1	SMD1	8	1	5	1.01	0.9174	0.986325	19.8168
P40071	Transmembrane 9 superfamily member 3 OS=Saccharomyces cerevisiae (strain ATCC 204508 / S288c) OX=559292 GN=TMN3 PE=1 SV=1	TMN3	8	4	8	1.006	0.94119	0.990826	20.8493
P40070	U6 snRNA-associated Sm-like protein LSm4 OS=Saccharomyces cerevisiae (strain ATCC 204508 / S288c) OX=559292 GN=LSM4 PE=1 SV=1	LSM4	8	3	15	0.999	0.991408	0.999881	23.8072
P53200	Protein-lysine N-methyltransferase EFM5 OS=Saccharomyces cerevisiae (strain ATCC 204508 / S288c) OX=559292 GN=EFM5 PE=1 SV=2	EFM5	8	3	19	0.992	0.99714	0.999881	19.8854
P32361	Serine/threonine-protein kinase/endoribonuclease IRE1 OS=Saccharomyces cerevisiae (strain ATCC 204508 / S288c) OX=559292 GN=IRE1 PE=1 SV=2	IRE1	8	2	1	0.986	0.924769	0.988664	23.3965
P53725	M-phase phosphoprotein 6 homolog OS=Saccharomyces cerevisiae (strain ATCC 204508 / S288c) OX=559292 GN=MPP6 PE=1 SV=1	MPP6	8	2	14	0.986	0.979569	0.999881	19.5592
P18414	ER lumen protein-retaining receptor OS=Saccharomyces cerevisiae (strain ATCC 204508 / S288c) OX=559292 GN=ERD2 PE=3 SV=1	ERD2	8	2	12	0.973	0.986511	0.999881	19.499
P38791	Deoxyhypusine synthase OS=Saccharomyces cerevisiae (strain ATCC 204508 / S288c) OX=559292 GN=DYS1 PE=1 SV=1	DYS1	8	3	9	0.97	0.914812	0.986082	20.287
Q06385	Vacuolar protein sorting-associated protein 74 OS=Saccharomyces cerevisiae (strain ATCC 204508 / S288c) OX=559292 GN=VPS74 PE=1 SV=1	VPS74	8	3	10	0.968	0.908381	0.985583	20.9818
P21825	Translocation protein SEC62 OS=Saccharomyces cerevisiae (strain ATCC 204508 / S288c) OX=559292 GN=SEC62 PE=1 SV=2	SEC62	8	3	17	0.967	0.906113	0.985583	21.0561
Q08986	S-adenosylmethionine permease SAM3 OS=Saccharomyces cerevisiae (strain ATCC 204508 / S288c) OX=559292 GN=SAM3 PE=1 SV=1	SAM3	8	2	6	0.963	0.992925	0.999881	17.8295
Q08412	Ubiquitin-binding protein CUE5 OS=Saccharomyces cerevisiae (strain ATCC 204508 / S288c) OX=559292 GN=CUE5 PE=1 SV=1	CUE5	8	4	13	0.961	0.935589	0.989959	19.6566
P53739	Flippase kinase 1 OS=Saccharomyces cerevisiae (strain ATCC 204508 / S288c) OX=559292 GN=FPK1 PE=1 SV=1	FPK1	8	3	3	0.949	0.821304	0.983536	21.1706
P38929	Calcium-transporting ATPase 2 OS=Saccharomyces cerevisiae (strain ATCC 204508 / S288c) OX=559292 GN=PMC1 PE=1 SV=1	PMC1	8	3	3	0.941	0.840972	0.983536	19.8225
P53117	Regulator of rDNA transcription protein 6 OS=Saccharomyces cerevisiae (strain ATCC 204508 / S288c) OX=559292 GN=RRT6 PE=4 SV=1	RRT6	8	1	8	0.935	0.822006	0.983536	19.8323
P32621	Guanosine-diphosphatase OS=Saccharomyces cerevisiae (strain ATCC 204508 / S288c) OX=559292 GN=GDA1 PE=1 SV=1	GDA1	8	5	10	0.934	0.724404	0.977707	22.0829
P39104	Phosphatidylinositol 4-kinase PIK1 OS=Saccharomyces cerevisiae (strain ATCC 204508 / S288c) OX=559292 GN=PIK1 PE=1 SV=1	PIK1	8	7	9	0.93	0.77848	0.983536	20.5308
P40476	Pheromone-regulated membrane protein 5 OS=Saccharomyces cerevisiae (strain ATCC 204508 / S288c) OX=559292 GN=PRM5 PE=1 SV=1	PRM5	8	2	10	0.929	0.73832	0.978972	21.1746
Q3E835	Inner kinetochore subunit MHF1 OS=Saccharomyces cerevisiae (strain ATCC 204508 / S288c) OX=559292 GN=MHF1 PE=1 SV=1	MHF1	8	2	21	0.903	0.658425	0.96249	20.361
P40510	D-3-phosphoglycerate dehydrogenase 2 OS=Saccharomyces cerevisiae (strain ATCC 204508 / S288c) OX=559292 GN=SER33 PE=1 SV=1	SER33	8	4	11	0.902	0.67185	0.966349	19.9555
P47001	Cell wall mannoprotein CIS3 OS=Saccharomyces cerevisiae (strain ATCC 204508 / S288c) OX=559292 GN=CIS3 PE=1 SV=1	CIS3	8	1	8	0.898	0.654437	0.960886	20.0336
Q04338	t-SNARE VTI1 OS=Saccharomyces cerevisiae (strain ATCC 204508 / S288c) OX=559292 GN=VTI1 PE=1 SV=3	VTI1	8	3	20	0.895	0.644272	0.960179	20.0098
P17649	4-aminobutyrate aminotransferase OS=Saccharomyces cerevisiae (strain ATCC 204508 / S288c) OX=559292 GN=UGA1 PE=1 SV=2	UGA1	8	4	10	0.888	0.620598	0.960179	20.2879
P40160	Serine/threonine-protein kinase RIO2 OS=Saccharomyces cerevisiae (strain ATCC 204508 / S288c) OX=559292 GN=RIO2 PE=1 SV=1	RIO2	8	3	8	0.871	0.556658	0.950145	20.6358
Q03579	Ceramide synthase subunit LIP1 OS=Saccharomyces cerevisiae (strain ATCC 204508 / S288c) OX=559292 GN=LIP1 PE=1 SV=1	LIP1	8	3	33	0.862	0.488678	0.946453	21.6523
P53217	Uncharacterized membrane protein YGR026W OS=Saccharomyces cerevisiae (strain ATCC 204508 / S288c) OX=559292 GN=YGR026W PE=1 SV=1		8	1	2	0.859	0.478185	0.946453	21.7074
P20486	Cyclin-dependent kinases regulatory subunit OS=Saccharomyces cerevisiae (strain ATCC 204508 / S288c) OX=559292 GN=CKS1 PE=1 SV=1	CKS1	8	2	19	0.856	0.595518	0.959194	19.536
P53633	Prenylated Rab acceptor 1 OS=Saccharomyces cerevisiae (strain ATCC 204508 / S288c) OX=559292 GN=YIP3 PE=1 SV=2	YIP3	8	4	24	0.833	0.407116	0.918558	21.0714
Q03532	ATP-dependent RNA helicase HAS1 OS=Saccharomyces cerevisiae (strain ATCC 204508 / S288c) OX=559292 GN=HAS1 PE=1 SV=1	HAS1	8	3	6	0.822	0.399416	0.91414	20.3927
P38805	Ribosome production factor 1 OS=Saccharomyces cerevisiae (strain ATCC 204508 / S288c) OX=559292 GN=RPF1 PE=1 SV=1	RPF1	8	3	16	0.811	0.444911	0.927934	19.6144
P04076	Argininosuccinate lyase OS=Saccharomyces cerevisiae (strain ATCC 204508 / S288c) OX=559292 GN=ARG4 PE=1 SV=2	ARG4	8	4	9	0.802	0.348688	0.889851	20.4973
P42837	Polyphosphoinositide phosphatase OS=Saccharomyces cerevisiae (strain ATCC 204508 / S288c) OX=559292 GN=FIG4 PE=1 SV=1	FIG4	8	6	8	0.775	0.240966	0.831616	21.0276
P32790	Actin cytoskeleton-regulatory complex protein SLA1 OS=Saccharomyces cerevisiae (strain ATCC 204508 / S288c) OX=559292 GN=SLA1 PE=1 SV=1	SLA1	8	4	3	0.76	0.244508	0.831616	20.2313
Q03655	Probable 1,3-beta-glucanosyltransferase GAS3 OS=Saccharomyces cerevisiae (strain ATCC 204508 / S288c) OX=559292 GN=GAS3 PE=1 SV=1	GAS3	8	5	14	0.752	0.382282	0.901002	17.6499
P53154	Glycerol uptake protein 1 OS=Saccharomyces cerevisiae (strain ATCC 204508 / S288c) OX=559292 GN=GUP1 PE=1 SV=1	GUP1	8	2	5	0.748	0.132879	0.761184	22.0695
P40485	Phosphatidylinositol 4,5-bisphosphate-binding protein SLM1 OS=Saccharomyces cerevisiae (strain ATCC 204508 / S288c) OX=559292 GN=SLM1 PE=1 SV=1	SLM1	8	4	7	0.733	0.136151	0.761184	21.5157
P43560	Membrane-anchored lipid-binding protein LAM5 OS=Saccharomyces cerevisiae (strain ATCC 204508 / S288c) OX=559292 GN=LAM5 PE=1 SV=2	LAM5	8	5	12	0.718	0.0773415	0.609181	22.2092
Q12160	Uncharacterized protein YPR063C OS=Saccharomyces cerevisiae (strain ATCC 204508 / S288c) OX=559292 GN=YPR063C PE=1 SV=1		8	2	26	0.704	0.130849	0.758692	20.3052
Q01574	Acetyl-coenzyme A synthetase 1 OS=Saccharomyces cerevisiae (strain ATCC 204508 / S288c) OX=559292 GN=ACS1 PE=1 SV=2	ACS1	8	2	5	0.703	0.26694	0.836403	16.8391
Q12368	23 kDa U4/U6.U5 small nuclear ribonucleoprotein component OS=Saccharomyces cerevisiae (strain ATCC 204508 / S288c) OX=559292 GN=SNU23 PE=1 SV=1	SNU23	8	2	13	0.627	0.034291	0.416995	20.8502
P53849	Zinc finger protein GIS2 OS=Saccharomyces cerevisiae (strain ATCC 204508 / S288c) OX=559292 GN=GIS2 PE=1 SV=1	GIS2	8	5	44	0.511	0.0226701	0.340703	17.9383
Q12751	RNA polymerase II assembly factor RTP1 OS=Saccharomyces cerevisiae (strain ATCC 204508 / S288c) OX=559292 GN=RTP1 PE=1 SV=1	RTP1	7	4	4	1.655	0.023137	0.343426	20.5869
P48365	GTPase-activating protein GYP7 OS=Saccharomyces cerevisiae (strain ATCC 204508 / S288c) OX=559292 GN=GYP7 PE=1 SV=1	GYP7	7	4	7	1.631	0.0233157	0.343426	20.9987
P36162	DASH complex subunit DAD2 OS=Saccharomyces cerevisiae (strain ATCC 204508 / S288c) OX=559292 GN=DAD2 PE=1 SV=1	DAD2	7	2	15	1.626	0.00825173	0.179819	22.4601
Q03071	Elongin-C OS=Saccharomyces cerevisiae (strain ATCC 204508 / S288c) OX=559292 GN=ELC1 PE=1 SV=1	ELC1	7	1	10	1.516	0.0826489	0.627575	19.3615
P33421	Succinate dehydrogenase [ubiquinone] cytochrome b subunit, mitochondrial OS=Saccharomyces cerevisiae (strain ATCC 204508 / S288c) OX=559292 GN=SDH3 PE=1 SV=1	SDH3	7	2	10	1.515	0.0265853	0.365894	22.7425
Q07589	Uncharacterized protein YDL144C OS=Saccharomyces cerevisiae (strain ATCC 204508 / S288c) OX=559292 GN=YDL144C PE=1 SV=2		7	5	24	1.397	0.11292	0.714978	20.6659
Q99220	Protein OS-9 homolog OS=Saccharomyces cerevisiae (strain ATCC 204508 / S288c) OX=559292 GN=YOS9 PE=1 SV=1	YOS9	7	2	3	1.389	0.152264	0.773685	19.5332
P40851	Putative protease AXL1 OS=Saccharomyces cerevisiae (strain ATCC 204508 / S288c) OX=559292 GN=AXL1 PE=1 SV=2	AXL1	7	4	4	1.334	0.205959	0.814945	20.0722
P25558	Bud site selection protein 3 OS=Saccharomyces cerevisiae (strain ATCC 204508 / S288c) OX=559292 GN=BUD3 PE=1 SV=2	BUD3	7	2	2	1.301	0.234963	0.824251	20.391
P53740	Probable phospholipid translocase non-catalytic subunit CRF1 OS=Saccharomyces cerevisiae (strain ATCC 204508 / S288c) OX=559292 GN=YNR048W PE=1 SV=1		7	4	14	1.297	0.207081	0.814945	21.1547
P53081	NGG1-interacting factor 3 OS=Saccharomyces cerevisiae (strain ATCC 204508 / S288c) OX=559292 GN=NIF3 PE=1 SV=1	NIF3	7	5	27	1.285	0.242565	0.831616	20.648
P04819	DNA ligase 1 OS=Saccharomyces cerevisiae (strain ATCC 204508 / S288c) OX=559292 GN=CDC9 PE=1 SV=2	CDC9	7	3	5	1.241	0.207447	0.814945	24.5368
P38302	Pre-mRNA-splicing factor NTC20 OS=Saccharomyces cerevisiae (strain ATCC 204508 / S288c) OX=559292 GN=NTC20 PE=1 SV=1	NTC20	7	2	15	1.237	0.30189	0.861643	20.9186
Q03697	Putative nucleotide-sugar transporter YMD8 OS=Saccharomyces cerevisiae (strain ATCC 204508 / S288c) OX=559292 GN=YMD8 PE=1 SV=1	YMD8	7	1	2	1.228	0.355873	0.891763	19.974
Q03714	U1 SNP1-associating protein 1 OS=Saccharomyces cerevisiae (strain ATCC 204508 / S288c) OX=559292 GN=USA1 PE=1 SV=1	USA1	7	5	9	1.209	0.374212	0.897765	19.775
P53866	Protein SQS1 OS=Saccharomyces cerevisiae (strain ATCC 204508 / S288c) OX=559292 GN=SQS1 PE=1 SV=1	SQS1	7	4	7	1.186	0.444716	0.927934	18.6454
Q03201	37S ribosomal protein S10, mitochondrial OS=Saccharomyces cerevisiae (strain ATCC 204508 / S288c) OX=559292 GN=RSM10 PE=1 SV=1	RSM10	7	3	17	1.185	0.383359	0.901513	21.0882
P32775	1,4-alpha-glucan-branching enzyme OS=Saccharomyces cerevisiae (strain ATCC 204508 / S288c) OX=559292 GN=GLC3 PE=1 SV=2	GLC3	7	3	4	1.181	0.443589	0.927934	20.646
P47822	Mediator of RNA polymerase II transcription subunit 21 OS=Saccharomyces cerevisiae (strain ATCC 204508 / S288c) OX=559292 GN=SRB7 PE=1 SV=1	SRB7	7	4	41	1.16	0.443708	0.927934	22.0577
P25656	Cell division control protein 50 OS=Saccharomyces cerevisiae (strain ATCC 204508 / S288c) OX=559292 GN=CDC50 PE=1 SV=1	CDC50	7	3	8	1.157	0.507517	0.947432	20.3247
P26755	Replication factor A protein 3 OS=Saccharomyces cerevisiae (strain ATCC 204508 / S288c) OX=559292 GN=RFA3 PE=1 SV=1	RFA3	7	3	41	1.13	0.565194	0.950145	20.6155
P35725	Uncharacterized protein YKL063C OS=Saccharomyces cerevisiae (strain ATCC 204508 / S288c) OX=559292 GN=YKL063C PE=1 SV=1		7	4	37	1.092	0.651696	0.960886	21.5986
P53953	SED5-binding protein 2 OS=Saccharomyces cerevisiae (strain ATCC 204508 / S288c) OX=559292 GN=SFB2 PE=1 SV=1	SFB2	7	3	7	1.087	0.663456	0.964389	18.9883
P39105	Lysophospholipase 1 OS=Saccharomyces cerevisiae (strain ATCC 204508 / S288c) OX=559292 GN=PLB1 PE=1 SV=2	PLB1	7	1	2	1.077	0.691666	0.968594	18.7843
Q05584	Hydroxyacylglutathione hydrolase, cytoplasmic isozyme OS=Saccharomyces cerevisiae (strain ATCC 204508 / S288c) OX=559292 GN=GLO2 PE=1 SV=1	GLO2	7	2	8	1.069	0.706283	0.971047	18.7195
P03879	Intron-encoded RNA maturase bI4 OS=Saccharomyces cerevisiae (strain ATCC 204508 / S288c) OX=559292 GN=BI4 PE=1 SV=2	BI4	7	2	3	1.066	0.741119	0.979232	22.0944
Q06350	Sporulation-specific chitinase 2 OS=Saccharomyces cerevisiae (strain ATCC 204508 / S288c) OX=559292 GN=CTS2 PE=1 SV=1	CTS2	7	4	9	1.06	0.741481	0.979232	19.543
Q02204	54S ribosomal protein L13, mitochondrial OS=Saccharomyces cerevisiae (strain ATCC 204508 / S288c) OX=559292 GN=MRPL13 PE=1 SV=2	MRPL13	7	2	16	1.046	0.793821	0.983536	19.5921
P19736	Pre-mRNA-splicing factor PRP9 OS=Saccharomyces cerevisiae (strain ATCC 204508 / S288c) OX=559292 GN=PRP9 PE=1 SV=1	PRP9	7	4	9	1.02	0.862503	0.985583	19.4995
P47160	Epsin-3 OS=Saccharomyces cerevisiae (strain ATCC 204508 / S288c) OX=559292 GN=ENT3 PE=1 SV=1	ENT3	7	4	12	1.019	0.856221	0.985484	18.9549
P0CX10	Enolase-related protein 1 OS=Saccharomyces cerevisiae (strain ATCC 204508 / S288c) OX=559292 GN=ERR1 PE=3 SV=1	ERR1	7	1	2	1.017	0.933655	0.989959	22.0537
P40157	Vacuolar import and degradation protein 27 OS=Saccharomyces cerevisiae (strain ATCC 204508 / S288c) OX=559292 GN=VID27 PE=1 SV=1	VID27	7	4	5	1.012	0.945262	0.990853	20.6927
P09620	Pheromone-processing carboxypeptidase KEX1 OS=Saccharomyces cerevisiae (strain ATCC 204508 / S288c) OX=559292 GN=KEX1 PE=1 SV=1	KEX1	7	5	9	0.981	0.939108	0.990229	21.6803
P35193	Autophagy-related protein 19 OS=Saccharomyces cerevisiae (strain ATCC 204508 / S288c) OX=559292 GN=ATG19 PE=1 SV=1	ATG19	7	4	13	0.971	0.995913	0.999881	19.2813
P39720	Oleate-activated transcription factor 1 OS=Saccharomyces cerevisiae (strain ATCC 204508 / S288c) OX=559292 GN=OAF1 PE=1 SV=3	OAF1	7	2	3	0.961	0.926461	0.989959	19.7781
P39980	Siderophore iron transporter 1 OS=Saccharomyces cerevisiae (strain ATCC 204508 / S288c) OX=559292 GN=SIT1 PE=3 SV=1	SIT1	7	3	6	0.954	0.819721	0.983536	21.5439
P40056	Golgi to ER traffic protein 2 OS=Saccharomyces cerevisiae (strain ATCC 204508 / S288c) OX=559292 GN=GET2 PE=1 SV=2	GET2	7	3	16	0.928	0.750842	0.982852	20.3053
P38998	Saccharopine dehydrogenase [NAD(+), L-lysine-forming] OS=Saccharomyces cerevisiae (strain ATCC 204508 / S288c) OX=559292 GN=LYS1 PE=1 SV=3	LYS1	7	2	5	0.926	0.755412	0.983536	20.0101
P46964	Dolichyl-diphosphooligosaccharide--protein glycosyltransferase subunit OST2 OS=Saccharomyces cerevisiae (strain ATCC 204508 / S288c) OX=559292 GN=OST2 PE=1 SV=3	OST2	7	1	13	0.919	0.778685	0.983536	19.7306
P32656	Glutathione-specific gamma-glutamylcyclotransferase OS=Saccharomyces cerevisiae (strain ATCC 204508 / S288c) OX=559292 GN=GCG1 PE=1 SV=1	GCG1	7	4	25	0.918	0.735973	0.978725	20.2309
P32458	Cell division control protein 11 OS=Saccharomyces cerevisiae (strain ATCC 204508 / S288c) OX=559292 GN=CDC11 PE=1 SV=1	CDC11	7	3	11	0.906	0.663174	0.964389	20.7905
P23900	Glycerol uptake/efflux facilitator protein OS=Saccharomyces cerevisiae (strain ATCC 204508 / S288c) OX=559292 GN=FPS1 PE=1 SV=2	FPS1	7	2	4	0.887	0.628494	0.960179	19.8684
P40037	Protein HMF1 OS=Saccharomyces cerevisiae (strain ATCC 204508 / S288c) OX=559292 GN=HMF1 PE=1 SV=1	HMF1	7	4	46	0.881	0.555463	0.950145	21.657
Q12480	Probable electron transfer flavoprotein subunit alpha, mitochondrial OS=Saccharomyces cerevisiae (strain ATCC 204508 / S288c) OX=559292 GN=AIM45 PE=1 SV=1	AIM45	7	4	18	0.872	0.560527	0.950145	20.9048
Q02207	Peroxisomal hydratase-dehydrogenase-epimerase OS=Saccharomyces cerevisiae (strain ATCC 204508 / S288c) OX=559292 GN=FOX2 PE=2 SV=1	FOX2	7	2	4	0.867	0.619085	0.960179	19.6554
P25372	Thioredoxin-3, mitochondrial OS=Saccharomyces cerevisiae (strain ATCC 204508 / S288c) OX=559292 GN=TRX3 PE=1 SV=1	TRX3	7	4	32	0.865	0.442747	0.927934	22.7799
P40893	Regulation of enolase protein 1 OS=Saccharomyces cerevisiae (strain ATCC 204508 / S288c) OX=559292 GN=REE1 PE=1 SV=1	REE1	7	2	8	0.844	0.431983	0.927451	21.2358
P29704	Squalene synthase OS=Saccharomyces cerevisiae (strain ATCC 204508 / S288c) OX=559292 GN=ERG9 PE=1 SV=2	ERG9	7	4	11	0.843	0.451665	0.932137	20.6748
P14693	Sorting assembly machinery 35 kDa subunit OS=Saccharomyces cerevisiae (strain ATCC 204508 / S288c) OX=559292 GN=SAM35 PE=1 SV=2	SAM35	7	3	15	0.829	0.601654	0.960179	17.7179
P49435	Adenine phosphoribosyltransferase 1 OS=Saccharomyces cerevisiae (strain ATCC 204508 / S288c) OX=559292 GN=APT1 PE=1 SV=3	APT1	7	3	16	0.825	0.354625	0.891763	21.5607
P25451	Proteasome subunit beta type-3 OS=Saccharomyces cerevisiae (strain ATCC 204508 / S288c) OX=559292 GN=PUP3 PE=1 SV=1	PUP3	7	2	17	0.822	0.409821	0.918723	20.5469
P43555	Protein EMP47 OS=Saccharomyces cerevisiae (strain ATCC 204508 / S288c) OX=559292 GN=EMP47 PE=1 SV=1	EMP47	7	4	11	0.817	0.430896	0.927415	19.7701
Q08223	Altered inheritance of mitochondria protein 39, mitochondrial OS=Saccharomyces cerevisiae (strain ATCC 204508 / S288c) OX=559292 GN=AIM39 PE=3 SV=1	AIM39	7	3	9	0.806	0.424313	0.926414	19.6028
P47104	Regulator of V-ATPase in vacuolar membrane protein 1 OS=Saccharomyces cerevisiae (strain ATCC 204508 / S288c) OX=559292 GN=RAV1 PE=1 SV=1	RAV1	7	2	2	0.779	0.416965	0.922579	18.5867
P40554	Ubiquitin-related modifier 1 OS=Saccharomyces cerevisiae (strain ATCC 204508 / S288c) OX=559292 GN=URM1 PE=1 SV=1	URM1	7	1	13	0.771	0.29364	0.860705	19.7897
Q12211	tRNA pseudouridine synthase 1 OS=Saccharomyces cerevisiae (strain ATCC 204508 / S288c) OX=559292 GN=PUS1 PE=1 SV=1	PUS1	7	4	11	0.768	0.208375	0.814945	21.6723
P53844	Phosphatidylinositol transfer protein PDR17 OS=Saccharomyces cerevisiae (strain ATCC 204508 / S288c) OX=559292 GN=PDR17 PE=1 SV=1	PDR17	7	2	10	0.767	0.257503	0.833906	20.2799
Q06991	Protein PUN1 OS=Saccharomyces cerevisiae (strain ATCC 204508 / S288c) OX=559292 GN=PUN1 PE=1 SV=1	PUN1	7	3	14	0.762	0.244609	0.831616	19.9823
P38992	Sphingolipid C4-hydroxylase SUR2 OS=Saccharomyces cerevisiae (strain ATCC 204508 / S288c) OX=559292 GN=SUR2 PE=1 SV=1	SUR2	7	2	3	0.755	0.317691	0.872648	19.4007
P32875	Lipoyl synthase, mitochondrial OS=Saccharomyces cerevisiae (strain ATCC 204508 / S288c) OX=559292 GN=LIP5 PE=1 SV=1	LIP5	7	5	13	0.744	0.220964	0.817872	19.8502
Q3E7B6	V-type proton ATPase subunit e OS=Saccharomyces cerevisiae (strain ATCC 204508 / S288c) OX=559292 GN=VMA9 PE=1 SV=1	VMA9	7	1	14	0.733	0.106563	0.689759	22.0063
Q03983	Uncharacterized protein YDR179W-A OS=Saccharomyces cerevisiae (strain ATCC 204508 / S288c) OX=559292 GN=YDR179W-A PE=1 SV=2		7	4	11	0.722	0.162784	0.783078	19.9434
P15274	AMP deaminase OS=Saccharomyces cerevisiae (strain ATCC 204508 / S288c) OX=559292 GN=AMD1 PE=1 SV=2	AMD1	7	3	8	0.721	0.216039	0.817872	19.5665
Q04951	Probable family 17 glucosidase SCW10 OS=Saccharomyces cerevisiae (strain ATCC 204508 / S288c) OX=559292 GN=SCW10 PE=1 SV=1	SCW10	7	3	12	0.71	0.214759	0.817872	19.3568
Q06523	Uncharacterized protein YPR148C OS=Saccharomyces cerevisiae (strain ATCC 204508 / S288c) OX=559292 GN=YPR148C PE=1 SV=1		7	3	9	0.706	0.218819	0.817872	18.8355
P49956	Chromosome transmission fidelity protein 18 OS=Saccharomyces cerevisiae (strain ATCC 204508 / S288c) OX=559292 GN=CTF18 PE=1 SV=1	CTF18	7	3	5	0.691	0.158982	0.778423	19.547
P39520	Protein IFH1 OS=Saccharomyces cerevisiae (strain ATCC 204508 / S288c) OX=559292 GN=IFH1 PE=1 SV=1	IFH1	7	3	4	0.668	0.0880226	0.641167	20.1135
P49167	60S ribosomal protein L38 OS=Saccharomyces cerevisiae (strain ATCC 204508 / S288c) OX=559292 GN=RPL38 PE=1 SV=1	RPL38	7	2	32	0.663	0.0678235	0.573975	20.3399
P33330	Phosphoserine aminotransferase OS=Saccharomyces cerevisiae (strain ATCC 204508 / S288c) OX=559292 GN=SER1 PE=1 SV=1	SER1	7	3	12	0.617	0.0711829	0.586073	19.4059
P32487	Lysine-specific permease OS=Saccharomyces cerevisiae (strain ATCC 204508 / S288c) OX=559292 GN=LYP1 PE=1 SV=2	LYP1	7	2	7	0.617	0.0407191	0.442222	20.16
P38723	Protein COS8 OS=Saccharomyces cerevisiae (strain ATCC 204508 / S288c) OX=559292 GN=COS8 PE=1 SV=1	COS8	7	2	10	0.579	0.0357196	0.416995	19.5489
P13298	Orotate phosphoribosyltransferase 1 OS=Saccharomyces cerevisiae (strain ATCC 204508 / S288c) OX=559292 GN=URA5 PE=1 SV=2	URA5	7	3	23	0.516	0.003589	0.0998429	20.5797
P25296	Calcineurin subunit B OS=Saccharomyces cerevisiae (strain ATCC 204508 / S288c) OX=559292 GN=CNB1 PE=1 SV=3	CNB1	7	2	25	0.499	0.0090575	0.189483	19.3927
P27616	Phosphoribosylaminoimidazole-succinocarboxamide synthase OS=Saccharomyces cerevisiae (strain ATCC 204508 / S288c) OX=559292 GN=ADE1 PE=1 SV=2	ADE1	7	5	25	0.48	0.00553292	0.136496	19.108
P06101	Hsp90 co-chaperone Cdc37 OS=Saccharomyces cerevisiae (strain ATCC 204508 / S288c) OX=559292 GN=CDC37 PE=1 SV=2	CDC37	7	4	14	0.436	0.0018655	0.0633544	18.7224
P53079	Conserved oligomeric Golgi complex subunit 1 OS=Saccharomyces cerevisiae (strain ATCC 204508 / S288c) OX=559292 GN=COG1 PE=1 SV=1	COG1	6	4	14	2.021	0.00204365	0.0655407	19.9679
P34223	UBX domain-containing protein 1 OS=Saccharomyces cerevisiae (strain ATCC 204508 / S288c) OX=559292 GN=SHP1 PE=1 SV=1	SHP1	6	3	15	1.593	0.06667	0.569746	18.173
Q08278	Mediator of RNA polymerase II transcription subunit 7 OS=Saccharomyces cerevisiae (strain ATCC 204508 / S288c) OX=559292 GN=MED7 PE=1 SV=1	MED7	6	2	11	1.54	0.0512053	0.499634	20.6082
P38863	Spindle pole body component SPC97 OS=Saccharomyces cerevisiae (strain ATCC 204508 / S288c) OX=559292 GN=SPC97 PE=1 SV=1	SPC97	6	4	6	1.537	0.0836564	0.628273	18.5072
P25355	Copper transport protein 86 OS=Saccharomyces cerevisiae (strain ATCC 204508 / S288c) OX=559292 GN=CTR86 PE=1 SV=1	CTR86	6	2	5	1.474	0.156175	0.775087	16.8563
P09119	Cell division control protein 6 OS=Saccharomyces cerevisiae (strain ATCC 204508 / S288c) OX=559292 GN=CDC6 PE=1 SV=3	CDC6	6	2	4	1.443	0.102741	0.676743	20.1932
P38909	Cytochrome c mitochondrial import factor CYC2 OS=Saccharomyces cerevisiae (strain ATCC 204508 / S288c) OX=559292 GN=CYC2 PE=1 SV=3	CYC2	6	2	6	1.41	0.124238	0.745143	19.7616
Q12508	E3 ubiquitin-protein ligase RMD5 OS=Saccharomyces cerevisiae (strain ATCC 204508 / S288c) OX=559292 GN=RMD5 PE=1 SV=1	RMD5	6	3	10	1.39	0.212289	0.817872	17.3674
Q03482	Cysteine-rich and transmembrane domain-containing protein YDR210W OS=Saccharomyces cerevisiae (strain ATCC 204508 / S288c) OX=559292 GN=YDR210W PE=1 SV=1		6	1	13	1.335	0.188642	0.808685	19.7292
Q03771	Assembly chaperone of RPL4 OS=Saccharomyces cerevisiae (strain ATCC 204508 / S288c) OX=559292 GN=ACL4 PE=1 SV=1	ACL4	6	2	8	1.333	0.245215	0.831616	18.1164
P00127	Cytochrome b-c1 complex subunit 6 OS=Saccharomyces cerevisiae (strain ATCC 204508 / S288c) OX=559292 GN=QCR6 PE=1 SV=2	QCR6	6	1	8	1.325	0.225085	0.817872	19.1906
Q07418	Peroxisomal membrane protein import receptor PEX19 OS=Saccharomyces cerevisiae (strain ATCC 204508 / S288c) OX=559292 GN=PEX19 PE=1 SV=2	PEX19	6	1	3	1.205	0.403383	0.9173	20.1243
P53378	Tubulin gamma chain OS=Saccharomyces cerevisiae (strain ATCC 204508 / S288c) OX=559292 GN=TUB4 PE=1 SV=1	TUB4	6	1	2	1.186	0.440184	0.927934	19.5664
P36151	Uncharacterized protein YKR070W OS=Saccharomyces cerevisiae (strain ATCC 204508 / S288c) OX=559292 GN=YKR070W PE=1 SV=1		6	2	6	1.179	0.45097	0.931505	19.6846
P40553	Peroxiredoxin DOT5 OS=Saccharomyces cerevisiae (strain ATCC 204508 / S288c) OX=559292 GN=DOT5 PE=1 SV=1	DOT5	6	1	6	1.178	0.514047	0.947432	17.1211
P39683	Nicotinate phosphoribosyltransferase OS=Saccharomyces cerevisiae (strain ATCC 204508 / S288c) OX=559292 GN=NPT1 PE=1 SV=3	NPT1	6	3	10	1.169	0.473913	0.942451	19.6701
P39706	COMPASS component SWD1 OS=Saccharomyces cerevisiae (strain ATCC 204508 / S288c) OX=559292 GN=SWD1 PE=1 SV=1	SWD1	6	2	4	1.166	0.488303	0.946453	20.2717
P39933	Transcription factor IIIA OS=Saccharomyces cerevisiae (strain ATCC 204508 / S288c) OX=559292 GN=PZF1 PE=1 SV=1	PZF1	6	4	14	1.158	0.492986	0.946453	20.9945
P38826	Origin recognition complex subunit 6 OS=Saccharomyces cerevisiae (strain ATCC 204508 / S288c) OX=559292 GN=ORC6 PE=1 SV=2	ORC6	6	3	6	1.158	0.499852	0.946453	20.3888
P39531	Recyclin-1 OS=Saccharomyces cerevisiae (strain ATCC 204508 / S288c) OX=559292 GN=RCY1 PE=1 SV=4	RCY1	6	4	8	1.143	0.533286	0.947432	19.6374
P06182	Cytochrome c heme lyase OS=Saccharomyces cerevisiae (strain ATCC 204508 / S288c) OX=559292 GN=CYC3 PE=1 SV=1	CYC3	6	2	9	1.135	0.541233	0.947432	19.7569
P34756	1-phosphatidylinositol 3-phosphate 5-kinase FAB1 OS=Saccharomyces cerevisiae (strain ATCC 204508 / S288c) OX=559292 GN=FAB1 PE=1 SV=3	FAB1	6	3	1	1.131	0.573815	0.950145	19.8991
Q12114	Chitin biosynthesis protein CHS5 OS=Saccharomyces cerevisiae (strain ATCC 204508 / S288c) OX=559292 GN=CHS5 PE=1 SV=1	CHS5	6	3	7	1.126	0.568539	0.950145	19.4233
P36146	Protein LAS1 OS=Saccharomyces cerevisiae (strain ATCC 204508 / S288c) OX=559292 GN=LAS1 PE=1 SV=1	LAS1	6	3	6	1.125	0.550862	0.950145	20.8607
P32897	Mitochondrial import inner membrane translocase subunit TIM23 OS=Saccharomyces cerevisiae (strain ATCC 204508 / S288c) OX=559292 GN=TIM23 PE=1 SV=1	TIM23	6	2	20	1.12	0.565394	0.950145	21.1312
P23180	Probable oxidoreductase AIM17 OS=Saccharomyces cerevisiae (strain ATCC 204508 / S288c) OX=559292 GN=AIM17 PE=1 SV=2	AIM17	6	2	7	1.075	0.687976	0.968594	19.3272
Q02883	N-acyl-phosphatidylethanolamine-hydrolyzing phospholipase D, mitochondrial OS=Saccharomyces cerevisiae (strain ATCC 204508 / S288c) OX=559292 GN=FMP30 PE=1 SV=1	FMP30	6	3	7	1.072	0.733831	0.978725	20.4694
P38166	Protein transport protein SFT2 OS=Saccharomyces cerevisiae (strain ATCC 204508 / S288c) OX=559292 GN=SFT2 PE=1 SV=1	SFT2	6	2	11	1.054	0.800169	0.983536	20.0821
P53036	SIT4-associating protein SAP4 OS=Saccharomyces cerevisiae (strain ATCC 204508 / S288c) OX=559292 GN=SAP4 PE=1 SV=1	SAP4	6	2	3	1.045	0.833956	0.983536	20.6805
P40515	Mitochondrial fission 1 protein OS=Saccharomyces cerevisiae (strain ATCC 204508 / S288c) OX=559292 GN=FIS1 PE=1 SV=1	FIS1	6	2	14	1.039	0.853135	0.984098	20.6775
Q08921	Target of rapamycin complex 1 subunit TCO89 OS=Saccharomyces cerevisiae (strain ATCC 204508 / S288c) OX=559292 GN=TCO89 PE=1 SV=1	TCO89	6	3	6	1.036	0.795853	0.983536	19.2394
P47141	37S ribosomal protein S26, mitochondrial OS=Saccharomyces cerevisiae (strain ATCC 204508 / S288c) OX=559292 GN=RSM26 PE=1 SV=1	RSM26	6	2	11	1.032	0.871247	0.985583	20.0765
P32570	Mediator of RNA polymerase II transcription subunit 22 OS=Saccharomyces cerevisiae (strain ATCC 204508 / S288c) OX=559292 GN=SRB6 PE=1 SV=1	SRB6	6	2	19	1.031	0.874013	0.985583	21.1522
Q99177	Pre-mRNA-splicing factor BRR1 OS=Saccharomyces cerevisiae (strain ATCC 204508 / S288c) OX=559292 GN=BRR1 PE=1 SV=1	BRR1	6	2	6	1.022	0.90833	0.985583	19.9825
P53860	Phosphatidylinositol transfer protein PDR16 OS=Saccharomyces cerevisiae (strain ATCC 204508 / S288c) OX=559292 GN=PDR16 PE=1 SV=1	PDR16	6	2	5	1.015	0.90804	0.985583	20.8947
Q12514	General negative regulator of transcription subunit 5 OS=Saccharomyces cerevisiae (strain ATCC 204508 / S288c) OX=559292 GN=NOT5 PE=1 SV=1	NOT5	6	2	6	0.997	0.987658	0.999881	22.3137
P38144	ISWI chromatin-remodeling complex ATPase ISW1 OS=Saccharomyces cerevisiae (strain ATCC 204508 / S288c) OX=559292 GN=ISW1 PE=1 SV=2	ISW1	6	5	6	0.981	0.958462	0.993911	19.9745
P38255	Transcriptional regulatory protein RXT2 OS=Saccharomyces cerevisiae (strain ATCC 204508 / S288c) OX=559292 GN=RXT2 PE=1 SV=2	RXT2	6	2	6	0.976	0.974622	0.999326	19.7947
P15873	Proliferating cell nuclear antigen OS=Saccharomyces cerevisiae (strain ATCC 204508 / S288c) OX=559292 GN=POL30 PE=1 SV=1	POL30	6	3	14	0.975	0.991527	0.999881	19.5699
Q06451	Polyamine transporter 3 OS=Saccharomyces cerevisiae (strain ATCC 204508 / S288c) OX=559292 GN=TPO3 PE=1 SV=1	TPO3	6	2	4	0.975	0.929694	0.989959	20.2615
P25808	ATP-dependent rRNA helicase SPB4 OS=Saccharomyces cerevisiae (strain ATCC 204508 / S288c) OX=559292 GN=SPB4 PE=1 SV=1	SPB4	6	4	8	0.974	0.928467	0.989959	21.1586
P33755	Nuclear protein localization protein 4 OS=Saccharomyces cerevisiae (strain ATCC 204508 / S288c) OX=559292 GN=NPL4 PE=1 SV=1	NPL4	6	4	16	0.952	0.799439	0.983536	21.9133
P53735	Protein ZRG17 OS=Saccharomyces cerevisiae (strain ATCC 204508 / S288c) OX=559292 GN=ZRG17 PE=1 SV=1	ZRG17	6	2	4	0.945	0.824133	0.983536	20.9775
P31385	Transcriptional regulatory protein DEP1 OS=Saccharomyces cerevisiae (strain ATCC 204508 / S288c) OX=559292 GN=DEP1 PE=1 SV=3	DEP1	6	5	14	0.944	0.761256	0.983536	23.1358
P53248	Peroxisomal biogenesis factor 8 OS=Saccharomyces cerevisiae (strain ATCC 204508 / S288c) OX=559292 GN=PEX8 PE=1 SV=1	PEX8	6	2	4	0.935	0.794305	0.983536	20.5416
P00424	Cytochrome c oxidase polypeptide 5A, mitochondrial OS=Saccharomyces cerevisiae (strain ATCC 204508 / S288c) OX=559292 GN=COX5A PE=1 SV=1	COX5A	6	1	10	0.935	0.909827	0.985583	18.3513
P38256	Uncharacterized protein YBR096W OS=Saccharomyces cerevisiae (strain ATCC 204508 / S288c) OX=559292 GN=YBR096W PE=1 SV=1		6	2	11	0.932	0.744226	0.980877	21.2986
Q02457	Protein TBF1 OS=Saccharomyces cerevisiae (strain ATCC 204508 / S288c) OX=559292 GN=TBF1 PE=1 SV=2	TBF1	6	4	9	0.928	0.735135	0.978725	21.3685
P53253	Protein NNF2 OS=Saccharomyces cerevisiae (strain ATCC 204508 / S288c) OX=559292 GN=NNF2 PE=1 SV=1	NNF2	6	4	6	0.927	0.591598	0.959194	24.5275
P20449	ATP-dependent RNA helicase DBP5 OS=Saccharomyces cerevisiae (strain ATCC 204508 / S288c) OX=559292 GN=DBP5 PE=1 SV=2	DBP5	6	2	5	0.923	0.754206	0.983536	19.8597
P89886	Translation machinery-associated protein 20 OS=Saccharomyces cerevisiae (strain ATCC 204508 / S288c) OX=559292 GN=TMA20 PE=1 SV=1	TMA20	6	2	11	0.897	0.639954	0.960179	20.9696
Q07349	MIOREX complex component 9 OS=Saccharomyces cerevisiae (strain ATCC 204508 / S288c) OX=559292 GN=MRX9 PE=1 SV=1	MRX9	6	2	4	0.895	0.648857	0.960803	20.4195
P05373	Delta-aminolevulinic acid dehydratase OS=Saccharomyces cerevisiae (strain ATCC 204508 / S288c) OX=559292 GN=HEM2 PE=1 SV=2	HEM2	6	3	8	0.884	0.603549	0.960179	20.5587
P35845	Oxysterol-binding protein homolog 1 OS=Saccharomyces cerevisiae (strain ATCC 204508 / S288c) OX=559292 GN=SWH1 PE=1 SV=4	SWH1	6	5	6	0.877	0.714372	0.975288	18.447
P81451	ATP synthase subunit K, mitochondrial OS=Saccharomyces cerevisiae (strain ATCC 204508 / S288c) OX=559292 GN=ATP19 PE=1 SV=1	ATP19	6	1	10	0.852	0.481084	0.946453	20.9819
Q12434	Rho GDP-dissociation inhibitor OS=Saccharomyces cerevisiae (strain ATCC 204508 / S288c) OX=559292 GN=RDI1 PE=1 SV=1	RDI1	6	4	35	0.847	0.572031	0.950145	19.4634
Q08444	20S-pre-rRNA D-site endonuclease NOB1 OS=Saccharomyces cerevisiae (strain ATCC 204508 / S288c) OX=559292 GN=NOB1 PE=1 SV=1	NOB1	6	3	7	0.847	0.368835	0.893292	22.2664
P41733	GPI transamidase component GAB1 OS=Saccharomyces cerevisiae (strain ATCC 204508 / S288c) OX=559292 GN=GAB1 PE=1 SV=1	GAB1	6	2	10	0.821	0.354746	0.891763	21.1753
P36018	GTP-binding protein YPT52 OS=Saccharomyces cerevisiae (strain ATCC 204508 / S288c) OX=559292 GN=YPT52 PE=1 SV=1	YPT52	6	2	13	0.813	0.387898	0.907292	20.1783
P46671	Factor arrest protein 3 OS=Saccharomyces cerevisiae (strain ATCC 204508 / S288c) OX=559292 GN=FAR3 PE=1 SV=2	FAR3	6	3	17	0.804	0.360364	0.891763	19.888
Q05788	Purine nucleoside phosphorylase OS=Saccharomyces cerevisiae (strain ATCC 204508 / S288c) OX=559292 GN=PNP1 PE=1 SV=1	PNP1	6	2	11	0.802	0.350115	0.889851	20.5075
P47133	ER membrane protein complex subunit 2 OS=Saccharomyces cerevisiae (strain ATCC 204508 / S288c) OX=559292 GN=EMC2 PE=1 SV=1	EMC2	6	3	12	0.795	0.302571	0.861643	20.9141
Q08970	Mitochondrial metal transporter 2 OS=Saccharomyces cerevisiae (strain ATCC 204508 / S288c) OX=559292 GN=MMT2 PE=3 SV=2	MMT2	6	2	6	0.787	0.313876	0.869476	19.9018
Q06440	Coronin-like protein OS=Saccharomyces cerevisiae (strain ATCC 204508 / S288c) OX=559292 GN=CRN1 PE=1 SV=1	CRN1	6	2	2	0.774	0.359793	0.891763	19.4665
P15367	Signal peptidase complex catalytic subunit SEC11 OS=Saccharomyces cerevisiae (strain ATCC 204508 / S288c) OX=559292 GN=SEC11 PE=1 SV=2	SEC11	6	2	20	0.757	0.244964	0.831616	19.8561
P20433	DNA-directed RNA polymerase II subunit RPB4 OS=Saccharomyces cerevisiae (strain ATCC 204508 / S288c) OX=559292 GN=RPB4 PE=1 SV=1	RPB4	6	3	32	0.743	0.287903	0.860705	19.1415
P38310	Iron transporter FTH1 OS=Saccharomyces cerevisiae (strain ATCC 204508 / S288c) OX=559292 GN=FTH1 PE=1 SV=2	FTH1	6	1	4	0.728	0.272484	0.843249	18.7528
P32585	Mediator of RNA polymerase II transcription subunit 18 OS=Saccharomyces cerevisiae (strain ATCC 204508 / S288c) OX=559292 GN=SRB5 PE=1 SV=1	SRB5	6	3	17	0.724	0.175349	0.794133	19.86
P38116	ADP-ribosylation factor-like protein 1 OS=Saccharomyces cerevisiae (strain ATCC 204508 / S288c) OX=559292 GN=ARL1 PE=1 SV=4	ARL1	6	2	16	0.694	0.0823393	0.627575	21.0802
P80967	Mitochondrial import receptor subunit TOM5 OS=Saccharomyces cerevisiae (strain ATCC 204508 / S288c) OX=559292 GN=TOM5 PE=1 SV=1	TOM5	6	2	30	0.688	0.132349	0.761184	19.6964
P32602	Alpha-soluble NSF attachment protein OS=Saccharomyces cerevisiae (strain ATCC 204508 / S288c) OX=559292 GN=SEC17 PE=1 SV=4	SEC17	6	3	18	0.675	0.154328	0.773685	19.0955
Q04636	FACT complex subunit POB3 OS=Saccharomyces cerevisiae (strain ATCC 204508 / S288c) OX=559292 GN=POB3 PE=1 SV=1	POB3	6	4	12	0.67	0.14276	0.766055	19.3393
P38715	NADPH-dependent aldose reductase GRE3 OS=Saccharomyces cerevisiae (strain ATCC 204508 / S288c) OX=559292 GN=GRE3 PE=1 SV=1	GRE3	6	4	15	0.663	0.0631591	0.555877	20.7788
P32802	Transmembrane 9 superfamily member 1 OS=Saccharomyces cerevisiae (strain ATCC 204508 / S288c) OX=559292 GN=EMP70 PE=1 SV=2	EMP70	6	2	2	0.662	0.129411	0.755377	19.4039
P33416	Heat shock protein 78, mitochondrial OS=Saccharomyces cerevisiae (strain ATCC 204508 / S288c) OX=559292 GN=HSP78 PE=1 SV=2	HSP78	6	4	7	0.594	0.0559126	0.52594	19.0134
Q12044	Regulator of calcineurin 2 OS=Saccharomyces cerevisiae (strain ATCC 204508 / S288c) OX=559292 GN=RCN2 PE=1 SV=1	RCN2	6	3	18	0.59	0.026725	0.365894	20.1057
P38691	Serine/threonine-protein kinase KSP1 OS=Saccharomyces cerevisiae (strain ATCC 204508 / S288c) OX=559292 GN=KSP1 PE=1 SV=1	KSP1	6	1	3	0.351	0.000167206	0.00874489	18.4491
P25454	DNA repair protein RAD51 OS=Saccharomyces cerevisiae (strain ATCC 204508 / S288c) OX=559292 GN=RAD51 PE=1 SV=1	RAD51	5	1	3	2.231	0.000351023	0.0163915	20.4817
P04039	Cytochrome c oxidase polypeptide VIII, mitochondrial OS=Saccharomyces cerevisiae (strain ATCC 204508 / S288c) OX=559292 GN=COX8 PE=1 SV=2	COX8	5	1	13	1.994	0.000671328	0.0278654	21.478
Q07688	Phosphorelay intermediate protein YPD1 OS=Saccharomyces cerevisiae (strain ATCC 204508 / S288c) OX=559292 GN=YPD1 PE=1 SV=1	YPD1	5	1	8	1.792	0.0167813	0.283117	19.3797
P38990	SNF1-activating kinase 1 OS=Saccharomyces cerevisiae (strain ATCC 204508 / S288c) OX=559292 GN=SAK1 PE=1 SV=1	SAK1	5	4	5	1.725	0.0185848	0.305547	20.037
Q3E7Y6	N-terminal-borealin-like protein OS=Saccharomyces cerevisiae (strain ATCC 204508 / S288c) OX=559292 GN=NBL1 PE=1 SV=1	NBL1	5	2	33	1.7	0.0432077	0.455597	17.7973
P31374	Serine/threonine-protein kinase PSK1 OS=Saccharomyces cerevisiae (strain ATCC 204508 / S288c) OX=559292 GN=PSK1 PE=1 SV=2	PSK1	5	2	1	1.518	0.105136	0.68561	17.6537
P15731	Ubiquitin-conjugating enzyme E2 4 OS=Saccharomyces cerevisiae (strain ATCC 204508 / S288c) OX=559292 GN=UBC4 PE=1 SV=1	UBC4	5	2	26	1.502	0.0322635	0.400085	22.6923
P32901	Peptide transporter PTR2 OS=Saccharomyces cerevisiae (strain ATCC 204508 / S288c) OX=559292 GN=PTR2 PE=1 SV=2	PTR2	5	4	10	1.485	0.0963173	0.661076	19.1747
P54785	Transcriptional activator/repressor MOT3 OS=Saccharomyces cerevisiae (strain ATCC 204508 / S288c) OX=559292 GN=MOT3 PE=1 SV=1	MOT3	5	3	7	1.475	0.0595903	0.542457	21.4986
P49334	Mitochondrial import receptor subunit TOM22 OS=Saccharomyces cerevisiae (strain ATCC 204508 / S288c) OX=559292 GN=TOM22 PE=1 SV=3	TOM22	5	1	11	1.422	0.0629738	0.555877	22.2788
Q05530	Glutaredoxin-like protein YDR286C OS=Saccharomyces cerevisiae (strain ATCC 204508 / S288c) OX=559292 GN=YDR286C PE=3 SV=1		5	1	11	1.375	0.158044	0.778423	19.7186
Q92317	Negative cofactor 2 complex subunit beta OS=Saccharomyces cerevisiae (strain ATCC 204508 / S288c) OX=559292 GN=NCB2 PE=1 SV=1	NCB2	5	1	6	1.349	0.185826	0.802392	20.0726
Q03028	Mitochondrial 2-oxodicarboxylate carrier 1 OS=Saccharomyces cerevisiae (strain ATCC 204508 / S288c) OX=559292 GN=ODC1 PE=1 SV=1	ODC1	5	2	11	1.333	0.217062	0.817872	19.456
P52867	Dolichyl-phosphate-mannose--protein mannosyltransferase 5 OS=Saccharomyces cerevisiae (strain ATCC 204508 / S288c) OX=559292 GN=PMT5 PE=1 SV=1	PMT5	5	2	4	1.322	0.130512	0.758692	23.6645
P40152	Putative metallophosphoesterase YNL217W OS=Saccharomyces cerevisiae (strain ATCC 204508 / S288c) OX=559292 GN=YNL217W PE=1 SV=1		5	4	12	1.316	0.2134	0.817872	20.6397
P38750	Uncharacterized transporter YHL008C OS=Saccharomyces cerevisiae (strain ATCC 204508 / S288c) OX=559292 GN=YHL008C PE=1 SV=1		5	2	3	1.294	0.28686	0.860705	18.5422
Q06820	Mitochondrial distribution and morphology protein 36 OS=Saccharomyces cerevisiae (strain ATCC 204508 / S288c) OX=559292 GN=MDM36 PE=1 SV=1	MDM36	5	3	8	1.255	0.343861	0.889851	17.8117
Q12440	Anaphase-promoting complex subunit 2 OS=Saccharomyces cerevisiae (strain ATCC 204508 / S288c) OX=559292 GN=APC2 PE=1 SV=1	APC2	5	2	3	1.246	0.337942	0.889851	18.9041
Q12102	Cleavage factor two protein 2 OS=Saccharomyces cerevisiae (strain ATCC 204508 / S288c) OX=559292 GN=CFT2 PE=1 SV=1	CFT2	5	3	5	1.237	0.337926	0.889851	20.2401
P03872	Partitioning protein REP2 OS=Saccharomyces cerevisiae (strain ATCC 204508 / S288c) OX=559292 GN=REP2 PE=1 SV=1	REP2	5	3	16	1.223	0.443175	0.927934	16.7228
P36161	Nucleoporin NUP133 OS=Saccharomyces cerevisiae (strain ATCC 204508 / S288c) OX=559292 GN=NUP133 PE=1 SV=1	NUP133	5	2	2	1.221	0.362367	0.891763	19.5281
P34758	Protein SCD5 OS=Saccharomyces cerevisiae (strain ATCC 204508 / S288c) OX=559292 GN=SCD5 PE=1 SV=1	SCD5	5	3	6	1.207	0.394593	0.910627	19.3945
P38839	Putative cyclin-dependent kinase inhibitor SPL2 OS=Saccharomyces cerevisiae (strain ATCC 204508 / S288c) OX=559292 GN=SPL2 PE=1 SV=1	SPL2	5	3	21	1.201	0.412416	0.920552	19.8821
P34110	Vacuolar protein sorting-associated protein 35 OS=Saccharomyces cerevisiae (strain ATCC 204508 / S288c) OX=559292 GN=VPS35 PE=1 SV=2	VPS35	5	3	5	1.188	0.430312	0.927415	19.3952
Q08273	RING-box protein HRT1 OS=Saccharomyces cerevisiae (strain ATCC 204508 / S288c) OX=559292 GN=HRT1 PE=1 SV=1	HRT1	5	2	37	1.185	0.441802	0.927934	19.1669
Q3E756	UPF0768 protein YBL029C-A OS=Saccharomyces cerevisiae (strain ATCC 204508 / S288c) OX=559292 GN=YBL029C-A PE=1 SV=1		5	1	10	1.168	0.475681	0.943068	19.7089
P52490	Ubiquitin-conjugating enzyme E2 13 OS=Saccharomyces cerevisiae (strain ATCC 204508 / S288c) OX=559292 GN=UBC13 PE=1 SV=1	UBC13	5	1	12	1.141	0.54626	0.948353	19.8782
Q12233	ATP synthase subunit g, mitochondrial OS=Saccharomyces cerevisiae (strain ATCC 204508 / S288c) OX=559292 GN=ATP20 PE=1 SV=1	ATP20	5	1	10	1.135	0.522188	0.947432	21.5487
P53010	PAN2-PAN3 deadenylation complex catalytic subunit PAN2 OS=Saccharomyces cerevisiae (strain ATCC 204508 / S288c) OX=559292 GN=PAN2 PE=1 SV=1	PAN2	5	4	5	1.129	0.552055	0.950145	19.4956
P37293	Putative N-terminal acetyltransferase 2 OS=Saccharomyces cerevisiae (strain ATCC 204508 / S288c) OX=559292 GN=NAT2 PE=1 SV=2	NAT2	5	2	9	1.123	0.59569	0.959194	20.0063
P38122	3-methyl-2-oxobutanoate hydroxymethyltransferase OS=Saccharomyces cerevisiae (strain ATCC 204508 / S288c) OX=559292 GN=ECM31 PE=1 SV=1	ECM31	5	2	5	1.12	0.58294	0.955132	18.7983
Q03833	Transcriptional activator/repressor GIS1 OS=Saccharomyces cerevisiae (strain ATCC 204508 / S288c) OX=559292 GN=GIS1 PE=1 SV=1	GIS1	5	2	3	1.117	0.575561	0.950145	21.6635
P32605	U1 small nuclear ribonucleoprotein A OS=Saccharomyces cerevisiae (strain ATCC 204508 / S288c) OX=559292 GN=MUD1 PE=1 SV=1	MUD1	5	3	13	1.108	0.650539	0.960886	20.0301
P46151	Methylenetetrahydrofolate reductase 1 OS=Saccharomyces cerevisiae (strain ATCC 204508 / S288c) OX=559292 GN=MET12 PE=1 SV=2	MET12	5	2	4	1.101	0.620988	0.960179	19.2233
P89102	Exocyst complex component SEC5 OS=Saccharomyces cerevisiae (strain ATCC 204508 / S288c) OX=559292 GN=SEC5 PE=1 SV=1	SEC5	5	4	5	1.09	0.680884	0.968594	20.778
P06242	Serine/threonine-protein kinase KIN28 OS=Saccharomyces cerevisiae (strain ATCC 204508 / S288c) OX=559292 GN=KIN28 PE=1 SV=1	KIN28	5	1	5	1.079	0.677179	0.968594	19.1348
P38682	ADP-ribosylation factor GTPase-activating protein GLO3 OS=Saccharomyces cerevisiae (strain ATCC 204508 / S288c) OX=559292 GN=GLO3 PE=1 SV=1	GLO3	5	2	3	1.056	0.763485	0.983536	19.6779
P40508	PUP1 protein homolog OS=Saccharomyces cerevisiae (strain ATCC 204508 / S288c) OX=559292 GN=YIL077C PE=1 SV=1		5	3	13	1.046	0.828883	0.983536	20.0626
P53905	U6 snRNA-associated Sm-like protein LSm7 OS=Saccharomyces cerevisiae (strain ATCC 204508 / S288c) OX=559292 GN=LSM7 PE=1 SV=2	LSM7	5	2	13	1.046	0.812475	0.983536	21.2432
Q06336	ADP-ribosylation factor-binding protein GGA1 OS=Saccharomyces cerevisiae (strain ATCC 204508 / S288c) OX=559292 GN=GGA1 PE=1 SV=1	GGA1	5	2	4	1.045	0.812232	0.983536	17.0301
P54783	D-arabinono-1,4-lactone oxidase OS=Saccharomyces cerevisiae (strain ATCC 204508 / S288c) OX=559292 GN=ALO1 PE=1 SV=1	ALO1	5	3	8	1.042	0.847684	0.983536	20.0221
P38085	Valine/tyrosine/tryptophan amino-acid permease 1 OS=Saccharomyces cerevisiae (strain ATCC 204508 / S288c) OX=559292 GN=TAT1 PE=1 SV=1	TAT1	5	4	7	1.035	0.803111	0.983536	19.1396
P47119	Inosine triphosphate pyrophosphatase OS=Saccharomyces cerevisiae (strain ATCC 204508 / S288c) OX=559292 GN=HAM1 PE=1 SV=1	HAM1	5	5	37	1.032	0.875701	0.985583	20.1235
P38261	Exocyst complex component EXO84 OS=Saccharomyces cerevisiae (strain ATCC 204508 / S288c) OX=559292 GN=EXO84 PE=1 SV=1	EXO84	5	2	3	1.028	0.875646	0.985583	21.273
Q05024	Protein TRI1 OS=Saccharomyces cerevisiae (strain ATCC 204508 / S288c) OX=559292 GN=TRI1 PE=1 SV=1	TRI1	5	1	4	1.022	0.822133	0.983536	19.0802
P36027	Cell wall integrity sensor MID2 OS=Saccharomyces cerevisiae (strain ATCC 204508 / S288c) OX=559292 GN=MID2 PE=1 SV=1	MID2	5	1	3	1.004	0.896416	0.985583	19.2985
P41821	Stretch-activated cation channel MID1 OS=Saccharomyces cerevisiae (strain ATCC 204508 / S288c) OX=559292 GN=MID1 PE=1 SV=1	MID1	5	3	4	1	0.999025	0.999881	22.9046
P41813	Fork head protein homolog 2 OS=Saccharomyces cerevisiae (strain ATCC 204508 / S288c) OX=559292 GN=FKH2 PE=1 SV=1	FKH2	5	1	1	0.999	0.992212	0.999881	20.6334
P38234	Protein RFS1 OS=Saccharomyces cerevisiae (strain ATCC 204508 / S288c) OX=559292 GN=RFS1 PE=1 SV=1	RFS1	5	2	14	0.996	0.937617	0.989959	19.545
P36026	Ubiquitin carboxyl-terminal hydrolase 11 OS=Saccharomyces cerevisiae (strain ATCC 204508 / S288c) OX=559292 GN=UBP11 PE=3 SV=1	UBP11	5	3	8	0.994	0.998381	0.999881	20.2735
Q02875	SMY2 homolog 2 OS=Saccharomyces cerevisiae (strain ATCC 204508 / S288c) OX=559292 GN=SYH1 PE=1 SV=1	SYH1	5	3	4	0.993	0.984319	0.999881	20.6012
P38719	ATP-dependent RNA helicase DBP8 OS=Saccharomyces cerevisiae (strain ATCC 204508 / S288c) OX=559292 GN=DBP8 PE=1 SV=1	DBP8	5	2	7	0.993	0.986804	0.999881	20.3206
P53059	Alpha-1,3-mannosyltransferase MNT2 OS=Saccharomyces cerevisiae (strain ATCC 204508 / S288c) OX=559292 GN=MNT2 PE=1 SV=1	MNT2	5	4	8	0.989	0.977543	0.999326	19.9851
P38630	Replication factor C subunit 1 OS=Saccharomyces cerevisiae (strain ATCC 204508 / S288c) OX=559292 GN=RFC1 PE=1 SV=1	RFC1	5	2	2	0.977	0.943158	0.990853	20.0741
P56508	Protein SNA2 OS=Saccharomyces cerevisiae (strain ATCC 204508 / S288c) OX=559292 GN=SNA2 PE=1 SV=1	SNA2	5	1	19	0.969	0.913292	0.986069	19.9272
Q02206	Chromatin structure-remodeling complex subunit RSC4 OS=Saccharomyces cerevisiae (strain ATCC 204508 / S288c) OX=559292 GN=RSC4 PE=1 SV=2	RSC4	5	5	9	0.962	0.871957	0.985583	20.675
P39929	Vacuolar-sorting protein SNF7 OS=Saccharomyces cerevisiae (strain ATCC 204508 / S288c) OX=559292 GN=SNF7 PE=1 SV=1	SNF7	5	2	11	0.962	0.973433	0.999326	18.863
Q06697	Cell division control protein 73 OS=Saccharomyces cerevisiae (strain ATCC 204508 / S288c) OX=559292 GN=CDC73 PE=1 SV=1	CDC73	5	1	3	0.939	0.862039	0.985583	19.5813
P54074	Protein ASI1 OS=Saccharomyces cerevisiae (strain ATCC 204508 / S288c) OX=559292 GN=ASI1 PE=1 SV=1	ASI1	5	2	3	0.938	0.787255	0.983536	20.7742
P38930	Casein kinase II subunit beta' OS=Saccharomyces cerevisiae (strain ATCC 204508 / S288c) OX=559292 GN=CKB2 PE=1 SV=1	CKB2	5	2	12	0.927	0.868659	0.985583	17.2801
P53969	Sorting assembly machinery 50 kDa subunit OS=Saccharomyces cerevisiae (strain ATCC 204508 / S288c) OX=559292 GN=SAM50 PE=1 SV=1	SAM50	5	3	11	0.921	0.525118	0.947432	24.7999
P47013	Dihydrosphingosine 1-phosphate phosphatase LCB3 OS=Saccharomyces cerevisiae (strain ATCC 204508 / S288c) OX=559292 GN=LCB3 PE=1 SV=1	LCB3	5	3	6	0.916	0.646025	0.960179	21.9319
P40518	Actin-related protein 2/3 complex subunit 5 OS=Saccharomyces cerevisiae (strain ATCC 204508 / S288c) OX=559292 GN=ARC15 PE=1 SV=1	ARC15	5	3	40	0.912	0.79664	0.983536	19.3826
P38361	Phosphate permease PHO89 OS=Saccharomyces cerevisiae (strain ATCC 204508 / S288c) OX=559292 GN=PHO89 PE=1 SV=1	PHO89	5	1	2	0.909	0.699148	0.970563	19.942
Q08726	GPN-loop GTPase 2 OS=Saccharomyces cerevisiae (strain ATCC 204508 / S288c) OX=559292 GN=GPN2 PE=1 SV=1	GPN2	5	2	6	0.904	0.682637	0.968594	20.4566
Q03525	Protein TMA23 OS=Saccharomyces cerevisiae (strain ATCC 204508 / S288c) OX=559292 GN=TMA23 PE=1 SV=2	TMA23	5	2	13	0.904	0.775658	0.983536	18.9691
P32500	Nucleoporin NDC1 OS=Saccharomyces cerevisiae (strain ATCC 204508 / S288c) OX=559292 GN=NDC1 PE=1 SV=1	NDC1	5	2	3	0.899	0.724974	0.977707	19.6185
P29029	Endochitinase OS=Saccharomyces cerevisiae (strain ATCC 204508 / S288c) OX=559292 GN=CTS1 PE=1 SV=2	CTS1	5	2	3	0.894	0.645278	0.960179	20.2526
Q05924	Phosphatase DCR2 OS=Saccharomyces cerevisiae (strain ATCC 204508 / S288c) OX=559292 GN=DCR2 PE=1 SV=1	DCR2	5	2	3	0.89	0.715919	0.976084	19.4576
P38334	Trafficking protein particle complex subunit 20 OS=Saccharomyces cerevisiae (strain ATCC 204508 / S288c) OX=559292 GN=TRS20 PE=1 SV=1	TRS20	5	1	7	0.886	0.687353	0.968594	19.6398
P25375	Saccharolysin OS=Saccharomyces cerevisiae (strain ATCC 204508 / S288c) OX=559292 GN=PRD1 PE=1 SV=1	PRD1	5	3	6	0.884	0.562807	0.950145	21.8477
P38325	Mitochondrial outer membrane protein OM14 OS=Saccharomyces cerevisiae (strain ATCC 204508 / S288c) OX=559292 GN=OM14 PE=1 SV=1	OM14	5	2	25	0.883	0.576557	0.950145	21.0717
P38217	Importin subunit beta-2 OS=Saccharomyces cerevisiae (strain ATCC 204508 / S288c) OX=559292 GN=KAP104 PE=1 SV=1	KAP104	5	3	4	0.877	0.652161	0.960886	19.5728
Q03713	Respiratory supercomplex factor 1, mitochondrial OS=Saccharomyces cerevisiae (strain ATCC 204508 / S288c) OX=559292 GN=RCF1 PE=1 SV=1	RCF1	5	2	12	0.874	0.68281	0.968594	18.8966
P53687	NAD-dependent histone deacetylase HST3 OS=Saccharomyces cerevisiae (strain ATCC 204508 / S288c) OX=559292 GN=HST3 PE=1 SV=1	HST3	5	1	4	0.873	0.688074	0.968594	18.746
Q3E7Z5	Uncharacterized protein YIL002W-A OS=Saccharomyces cerevisiae (strain ATCC 204508 / S288c) OX=559292 GN=YIL002W-A PE=1 SV=1		5	3	52	0.863	0.514307	0.947432	20.7611
P37296	V-type proton ATPase subunit a, Golgi isoform OS=Saccharomyces cerevisiae (strain ATCC 204508 / S288c) OX=559292 GN=STV1 PE=1 SV=2	STV1	5	3	4	0.863	0.617676	0.960179	19.4986
P36046	Mitochondrial intermembrane space import and assembly protein 40 OS=Saccharomyces cerevisiae (strain ATCC 204508 / S288c) OX=559292 GN=MIA40 PE=1 SV=2	MIA40	5	2	6	0.851	0.604811	0.960179	19.1093
Q06405	ATP synthase subunit f, mitochondrial OS=Saccharomyces cerevisiae (strain ATCC 204508 / S288c) OX=559292 GN=ATP17 PE=1 SV=1	ATP17	5	2	20	0.841	0.362716	0.891763	21.9627
P40360	Amino-acid acetyltransferase, mitochondrial OS=Saccharomyces cerevisiae (strain ATCC 204508 / S288c) OX=559292 GN=ARG2 PE=1 SV=1	ARG2	5	2	5	0.831	0.332191	0.889129	22.7783
P28321	Monoglyceride lipase OS=Saccharomyces cerevisiae (strain ATCC 204508 / S288c) OX=559292 GN=YJU3 PE=1 SV=2	YJU3	5	2	8	0.822	0.408821	0.918723	19.9035
P38891	Branched-chain-amino-acid aminotransferase, mitochondrial OS=Saccharomyces cerevisiae (strain ATCC 204508 / S288c) OX=559292 GN=BAT1 PE=1 SV=1	BAT1	5	3	9	0.804	0.297329	0.861464	21.31
P25628	Sterol O-acyltransferase 1 OS=Saccharomyces cerevisiae (strain ATCC 204508 / S288c) OX=559292 GN=ARE1 PE=1 SV=1	ARE1	5	2	3	0.799	0.382517	0.901002	19.7287
Q05905	Protein HRI1 OS=Saccharomyces cerevisiae (strain ATCC 204508 / S288c) OX=559292 GN=HRI1 PE=1 SV=1	HRI1	5	2	9	0.779	0.269116	0.836403	20.3326
Q08058	Coenzyme Q-binding protein COQ10, mitochondrial OS=Saccharomyces cerevisiae (strain ATCC 204508 / S288c) OX=559292 GN=COQ10 PE=1 SV=1	COQ10	5	2	16	0.777	0.290126	0.860705	20.1072
P40452	Cytochrome c oxidase assembly factor 1 OS=Saccharomyces cerevisiae (strain ATCC 204508 / S288c) OX=559292 GN=COA1 PE=1 SV=1	COA1	5	1	4	0.762	0.321973	0.879936	19.5432
P47042	Probable serine/threonine-protein kinase IKS1 OS=Saccharomyces cerevisiae (strain ATCC 204508 / S288c) OX=559292 GN=IKS1 PE=1 SV=1	IKS1	5	2	4	0.742	0.351259	0.890286	17.4124
P38199	Heterogeneous nuclear rnp K-like protein 2 OS=Saccharomyces cerevisiae (strain ATCC 204508 / S288c) OX=559292 GN=HEK2 PE=1 SV=1	HEK2	5	1	2	0.742	0.192679	0.810995	20.9041
P87108	Mitochondrial import inner membrane translocase subunit TIM10 OS=Saccharomyces cerevisiae (strain ATCC 204508 / S288c) OX=559292 GN=TIM10 PE=1 SV=1	TIM10	5	2	33	0.734	0.19488	0.812776	19.8644
P38821	Aspartyl aminopeptidase 4 OS=Saccharomyces cerevisiae (strain ATCC 204508 / S288c) OX=559292 GN=APE4 PE=1 SV=1	APE4	5	2	4	0.714	0.201006	0.814932	19.6095
P32891	D-lactate dehydrogenase [cytochrome] 1, mitochondrial OS=Saccharomyces cerevisiae (strain ATCC 204508 / S288c) OX=559292 GN=DLD1 PE=1 SV=2	DLD1	5	2	4	0.694	0.158672	0.778423	19.6065
Q02932	Importin beta-like protein KAP120 OS=Saccharomyces cerevisiae (strain ATCC 204508 / S288c) OX=559292 GN=KAP120 PE=1 SV=1	KAP120	5	4	6	0.69	0.175982	0.794133	19.3431
P40040	Protein THO1 OS=Saccharomyces cerevisiae (strain ATCC 204508 / S288c) OX=559292 GN=THO1 PE=1 SV=1	THO1	5	3	13	0.673	0.185146	0.802392	18.1008
P43561	Iron transport multicopper oxidase FET5 OS=Saccharomyces cerevisiae (strain ATCC 204508 / S288c) OX=559292 GN=FET5 PE=1 SV=1	FET5	5	2	4	0.663	0.108088	0.694391	19.6753
P40351	Dolichyl pyrophosphate Glc1Man9GlcNAc2 alpha-1,3-glucosyltransferase OS=Saccharomyces cerevisiae (strain ATCC 204508 / S288c) OX=559292 GN=ALG8 PE=1 SV=1	ALG8	5	1	2	0.654	0.0675753	0.573732	19.9826
Q03012	COMPASS component SPP1 OS=Saccharomyces cerevisiae (strain ATCC 204508 / S288c) OX=559292 GN=SPP1 PE=1 SV=1	SPP1	5	3	10	0.646	0.093973	0.658819	19.5799
P39726	Glycine cleavage system H protein, mitochondrial OS=Saccharomyces cerevisiae (strain ATCC 204508 / S288c) OX=559292 GN=GCV3 PE=1 SV=3	GCV3	5	3	25	0.617	0.0588887	0.539538	19.6032
P48240	Exosome complex component MTR3 OS=Saccharomyces cerevisiae (strain ATCC 204508 / S288c) OX=559292 GN=MTR3 PE=1 SV=1	MTR3	5	2	17	0.493	0.000124473	0.00664277	22.4745
P43610	Uncharacterized ATP-dependent helicase IRC5 OS=Saccharomyces cerevisiae (strain ATCC 204508 / S288c) OX=559292 GN=IRC5 PE=1 SV=2	IRC5	5	2	3	0.468	0.00516528	0.131138	18.715
P36519	54S ribosomal protein L7, mitochondrial OS=Saccharomyces cerevisiae (strain ATCC 204508 / S288c) OX=559292 GN=MRPL7 PE=1 SV=2	MRPL7	5	2	9	0.262	6.57594e-08	5.73203e-06	19.6715
P46946	DNA endonuclease SAE2 OS=Saccharomyces cerevisiae (strain ATCC 204508 / S288c) OX=559292 GN=SAE2 PE=1 SV=1	SAE2	4	2	6	2.081	0.00104637	0.0396219	20.3795
P25038	Translation initiation factor IF-2, mitochondrial OS=Saccharomyces cerevisiae (strain ATCC 204508 / S288c) OX=559292 GN=IFM1 PE=1 SV=2	IFM1	4	4	9	1.84	0.0140986	0.254479	18.7485
Q12429	Diphthine--ammonia ligase OS=Saccharomyces cerevisiae (strain ATCC 204508 / S288c) OX=559292 GN=DPH6 PE=1 SV=1	DPH6	4	3	5	1.748	0.0103546	0.206696	20.6472
Q04002	Sister chromatid cohesion protein 2 OS=Saccharomyces cerevisiae (strain ATCC 204508 / S288c) OX=559292 GN=SCC2 PE=1 SV=1	SCC2	4	2	1	1.521	0.10269	0.676743	17.5512
P38954	Inositolphosphotransferase 1 OS=Saccharomyces cerevisiae (strain ATCC 204508 / S288c) OX=559292 GN=IPT1 PE=1 SV=2	IPT1	4	1	3	1.51	0.0983146	0.669883	18.3278
Q08967	Flavin carrier protein 1 OS=Saccharomyces cerevisiae (strain ATCC 204508 / S288c) OX=559292 GN=FLC1 PE=1 SV=1	FLC1	4	1	1	1.475	0.120838	0.739266	18.5805
P52920	Cytosolic Fe-S cluster assembly factor NBP35 OS=Saccharomyces cerevisiae (strain ATCC 204508 / S288c) OX=559292 GN=NBP35 PE=1 SV=1	NBP35	4	3	11	1.468	0.100285	0.674204	20.1157
P23500	Mitochondrial RNA-splicing protein MRS4 OS=Saccharomyces cerevisiae (strain ATCC 204508 / S288c) OX=559292 GN=MRS4 PE=1 SV=1	MRS4	4	1	3	1.454	0.0308133	0.39115	24.9297
P57744	Mitochondrial import inner membrane translocase subunit TIM8 OS=Saccharomyces cerevisiae (strain ATCC 204508 / S288c) OX=559292 GN=TIM8 PE=1 SV=1	TIM8	4	2	34	1.357	0.213985	0.817872	18.5734
P0C074	RDS3 complex subunit 10 OS=Saccharomyces cerevisiae (strain ATCC 204508 / S288c) OX=559292 GN=YSF3 PE=1 SV=1	YSF3	4	2	38	1.336	0.16139	0.783078	21.0523
Q6Q560	Protein ISD11 OS=Saccharomyces cerevisiae (strain ATCC 204508 / S288c) OX=559292 GN=ISD11 PE=1 SV=1	ISD11	4	1	10	1.326	0.230654	0.819513	18.8948
P25659	Silencing boundary-establishment protein FUB1 OS=Saccharomyces cerevisiae (strain ATCC 204508 / S288c) OX=559292 GN=FUB1 PE=1 SV=1	FUB1	4	2	10	1.309	0.242169	0.831616	19.1819
P38806	Chromatin modification-related protein YNG2 OS=Saccharomyces cerevisiae (strain ATCC 204508 / S288c) OX=559292 GN=YNG2 PE=1 SV=1	YNG2	4	1	4	1.304	0.237803	0.828034	19.9016
P38781	Chromatin structure-remodeling complex protein RSC30 OS=Saccharomyces cerevisiae (strain ATCC 204508 / S288c) OX=559292 GN=RSC30 PE=1 SV=2	RSC30	4	2	4	1.28	0.350156	0.889851	16.3874
P43556	Rho-GTPase-activating protein RGD2 OS=Saccharomyces cerevisiae (strain ATCC 204508 / S288c) OX=559292 GN=RGD2 PE=1 SV=1	RGD2	4	2	4	1.277	0.314706	0.869994	17.7558
Q03088	Styryl dye vacuolar localization protein 3 OS=Saccharomyces cerevisiae (strain ATCC 204508 / S288c) OX=559292 GN=SVL3 PE=1 SV=1	SVL3	4	3	5	1.276	0.300112	0.861464	18.6414
P09950	5-aminolevulinate synthase, mitochondrial OS=Saccharomyces cerevisiae (strain ATCC 204508 / S288c) OX=559292 GN=HEM1 PE=1 SV=1	HEM1	4	3	7	1.266	0.289382	0.860705	19.9723
Q12248	DASH complex subunit DAD1 OS=Saccharomyces cerevisiae (strain ATCC 204508 / S288c) OX=559292 GN=DAD1 PE=1 SV=1	DAD1	4	1	27	1.256	0.299317	0.861464	19.8199
P54730	UBX domain-containing protein 4 OS=Saccharomyces cerevisiae (strain ATCC 204508 / S288c) OX=559292 GN=UBX4 PE=1 SV=1	UBX4	4	3	10	1.23	0.348437	0.889851	20.2064
Q12745	Protein transport protein SEC39 OS=Saccharomyces cerevisiae (strain ATCC 204508 / S288c) OX=559292 GN=SEC39 PE=1 SV=1	SEC39	4	3	5	1.227	0.376528	0.900065	18.8514
P19955	37S ribosomal protein YMR-31, mitochondrial OS=Saccharomyces cerevisiae (strain ATCC 204508 / S288c) OX=559292 GN=YMR31 PE=1 SV=1	YMR31	4	1	9	1.189	0.425318	0.926414	19.3321
P40208	Glucose-induced degradation protein 8 OS=Saccharomyces cerevisiae (strain ATCC 204508 / S288c) OX=559292 GN=GID8 PE=1 SV=1	GID8	4	3	9	1.165	0.484599	0.946453	18.9869
Q08954	Smr domain-containing protein YPL199C OS=Saccharomyces cerevisiae (strain ATCC 204508 / S288c) OX=559292 GN=YPL199C PE=1 SV=1		4	3	10	1.164	0.495404	0.946453	19.8769
P04387	Galactose/lactose metabolism regulatory protein GAL80 OS=Saccharomyces cerevisiae (strain ATCC 204508 / S288c) OX=559292 GN=GAL80 PE=1 SV=2	GAL80	4	2	5	1.162	0.496531	0.946453	18.1855
P35182	Protein phosphatase 2C homolog 1 OS=Saccharomyces cerevisiae (strain ATCC 204508 / S288c) OX=559292 GN=PTC1 PE=1 SV=1	PTC1	4	2	13	1.16	0.505805	0.947405	18.6139
P33204	Actin-related protein 2/3 complex subunit 4 OS=Saccharomyces cerevisiae (strain ATCC 204508 / S288c) OX=559292 GN=ARC19 PE=1 SV=2	ARC19	4	2	19	1.151	0.486465	0.946453	20.9664
P39945	Protein AST2 OS=Saccharomyces cerevisiae (strain ATCC 204508 / S288c) OX=559292 GN=AST2 PE=1 SV=1	AST2	4	4	16	1.145	0.533277	0.947432	20.4041
Q07657	Seventh homolog of septin 1 OS=Saccharomyces cerevisiae (strain ATCC 204508 / S288c) OX=559292 GN=SHS1 PE=1 SV=1	SHS1	4	3	7	1.143	0.53994	0.947432	17.5278
Q12149	Exosome complex exonuclease RRP6 OS=Saccharomyces cerevisiae (strain ATCC 204508 / S288c) OX=559292 GN=RRP6 PE=1 SV=1	RRP6	4	2	4	1.134	0.554745	0.950145	18.6562
P26370	Transcriptional activator protein UGA3 OS=Saccharomyces cerevisiae (strain ATCC 204508 / S288c) OX=559292 GN=UGA3 PE=1 SV=1	UGA3	4	2	5	1.128	0.54926	0.950145	19.0936
Q12039	ATP-dependent DNA helicase HMI1, mitochondrial OS=Saccharomyces cerevisiae (strain ATCC 204508 / S288c) OX=559292 GN=HMI1 PE=1 SV=1	HMI1	4	3	4	1.095	0.646974	0.960179	17.6165
P40990	Protein MSS2, mitochondrial OS=Saccharomyces cerevisiae (strain ATCC 204508 / S288c) OX=559292 GN=MSS2 PE=1 SV=2	MSS2	4	1	3	1.092	0.676143	0.968594	20.1982
P46677	Transcription initiation factor TFIID subunit 1 OS=Saccharomyces cerevisiae (strain ATCC 204508 / S288c) OX=559292 GN=TAF1 PE=1 SV=1	TAF1	4	3	3	1.069	0.74932	0.982683	19.9146
Q12229	UBX domain-containing protein 3 OS=Saccharomyces cerevisiae (strain ATCC 204508 / S288c) OX=559292 GN=UBX3 PE=1 SV=1	UBX3	4	2	4	1.064	0.74654	0.980877	19.831
Q12511	[Pyruvate dehydrogenase [acetyl-transferring]]-phosphatase 1, mitochondrial OS=Saccharomyces cerevisiae (strain ATCC 204508 / S288c) OX=559292 GN=PTC5 PE=1 SV=1	PTC5	4	2	4	1.058	0.728365	0.977707	18.7304
[truncated: 416 more rows]

## Sheet: ARS315
Accession	Description	Gene Symbol	# PSMs	# Unique Peptides	Coverage [%]	Abundance Ratio: (ARS315) / (Y66)	Abundance Ratio P-Value: (ARS315) / (Y66)	Abundance Ratio Adj. P-Value: (ARS315) / (Y66)	Abundance Ratio Weight: (ARS315) / (Y66)
P06634	ATP-dependent RNA helicase DED1 OS=Saccharomyces cerevisiae (strain ATCC 204508 / S288c) OX=559292 GN=DED1 PE=1 SV=2	DED1	3619	39	86	1.065	0.554401	0.947724	31.8975
P20447	ATP-dependent RNA helicase DBP3 OS=Saccharomyces cerevisiae (strain ATCC 204508 / S288c) OX=559292 GN=DBP3 PE=1 SV=2	DBP3	3419	39	78	0.953	0.578845	0.952299	32.3199
P24783	ATP-dependent RNA helicase DBP2 OS=Saccharomyces cerevisiae (strain ATCC 204508 / S288c) OX=559292 GN=DBP2 PE=1 SV=1	DBP2	3038	38	75	1.045	0.695875	0.970815	31.6756
P39730	Eukaryotic translation initiation factor 5B OS=Saccharomyces cerevisiae (strain ATCC 204508 / S288c) OX=559292 GN=FUN12 PE=1 SV=2	FUN12	2901	63	67	0.968	0.69364	0.970815	31.5498
Q12460	Nucleolar protein 56 OS=Saccharomyces cerevisiae (strain ATCC 204508 / S288c) OX=559292 GN=NOP56 PE=1 SV=1	NOP56	2689	35	73	1.004	0.983736	0.998115	32.1112
P40150	Ribosome-associated molecular chaperone SSB2 OS=Saccharomyces cerevisiae (strain ATCC 204508 / S288c) OX=559292 GN=SSB2 PE=1 SV=2	SSB2	2624	3	80	0.819	0.0329956	0.323073	28.0642
P11484	Ribosome-associated molecular chaperone SSB1 OS=Saccharomyces cerevisiae (strain ATCC 204508 / S288c) OX=559292 GN=SSB1 PE=1 SV=3	SSB1	2603	3	80	0.866	0.121376	0.590021	27.0245
P02994	Elongation factor 1-alpha OS=Saccharomyces cerevisiae (strain ATCC 204508 / S288c) OX=559292 GN=TEF1 PE=1 SV=1	TEF1; TEF2	2529	28	64	1.007	0.990496	0.998115	32.3301
Q01560	Nucleolar protein 3 OS=Saccharomyces cerevisiae (strain ATCC 204508 / S288c) OX=559292 GN=NPL3 PE=1 SV=1	NPL3	2452	15	39	0.936	0.455663	0.917748	32.3109
Q12499	Nucleolar protein 58 OS=Saccharomyces cerevisiae (strain ATCC 204508 / S288c) OX=559292 GN=NOP58 PE=1 SV=1	NOP58	2202	30	69	1.036	0.757669	0.977419	31.2777
P07259	Protein URA2 OS=Saccharomyces cerevisiae (strain ATCC 204508 / S288c) OX=559292 GN=URA2 PE=1 SV=5	URA2	1488	116	69	1.048	0.673967	0.969792	30.252
P15646	rRNA 2'-O-methyltransferase fibrillarin OS=Saccharomyces cerevisiae (strain ATCC 204508 / S288c) OX=559292 GN=NOP1 PE=1 SV=1	NOP1	1467	25	66	1.04	0.731228	0.973332	30.7841
P10591	Heat shock protein SSA1 OS=Saccharomyces cerevisiae (strain ATCC 204508 / S288c) OX=559292 GN=SSA1 PE=1 SV=4	SSA1	1364	10	83	0.908	0.288862	0.811319	27.0597
P32481	Eukaryotic translation initiation factor 2 subunit gamma OS=Saccharomyces cerevisiae (strain ATCC 204508 / S288c) OX=559292 GN=GCD11 PE=1 SV=1	GCD11	1355	27	55	0.967	0.685172	0.970815	30.7002
P24784	ATP-dependent RNA helicase DBP1 OS=Saccharomyces cerevisiae (strain ATCC 204508 / S288c) OX=559292 GN=DBP1 PE=1 SV=2	DBP1	1352	34	78	0.98	0.783344	0.978365	28.2284
P10592	Heat shock protein SSA2 OS=Saccharomyces cerevisiae (strain ATCC 204508 / S288c) OX=559292 GN=SSA2 PE=1 SV=3	SSA2	1261	9	84	0.993	0.895112	0.990739	25.9481
P00549	Pyruvate kinase 1 OS=Saccharomyces cerevisiae (strain ATCC 204508 / S288c) OX=559292 GN=CDC19 PE=1 SV=2	CDC19	1210	35	83	1.24	0.0304724	0.308585	29.8773
P33322	H/ACA ribonucleoprotein complex subunit CBF5 OS=Saccharomyces cerevisiae (strain ATCC 204508 / S288c) OX=559292 GN=CBF5 PE=1 SV=1	CBF5	1197	29	69	1.124	0.249467	0.785596	30.5727
P32324	Elongation factor 2 OS=Saccharomyces cerevisiae (strain ATCC 204508 / S288c) OX=559292 GN=EFT1 PE=1 SV=1	EFT1; EFT2	1138	49	75	1.013	0.940499	0.993665	29.6123
P0C2J1	Transposon Ty1-PR3 Gag-Pol polyprotein OS=Saccharomyces cerevisiae (strain ATCC 204508 / S288c) OX=559292 GN=TY1B-PR3 PE=1 SV=1	TY1B-PR3	1121	3	53	1.284	0.0383822	0.341856	22.4455
P00359	Glyceraldehyde-3-phosphate dehydrogenase 3 OS=Saccharomyces cerevisiae (strain ATCC 204508 / S288c) OX=559292 GN=TDH3 PE=1 SV=3	TDH3	1118	7	80	0.978	0.769517	0.977864	27.9961
Q99231	Transposon Ty1-DR3 Gag-Pol polyprotein OS=Saccharomyces cerevisiae (strain ATCC 204508 / S288c) OX=559292 GN=TY1B-DR3 PE=1 SV=2	TY1B-DR3	1073	1	52	100	1e-17	5.914e-16
P53327	Antiviral helicase SLH1 OS=Saccharomyces cerevisiae (strain ATCC 204508 / S288c) OX=559292 GN=SLH1 PE=1 SV=2	SLH1	1000	95	68	1.053	0.636879	0.960353	28.3536
Q05022	rRNA biogenesis protein RRP5 OS=Saccharomyces cerevisiae (strain ATCC 204508 / S288c) OX=559292 GN=RRP5 PE=1 SV=1	RRP5	980	95	62	0.89	0.205968	0.731225	29.957
P27476	Nuclear localization sequence-binding protein OS=Saccharomyces cerevisiae (strain ATCC 204508 / S288c) OX=559292 GN=NSR1 PE=1 SV=1	NSR1	975	27	49	0.879	0.162138	0.670303	30.5116
P20459	Eukaryotic translation initiation factor 2 subunit alpha OS=Saccharomyces cerevisiae (strain ATCC 204508 / S288c) OX=559292 GN=SUI2 PE=1 SV=1	SUI2	971	22	75	0.983	0.812566	0.983936	29.6935
Q07381	Ribosome biogenesis protein TSR1 OS=Saccharomyces cerevisiae (strain ATCC 204508 / S288c) OX=559292 GN=TSR1 PE=1 SV=1	TSR1	920	35	59	1	0.948339	0.995421	29.6133
P10964	DNA-directed RNA polymerase I subunit RPA190 OS=Saccharomyces cerevisiae (strain ATCC 204508 / S288c) OX=559292 GN=RPA190 PE=1 SV=2	RPA190	918	82	61	0.998	0.933957	0.99266	28.4899
P34241	Nucleolar pre-ribosomal-associated protein 1 OS=Saccharomyces cerevisiae (strain ATCC 204508 / S288c) OX=559292 GN=URB1 PE=1 SV=2	URB1	915	83	59	1.029	0.814264	0.984573	28.5772
P00358	Glyceraldehyde-3-phosphate dehydrogenase 2 OS=Saccharomyces cerevisiae (strain ATCC 204508 / S288c) OX=559292 GN=TDH2 PE=1 SV=3	TDH2	906	4	71	0.963	0.648947	0.962838	30.4924
P53914	RNA cytidine acetyltransferase OS=Saccharomyces cerevisiae (strain ATCC 204508 / S288c) OX=559292 GN=KRE33 PE=1 SV=1	KRE33	892	53	70	1.032	0.788477	0.980457	28.4678
P25367	[PIN+] prion protein RNQ1 OS=Saccharomyces cerevisiae (strain ATCC 204508 / S288c) OX=559292 GN=RNQ1 PE=1 SV=2	RNQ1	886	8	32	1.385	0.0009192	0.0202841	30.3558
P39729	Ribosome-interacting GTPase 1 OS=Saccharomyces cerevisiae (strain ATCC 204508 / S288c) OX=559292 GN=RBG1 PE=1 SV=1	RBG1	853	24	81	0.895	0.223994	0.759049	29.574
Q00955	Acetyl-CoA carboxylase OS=Saccharomyces cerevisiae (strain ATCC 204508 / S288c) OX=559292 GN=ACC1 PE=1 SV=2	ACC1	838	95	62	1.077	0.478031	0.926904	27.4469
P14126	60S ribosomal protein L3 OS=Saccharomyces cerevisiae (strain ATCC 204508 / S288c) OX=559292 GN=RPL3 PE=1 SV=4	RPL3	811	22	62	1.077	0.481163	0.926904	29.1344
P07149	Fatty acid synthase subunit beta OS=Saccharomyces cerevisiae (strain ATCC 204508 / S288c) OX=559292 GN=FAS1 PE=1 SV=2	FAS1	805	82	56	1.138	0.200227	0.731225	28.3485
P38249	Eukaryotic translation initiation factor 3 subunit A OS=Saccharomyces cerevisiae (strain ATCC 204508 / S288c) OX=559292 GN=RPG1 PE=1 SV=1	RPG1	803	62	69	1.043	0.705796	0.970815	27.9621
P19097	Fatty acid synthase subunit alpha OS=Saccharomyces cerevisiae (strain ATCC 204508 / S288c) OX=559292 GN=FAS2 PE=1 SV=2	FAS2	797	82	58	1.058	0.60095	0.955542	28.5428
P38630	Replication factor C subunit 1 OS=Saccharomyces cerevisiae (strain ATCC 204508 / S288c) OX=559292 GN=RFC1 PE=1 SV=1	RFC1	797	42	56	0.967	0.681883	0.970815	28.5865
P16474	Endoplasmic reticulum chaperone BiP OS=Saccharomyces cerevisiae (strain ATCC 204508 / S288c) OX=559292 GN=KAR2 PE=1 SV=1	KAR2	770	30	49	0.958	0.61139	0.955542	29.0456
P00560	Phosphoglycerate kinase OS=Saccharomyces cerevisiae (strain ATCC 204508 / S288c) OX=559292 GN=PGK1 PE=1 SV=2	PGK1	758	30	81	0.76	0.00375119	0.0623161	28.7991
P50109	Protein PSP2 OS=Saccharomyces cerevisiae (strain ATCC 204508 / S288c) OX=559292 GN=PSP2 PE=1 SV=2	PSP2	755	27	53	0.936	0.456569	0.917748	29.1358
P00925	Enolase 2 OS=Saccharomyces cerevisiae (strain ATCC 204508 / S288c) OX=559292 GN=ENO2 PE=1 SV=2	ENO2	749	11	78	0.75	0.00231243	0.0416943	27.3783
P53145	Large subunit GTPase 1 OS=Saccharomyces cerevisiae (strain ATCC 204508 / S288c) OX=559292 GN=LSG1 PE=1 SV=1	LSG1	730	36	64	1.199	0.0683607	0.445248	29.2133
P16140	V-type proton ATPase subunit B OS=Saccharomyces cerevisiae (strain ATCC 204508 / S288c) OX=559292 GN=VMA2 PE=1 SV=2	VMA2	725	29	79	1.085	0.433746	0.908991	28.5319
P16521	Elongation factor 3A OS=Saccharomyces cerevisiae (strain ATCC 204508 / S288c) OX=559292 GN=YEF3 PE=1 SV=4	YEF3	723	33	62	0.94	0.480192	0.926904	27.9531
P06169	Pyruvate decarboxylase isozyme 1 OS=Saccharomyces cerevisiae (strain ATCC 204508 / S288c) OX=559292 GN=PDC1 PE=1 SV=7	PDC1	713	20	66	0.966	0.674704	0.969898	28.8722
P32591	SWI/SNF complex subunit SWI3 OS=Saccharomyces cerevisiae (strain ATCC 204508 / S288c) OX=559292 GN=SWI3 PE=1 SV=1	SWI3	712	42	64	1.026	0.840257	0.987052	28.9349
P05030	Plasma membrane ATPase 1 OS=Saccharomyces cerevisiae (strain ATCC 204508 / S288c) OX=559292 GN=PMA1 PE=1 SV=2	PMA1	710	30	42	1.157	0.146566	0.643019	29.0356
P38883	Pre-rRNA-processing protein RIX1 OS=Saccharomyces cerevisiae (strain ATCC 204508 / S288c) OX=559292 GN=RIX1 PE=1 SV=2	RIX1	693	33	53	1.031	0.799009	0.983936	28.6699
P10080	Single-stranded nucleic acid-binding protein OS=Saccharomyces cerevisiae (strain ATCC 204508 / S288c) OX=559292 GN=SBP1 PE=1 SV=2	SBP1	692	16	66	0.926	0.391958	0.892544	29.9753
P41940	Mannose-1-phosphate guanyltransferase OS=Saccharomyces cerevisiae (strain ATCC 204508 / S288c) OX=559292 GN=PSA1 PE=1 SV=2	PSA1	687	20	67	0.993	0.895655	0.990739	29.4395
P38798	Nonsense-mediated mRNA decay protein 2 OS=Saccharomyces cerevisiae (strain ATCC 204508 / S288c) OX=559292 GN=NMD2 PE=1 SV=2	NMD2	661	59	53	0.953	0.579046	0.952299	28.7833
Q12112	Transposon Ty1-NL1 Gag-Pol polyprotein OS=Saccharomyces cerevisiae (strain ATCC 204508 / S288c) OX=559292 GN=TY1B-NL1 PE=3 SV=1	TY1B-NL1	649	1	41	1.979	3.13109e-08	1.38189e-06	20.4952
P00360	Glyceraldehyde-3-phosphate dehydrogenase 1 OS=Saccharomyces cerevisiae (strain ATCC 204508 / S288c) OX=559292 GN=TDH1 PE=1 SV=3	TDH1	645	9	62	0.873	0.140873	0.63307	25.5289
Q12754	Ribosomal RNA-processing protein 12 OS=Saccharomyces cerevisiae (strain ATCC 204508 / S288c) OX=559292 GN=RRP12 PE=1 SV=1	RRP12	636	53	60	0.984	0.821989	0.985536	27.7203
P38631	1,3-beta-glucan synthase component FKS1 OS=Saccharomyces cerevisiae (strain ATCC 204508 / S288c) OX=559292 GN=FKS1 PE=1 SV=2	FKS1	625	28	37	1.124	0.250324	0.786896	26.6036
P22138	DNA-directed RNA polymerase I subunit RPA135 OS=Saccharomyces cerevisiae (strain ATCC 204508 / S288c) OX=559292 GN=RPA135 PE=1 SV=1	RPA135	599	54	61	1.043	0.709297	0.970815	27.7096
P16862	ATP-dependent 6-phosphofructokinase subunit beta OS=Saccharomyces cerevisiae (strain ATCC 204508 / S288c) OX=559292 GN=PFK2 PE=1 SV=4	PFK2	594	38	62	1.079	0.46715	0.922145	28.1387
P53131	Pre-mRNA-splicing factor ATP-dependent RNA helicase PRP43 OS=Saccharomyces cerevisiae (strain ATCC 204508 / S288c) OX=559292 GN=PRP43 PE=1 SV=1	PRP43	590	35	67	0.943	0.50394	0.93198	28.0438
P25694	Cell division control protein 48 OS=Saccharomyces cerevisiae (strain ATCC 204508 / S288c) OX=559292 GN=CDC48 PE=1 SV=3	CDC48	586	42	67	1.049	0.666755	0.967403	27.7818
P22082	Transcription regulatory protein SNF2 OS=Saccharomyces cerevisiae (strain ATCC 204508 / S288c) OX=559292 GN=SNF2 PE=1 SV=1	SNF2	584	60	48	1.062	0.57347	0.94859	27.2225
P60010	Actin OS=Saccharomyces cerevisiae (strain ATCC 204508 / S288c) OX=559292 GN=ACT1 PE=1 SV=1	ACT1	583	20	72	1.064	0.561558	0.947724	28.2888
P24276	Protein SSD1 OS=Saccharomyces cerevisiae (strain ATCC 204508 / S288c) OX=559292 GN=SSD1 PE=1 SV=1	SSD1	576	61	69	1.093	0.388834	0.892544	27.5278
P39940	E3 ubiquitin-protein ligase RSP5 OS=Saccharomyces cerevisiae (strain ATCC 204508 / S288c) OX=559292 GN=RSP5 PE=1 SV=1	RSP5	576	41	60	0.949	0.549308	0.947668	28.7419
P08566	Pentafunctional AROM polypeptide OS=Saccharomyces cerevisiae (strain ATCC 204508 / S288c) OX=559292 GN=ARO1 PE=1 SV=1	ARO1	575	68	58	1.25	0.0245638	0.272807	26.9458
P06103	Eukaryotic translation initiation factor 3 subunit B OS=Saccharomyces cerevisiae (strain ATCC 204508 / S288c) OX=559292 GN=PRT1 PE=1 SV=1	PRT1	575	39	66	0.971	0.717128	0.971093	28.4882
P16861	ATP-dependent 6-phosphofructokinase subunit alpha OS=Saccharomyces cerevisiae (strain ATCC 204508 / S288c) OX=559292 GN=PFK1 PE=1 SV=1	PFK1	574	46	64	1.074	0.495775	0.931388	28.0255
P47006	DNA-directed RNA polymerase I subunit RPA34 OS=Saccharomyces cerevisiae (strain ATCC 204508 / S288c) OX=559292 GN=RPA34 PE=1 SV=1	RPA34	569	11	56	0.952	0.571002	0.94859	29.6176
Q03862	Probable metalloprotease ARX1 OS=Saccharomyces cerevisiae (strain ATCC 204508 / S288c) OX=559292 GN=ARX1 PE=1 SV=1	ARX1	568	31	79	1.04	0.731337	0.973332	29.0459
P38713	Oxysterol-binding protein homolog 3 OS=Saccharomyces cerevisiae (strain ATCC 204508 / S288c) OX=559292 GN=OSH3 PE=1 SV=1	OSH3	564	47	65	0.939	0.475737	0.925553	27.8594
P22202	Heat shock protein SSA4 OS=Saccharomyces cerevisiae (strain ATCC 204508 / S288c) OX=559292 GN=SSA4 PE=1 SV=3	SSA4	556	3	35	0.867	0.304675	0.816055	19.9808
P04397	Bifunctional protein GAL10 OS=Saccharomyces cerevisiae (strain ATCC 204508 / S288c) OX=559292 GN=GAL10 PE=1 SV=2	GAL10	553	33	60	1.154	0.154428	0.65744	27.9685
P21576	Vacuolar protein sorting-associated protein 1 OS=Saccharomyces cerevisiae (strain ATCC 204508 / S288c) OX=559292 GN=VPS1 PE=1 SV=2	VPS1	553	39	61	0.983	0.810337	0.983936	27.8255
P07251	ATP synthase subunit alpha, mitochondrial OS=Saccharomyces cerevisiae (strain ATCC 204508 / S288c) OX=559292 GN=ATP1 PE=1 SV=5	ATP1	551	28	58	1.076	0.483579	0.926904	28.2433
P42945	U3 small nucleolar RNA-associated protein 10 OS=Saccharomyces cerevisiae (strain ATCC 204508 / S288c) OX=559292 GN=UTP10 PE=1 SV=1	UTP10	547	68	49	0.89	0.205283	0.731225	26.8187
P40358	DnaJ-like chaperone JEM1 OS=Saccharomyces cerevisiae (strain ATCC 204508 / S288c) OX=559292 GN=JEM1 PE=1 SV=3	JEM1	545	35	60	1.039	0.737039	0.973392	28.0986
P35194	U3 small nucleolar RNA-associated protein 20 OS=Saccharomyces cerevisiae (strain ATCC 204508 / S288c) OX=559292 GN=UTP20 PE=1 SV=3	UTP20	543	79	41	0.966	0.678015	0.970663	26.4677
P15108	ATP-dependent molecular chaperone HSC82 OS=Saccharomyces cerevisiae (strain ATCC 204508 / S288c) OX=559292 GN=HSC82 PE=1 SV=4	HSC82	542	9	56	0.971	0.714578	0.971093	26.8938
P21304	Periodic tryptophan protein 1 OS=Saccharomyces cerevisiae (strain ATCC 204508 / S288c) OX=559292 GN=PWP1 PE=1 SV=1	PWP1	540	31	83	1.041	0.726323	0.971553	28.6203
P38629	Replication factor C subunit 3 OS=Saccharomyces cerevisiae (strain ATCC 204508 / S288c) OX=559292 GN=RFC3 PE=1 SV=1	RFC3	529	21	67	0.944	0.513183	0.937295	28.2432
Q00416	Helicase SEN1 OS=Saccharomyces cerevisiae (strain ATCC 204508 / S288c) OX=559292 GN=SEN1 PE=1 SV=2	SEN1	528	79	40	1.055	0.618919	0.955542	26.9862
P38912	Eukaryotic translation initiation factor 1A OS=Saccharomyces cerevisiae (strain ATCC 204508 / S288c) OX=559292 GN=TIF11 PE=1 SV=1	TIF11	526	7	42	0.921	0.362976	0.874753	29.5544
P20448	ATP-dependent RNA helicase HCA4 OS=Saccharomyces cerevisiae (strain ATCC 204508 / S288c) OX=559292 GN=HCA4 PE=1 SV=2	HCA4	523	33	62	1.041	0.724433	0.971093	28.0178
Q12176	Ribosome biogenesis protein MAK21 OS=Saccharomyces cerevisiae (strain ATCC 204508 / S288c) OX=559292 GN=MAK21 PE=1 SV=1	MAK21	523	39	46	1.023	0.863518	0.990739	30.739
Q05812	Meiotic sister-chromatid recombination protein 3 OS=Saccharomyces cerevisiae (strain ATCC 204508 / S288c) OX=559292 GN=MSC3 PE=1 SV=1	MSC3	520	30	55	1.035	0.7675	0.977864	28.3012
P04385	Galactokinase OS=Saccharomyces cerevisiae (strain ATCC 204508 / S288c) OX=559292 GN=GAL1 PE=1 SV=4	GAL1	518	24	72	1.106	0.326991	0.829523	28.1496
P53877	Pre-rRNA-processing protein IPI3 OS=Saccharomyces cerevisiae (strain ATCC 204508 / S288c) OX=559292 GN=IPI3 PE=1 SV=1	IPI3	518	26	57	0.998	0.934585	0.99266	28.9695
P07806	Valine--tRNA ligase, mitochondrial OS=Saccharomyces cerevisiae (strain ATCC 204508 / S288c) OX=559292 GN=VAS1 PE=1 SV=2	VAS1	518	47	51	0.964	0.65842	0.967403	27.7867
P04806	Hexokinase-1 OS=Saccharomyces cerevisiae (strain ATCC 204508 / S288c) OX=559292 GN=HXK1 PE=1 SV=2	HXK1	518	25	78	0.809	0.0237891	0.271059	27.7357
P00924	Enolase 1 OS=Saccharomyces cerevisiae (strain ATCC 204508 / S288c) OX=559292 GN=ENO1 PE=1 SV=3	ENO1	517	9	74	0.872	0.139589	0.631138	25.7528
P32497	Eukaryotic translation initiation factor 3 subunit C OS=Saccharomyces cerevisiae (strain ATCC 204508 / S288c) OX=559292 GN=NIP1 PE=1 SV=2	NIP1	516	39	58	1.027	0.833091	0.985902	27.7195
P36120	ATP-dependent RNA helicase DBP7 OS=Saccharomyces cerevisiae (strain ATCC 204508 / S288c) OX=559292 GN=DBP7 PE=1 SV=1	DBP7	513	38	61	1.03	0.803373	0.983936	28.0302
P04802	Aspartate--tRNA ligase, cytoplasmic OS=Saccharomyces cerevisiae (strain ATCC 204508 / S288c) OX=559292 GN=DPS1 PE=1 SV=3	DPS1	513	34	66	0.986	0.832938	0.985902	27.6283
P00830	ATP synthase subunit beta, mitochondrial OS=Saccharomyces cerevisiae (strain ATCC 204508 / S288c) OX=559292 GN=ATP2 PE=1 SV=2	ATP2	507	26	74	1.079	0.467365	0.922145	28.3864
Q08972	[NU+] prion formation protein 1 OS=Saccharomyces cerevisiae (strain ATCC 204508 / S288c) OX=559292 GN=NEW1 PE=1 SV=1	NEW1	505	51	51	0.961	0.633174	0.957681	27.4247
P00330	Alcohol dehydrogenase 1 OS=Saccharomyces cerevisiae (strain ATCC 204508 / S288c) OX=559292 GN=ADH1 PE=1 SV=5	ADH1	502	11	64	0.942	0.495103	0.930917	30.6876
Q06512	Nucleolar complex protein 4 OS=Saccharomyces cerevisiae (strain ATCC 204508 / S288c) OX=559292 GN=NOC4 PE=1 SV=1	NOC4	501	24	66	1.061	0.583866	0.952299	27.8973
Q06344	Pre-rRNA-processing protein ESF1 OS=Saccharomyces cerevisiae (strain ATCC 204508 / S288c) OX=559292 GN=ESF1 PE=1 SV=1	ESF1	496	27	52	0.908	0.289181	0.811319	28.5766
P09435	Heat shock protein SSA3 OS=Saccharomyces cerevisiae (strain ATCC 204508 / S288c) OX=559292 GN=SSA3 PE=1 SV=3	SSA3	491	1	28	1.004	0.986809	0.998115	25.3491
P02829	ATP-dependent molecular chaperone HSP82 OS=Saccharomyces cerevisiae (strain ATCC 204508 / S288c) OX=559292 GN=HSP82 PE=1 SV=1	HSP82	488	6	52	0.853	0.147861	0.647743	24.0607
Q04217	Probable ATP-dependent RNA helicase DHR1 OS=Saccharomyces cerevisiae (strain ATCC 204508 / S288c) OX=559292 GN=ECM16 PE=1 SV=1	ECM16	487	55	54	1.13	0.228772	0.7618	27.767
P40989	1,3-beta-glucan synthase component GSC2 OS=Saccharomyces cerevisiae (strain ATCC 204508 / S288c) OX=559292 GN=GSC2 PE=1 SV=2	GSC2	486	20	33	1.205	0.0619968	0.427714	25.6179
P40339	Replication factor C subunit 4 OS=Saccharomyces cerevisiae (strain ATCC 204508 / S288c) OX=559292 GN=RFC4 PE=1 SV=1	RFC4	485	19	76	0.968	0.690245	0.970815	27.659
P39744	Nucleolar complex protein 2 OS=Saccharomyces cerevisiae (strain ATCC 204508 / S288c) OX=559292 GN=NOC2 PE=1 SV=2	NOC2	482	34	51	1.022	0.867586	0.990739	28.3425
P38251	Replication factor C subunit 5 OS=Saccharomyces cerevisiae (strain ATCC 204508 / S288c) OX=559292 GN=RFC5 PE=1 SV=1	RFC5	481	21	76	0.903	0.261871	0.800619	27.8368
P14742	Glutamine--fructose-6-phosphate aminotransferase [isomerizing] OS=Saccharomyces cerevisiae (strain ATCC 204508 / S288c) OX=559292 GN=GFA1 PE=1 SV=4	GFA1	477	37	68	1.116	0.282184	0.808456	27.6868
P36036	RNA annealing protein YRA2 OS=Saccharomyces cerevisiae (strain ATCC 204508 / S288c) OX=559292 GN=YRA2 PE=1 SV=1	YRA2	473	12	62	0.95	0.553879	0.947724	28.3002
P17255	V-type proton ATPase catalytic subunit A OS=Saccharomyces cerevisiae (strain ATCC 204508 / S288c) OX=559292 GN=VMA1 PE=1 SV=3	VMA1	469	53	61	0.984	0.822484	0.985536	27.7715
P39936	Eukaryotic initiation factor 4F subunit p130 OS=Saccharomyces cerevisiae (strain ATCC 204508 / S288c) OX=559292 GN=TIF4632 PE=1 SV=1	TIF4632	466	31	48	0.913	0.317781	0.825728	29.8456
P40348	Replication factor C subunit 2 OS=Saccharomyces cerevisiae (strain ATCC 204508 / S288c) OX=559292 GN=RFC2 PE=1 SV=1	RFC2	462	28	83	0.963	0.650974	0.963398	28.351
Q07457	E3 ubiquitin-protein ligase BRE1 OS=Saccharomyces cerevisiae (strain ATCC 204508 / S288c) OX=559292 GN=BRE1 PE=1 SV=1	BRE1	462	38	53	0.903	0.26545	0.803456	27.7418
Q04693	Pre-mRNA-splicing factor RSE1 OS=Saccharomyces cerevisiae (strain ATCC 204508 / S288c) OX=559292 GN=RSE1 PE=1 SV=1	RSE1	457	48	47	0.924	0.3766	0.881317	26.9136
P10664	60S ribosomal protein L4-A OS=Saccharomyces cerevisiae (strain ATCC 204508 / S288c) OX=559292 GN=RPL4A PE=1 SV=4	RPL4A	453	18	71	1.121	0.263617	0.801707	28.572
P47099	Transposon Ty1-JR2 Gag polyprotein OS=Saccharomyces cerevisiae (strain ATCC 204508 / S288c) OX=559292 GN=TY1A-JR2 PE=2 SV=1	TY1A-JR2	451	1	50	1.248	0.0629203	0.427714	22.2229
P43535	Protein GCN20 OS=Saccharomyces cerevisiae (strain ATCC 204508 / S288c) OX=559292 GN=GCN20 PE=1 SV=1	GCN20	447	38	70	1.121	0.263802	0.801707	27.4692
P25623	Suppressor of yeast profilin deletion OS=Saccharomyces cerevisiae (strain ATCC 204508 / S288c) OX=559292 GN=SYP1 PE=1 SV=3	SYP1	445	40	56	1.018	0.899939	0.990739	28.0031
P39015	Suppressor protein STM1 OS=Saccharomyces cerevisiae (strain ATCC 204508 / S288c) OX=559292 GN=STM1 PE=1 SV=3	STM1	445	16	60	0.89	0.203037	0.731225	28.9192
P33338	Protein SLA2 OS=Saccharomyces cerevisiae (strain ATCC 204508 / S288c) OX=559292 GN=SLA2 PE=1 SV=5	SLA2	441	38	55	1.064	0.561382	0.947724	27.4798
P35169	Serine/threonine-protein kinase TOR1 OS=Saccharomyces cerevisiae (strain ATCC 204508 / S288c) OX=559292 GN=TOR1 PE=1 SV=3	TOR1	438	68	41	1.217	0.0488574	0.38692	26.9584
P17442	Phosphate system positive regulatory protein PHO81 OS=Saccharomyces cerevisiae (strain ATCC 204508 / S288c) OX=559292 GN=PHO81 PE=1 SV=2	PHO81	438	49	47	1.08	0.462309	0.9215	27.4564
P15442	eIF-2-alpha kinase GCN2 OS=Saccharomyces cerevisiae (strain ATCC 204508 / S288c) OX=559292 GN=GCN2 PE=1 SV=3	GCN2	438	61	48	0.9	0.251211	0.786896	26.6253
Q03690	Clustered mitochondria protein 1 OS=Saccharomyces cerevisiae (strain ATCC 204508 / S288c) OX=559292 GN=CLU1 PE=1 SV=1	CLU1	435	53	54	1.018	0.900071	0.990739	27.1285
Q03532	ATP-dependent RNA helicase HAS1 OS=Saccharomyces cerevisiae (strain ATCC 204508 / S288c) OX=559292 GN=HAS1 PE=1 SV=1	HAS1	431	32	76	1.126	0.241197	0.777008	27.0119
P11075	Protein transport protein SEC7 OS=Saccharomyces cerevisiae (strain ATCC 204508 / S288c) OX=559292 GN=SEC7 PE=1 SV=2	SEC7	430	63	46	1.059	0.59269	0.955521	26.2851
P47108	Nucleolar pre-ribosomal-associated protein 2 OS=Saccharomyces cerevisiae (strain ATCC 204508 / S288c) OX=559292 GN=URB2 PE=1 SV=1	URB2	430	53	51	1.014	0.935354	0.992816	27.1938
P05317	60S acidic ribosomal protein P0 OS=Saccharomyces cerevisiae (strain ATCC 204508 / S288c) OX=559292 GN=RPP0 PE=1 SV=2	RPP0	427	16	49	1.088	0.415246	0.900208	28.3814
P09064	Eukaryotic translation initiation factor 2 subunit beta OS=Saccharomyces cerevisiae (strain ATCC 204508 / S288c) OX=559292 GN=SUI3 PE=1 SV=2	SUI3	426	24	77	0.94	0.485679	0.926904	27.9669
P25384	Transposon Ty2-C Gag-Pol polyprotein OS=Saccharomyces cerevisiae (strain ATCC 204508 / S288c) OX=559292 GN=TY2B-C PE=3 SV=2	TY2B-C	426	1	30	0.87	0.34295	0.850039	19.8623
P38130	Probable mannosyltransferase KTR3 OS=Saccharomyces cerevisiae (strain ATCC 204508 / S288c) OX=559292 GN=KTR3 PE=1 SV=1	KTR3	424	24	70	0.994	0.897804	0.990739	27.5805
Q02486	ARS-binding factor 2, mitochondrial OS=Saccharomyces cerevisiae (strain ATCC 204508 / S288c) OX=559292 GN=ABF2 PE=1 SV=1	ABF2	423	11	50	1.127	0.239277	0.774218	28.7963
Q07896	Nucleolar complex-associated protein 3 OS=Saccharomyces cerevisiae (strain ATCC 204508 / S288c) OX=559292 GN=NOC3 PE=1 SV=1	NOC3	421	29	56	0.953	0.573815	0.94859	27.9601
P48361	Activator of SKN7 protein 10 OS=Saccharomyces cerevisiae (strain ATCC 204508 / S288c) OX=559292 GN=ASK10 PE=1 SV=2	ASK10	418	43	62	1.027	0.828114	0.985536	28.5385
P16387	Pyruvate dehydrogenase E1 component subunit alpha, mitochondrial OS=Saccharomyces cerevisiae (strain ATCC 204508 / S288c) OX=559292 GN=PDA1 PE=1 SV=2	PDA1	416	25	67	1.043	0.711027	0.970815	27.0119
P19882	Heat shock protein 60, mitochondrial OS=Saccharomyces cerevisiae (strain ATCC 204508 / S288c) OX=559292 GN=HSP60 PE=1 SV=1	HSP60	416	35	70	0.787	0.011158	0.156371	28.0991
P04147	Polyadenylate-binding protein, cytoplasmic and nuclear OS=Saccharomyces cerevisiae (strain ATCC 204508 / S288c) OX=559292 GN=PAB1 PE=1 SV=4	PAB1	415	28	67	1.031	0.795899	0.983936	28.0203
Q03494	Transposon Ty2-DR2 Gag-Pol polyprotein OS=Saccharomyces cerevisiae (strain ATCC 204508 / S288c) OX=559292 GN=TY2B-DR2 PE=3 SV=2	TY2B-DR2	413	1	29	1.031	0.811201	0.983936	19.2433
P0CS90	Heat shock protein SSC1, mitochondrial OS=Saccharomyces cerevisiae (strain ATCC 204508 / S288c) OX=559292 GN=SSC1 PE=1 SV=1	SSC1	409	27	57	0.946	0.523703	0.942942	29.6891
P54115	Magnesium-activated aldehyde dehydrogenase, cytosolic OS=Saccharomyces cerevisiae (strain ATCC 204508 / S288c) OX=559292 GN=ALD6 PE=1 SV=4	ALD6	406	26	71	1.084	0.440334	0.912783	28.1003
P46655	Glutamate--tRNA ligase, cytoplasmic OS=Saccharomyces cerevisiae (strain ATCC 204508 / S288c) OX=559292 GN=GUS1 PE=1 SV=3	GUS1	406	38	59	1.004	0.986712	0.998115	27.1801
P40217	Eukaryotic translation initiation factor 3 subunit I OS=Saccharomyces cerevisiae (strain ATCC 204508 / S288c) OX=559292 GN=TIF34 PE=1 SV=1	TIF34	406	23	85	1.004	0.985744	0.998115	27.9341
P04801	Threonine--tRNA ligase, cytoplasmic OS=Saccharomyces cerevisiae (strain ATCC 204508 / S288c) OX=559292 GN=THS1 PE=1 SV=2	THS1	402	34	56	1.034	0.778213	0.978162	27.2442
Q03654	Pre-mRNA-splicing factor CEF1 OS=Saccharomyces cerevisiae (strain ATCC 204508 / S288c) OX=559292 GN=CEF1 PE=1 SV=1	CEF1	400	22	44	0.944	0.508124	0.934404	30.3987
Q04119	Endopolyphosphatase OS=Saccharomyces cerevisiae (strain ATCC 204508 / S288c) OX=559292 GN=PPN1 PE=1 SV=1	PPN1	394	23	43	0.963	0.651085	0.963398	27.5704
P39990	13 kDa ribonucleoprotein-associated protein OS=Saccharomyces cerevisiae (strain ATCC 204508 / S288c) OX=559292 GN=SNU13 PE=1 SV=1	SNU13	393	6	75	1.016	0.917825	0.992442	29.2688
P05750	40S ribosomal protein S3 OS=Saccharomyces cerevisiae (strain ATCC 204508 / S288c) OX=559292 GN=RPS3 PE=1 SV=5	RPS3	393	20	76	0.884	0.180169	0.693771	27.7997
P05759	Ubiquitin-40S ribosomal protein S31 OS=Saccharomyces cerevisiae (strain ATCC 204508 / S288c) OX=559292 GN=RPS31 PE=1 SV=3	RPS31	392	2	49	1.132	0.286704	0.811319	21.2236
P43554	SWI/SNF global transcription activator complex subunit SWP82 OS=Saccharomyces cerevisiae (strain ATCC 204508 / S288c) OX=559292 GN=SWP82 PE=1 SV=1	SWP82	392	31	73	1.091	0.401705	0.892626	27.0303
Q12491	Transposon Ty2-B Gag-Pol polyprotein OS=Saccharomyces cerevisiae (strain ATCC 204508 / S288c) OX=559292 GN=TY2B-B PE=3 SV=1	TY2B-B	391	1	26	1.253	0.117414	0.580592	19.7713
P40055	U3 small nucleolar RNA-associated protein 7 OS=Saccharomyces cerevisiae (strain ATCC 204508 / S288c) OX=559292 GN=UTP7 PE=1 SV=1	UTP7	391	24	56	1.17	0.118315	0.581156	28.1206
P53632	Poly(A) RNA polymerase protein 2 OS=Saccharomyces cerevisiae (strain ATCC 204508 / S288c) OX=559292 GN=PAP2 PE=1 SV=1	PAP2	390	23	52	1.041	0.723531	0.971093	27.7097
Q08096	RNA 3'-terminal phosphate cyclase-like protein OS=Saccharomyces cerevisiae (strain ATCC 204508 / S288c) OX=559292 GN=RCL1 PE=1 SV=1	RCL1	389	17	64	1.03	0.807335	0.983936	28.3221
Q06108	Regulator of the glycerol channel 1 OS=Saccharomyces cerevisiae (strain ATCC 204508 / S288c) OX=559292 GN=RGC1 PE=1 SV=1	RGC1	388	41	52	1.003	0.973637	0.998115	26.5865
P0CH09	Ubiquitin-60S ribosomal protein L40 OS=Saccharomyces cerevisiae (strain ATCC 204508 / S288c) OX=559292 GN=RPL40B PE=1 SV=1	RPL40B	388	1	46	0.01	1e-17	5.914e-16
P34760	Peroxiredoxin TSA1 OS=Saccharomyces cerevisiae (strain ATCC 204508 / S288c) OX=559292 GN=TSA1 PE=1 SV=3	TSA1	385	11	71	0.95	0.552793	0.947724	28.1578
P25567	RNA-binding protein SRO9 OS=Saccharomyces cerevisiae (strain ATCC 204508 / S288c) OX=559292 GN=SRO9 PE=1 SV=2	SRO9	380	22	72	1.037	0.754032	0.975268	27.6711
P53254	U3 small nucleolar RNA-associated protein 22 OS=Saccharomyces cerevisiae (strain ATCC 204508 / S288c) OX=559292 GN=UTP22 PE=1 SV=1	UTP22	372	50	53	0.903	0.264738	0.803456	26.4065
P05755	40S ribosomal protein S9-B OS=Saccharomyces cerevisiae (strain ATCC 204508 / S288c) OX=559292 GN=RPS9B PE=1 SV=4	RPS9B	370	2	55	1.214	0.0934926	0.526324	23.3115
P12695	Dihydrolipoyllysine-residue acetyltransferase component of pyruvate dehydrogenase complex, mitochondrial OS=Saccharomyces cerevisiae (strain ATCC 204508 / S288c) OX=559292 GN=LAT1 PE=1 SV=1	LAT1	369	23	65	0.986	0.833687	0.986085	27.9654
Q12515	Protein PAR32 OS=Saccharomyces cerevisiae (strain ATCC 204508 / S288c) OX=559292 GN=PAR32 PE=1 SV=1	PAR32	369	10	61	0.95	0.55622	0.947724	28.5563
P47077	Nucleolar protein 9 OS=Saccharomyces cerevisiae (strain ATCC 204508 / S288c) OX=559292 GN=NOP9 PE=1 SV=1	NOP9	367	37	62	1.002	0.96907	0.998115	27.1343
P33442	40S ribosomal protein S1-A OS=Saccharomyces cerevisiae (strain ATCC 204508 / S288c) OX=559292 GN=RPS1A PE=1 SV=2	RPS1A	366	3	63	1.148	0.198097	0.731086	24.9845
P53090	Aromatic/aminoadipate aminotransferase 1 OS=Saccharomyces cerevisiae (strain ATCC 204508 / S288c) OX=559292 GN=ARO8 PE=1 SV=1	ARO8	365	18	52	1.035	0.767867	0.977864	30.9949
P40559	Phosphatidylinositol 4,5-bisphosphate 5-phosphatase INP51 OS=Saccharomyces cerevisiae (strain ATCC 204508 / S288c) OX=559292 GN=INP51 PE=1 SV=1	INP51	363	38	53	1.064	0.559638	0.947724	26.5355
P25373	Glutaredoxin-1 OS=Saccharomyces cerevisiae (strain ATCC 204508 / S288c) OX=559292 GN=GRX1 PE=1 SV=1	GRX1	363	8	84	0.936	0.452935	0.917267	28.104
P09232	Cerevisin OS=Saccharomyces cerevisiae (strain ATCC 204508 / S288c) OX=559292 GN=PRB1 PE=1 SV=1	PRB1	361	21	43	0.764	0.00436199	0.0693463	27.6066
P22147	5'-3' exoribonuclease 1 OS=Saccharomyces cerevisiae (strain ATCC 204508 / S288c) OX=559292 GN=XRN1 PE=1 SV=1	XRN1	360	44	34	1.136	0.209139	0.73804	26.1062
O13516	40S ribosomal protein S9-A OS=Saccharomyces cerevisiae (strain ATCC 204508 / S288c) OX=559292 GN=RPS9A PE=1 SV=3	RPS9A	360	1	55	1.097	0.548995	0.947668	19.0786
P10659	S-adenosylmethionine synthase 1 OS=Saccharomyces cerevisiae (strain ATCC 204508 / S288c) OX=559292 GN=SAM1 PE=1 SV=2	SAM1	357	8	63	1.026	0.835089	0.986953	26.6552
P12709	Glucose-6-phosphate isomerase OS=Saccharomyces cerevisiae (strain ATCC 204508 / S288c) OX=559292 GN=PGI1 PE=1 SV=3	PGI1	357	26	66	0.905	0.27228	0.804372	27.1953
P22803	Thioredoxin-2 OS=Saccharomyces cerevisiae (strain ATCC 204508 / S288c) OX=559292 GN=TRX2 PE=1 SV=3	TRX2	355	5	66	1.015	0.929517	0.992442	27.7997
P20967	2-oxoglutarate dehydrogenase, mitochondrial OS=Saccharomyces cerevisiae (strain ATCC 204508 / S288c) OX=559292 GN=KGD1 PE=1 SV=2	KGD1	353	35	50	1.134	0.214349	0.74499	30.4402
P38205	Multisite-specific tRNA:(cytosine-C(5))-methyltransferase OS=Saccharomyces cerevisiae (strain ATCC 204508 / S288c) OX=559292 GN=NCL1 PE=1 SV=1	NCL1	353	36	63	1.065	0.551816	0.947724	26.89
P53894	Serine/threonine-protein kinase CBK1 OS=Saccharomyces cerevisiae (strain ATCC 204508 / S288c) OX=559292 GN=CBK1 PE=1 SV=1	CBK1	352	24	41	1.019	0.894512	0.990739	27.7588
P07260	Eukaryotic translation initiation factor 4E OS=Saccharomyces cerevisiae (strain ATCC 204508 / S288c) OX=559292 GN=CDC33 PE=1 SV=1	CDC33	351	11	57	0.794	0.0142368	0.188781	27.8026
P27692	Transcription elongation factor SPT5 OS=Saccharomyces cerevisiae (strain ATCC 204508 / S288c) OX=559292 GN=SPT5 PE=1 SV=1	SPT5	350	41	48	1.1	0.353112	0.861512	28.2633
P22217	Thioredoxin-1 OS=Saccharomyces cerevisiae (strain ATCC 204508 / S288c) OX=559292 GN=TRX1 PE=1 SV=3	TRX1	350	5	66	1.08	0.459863	0.920795	27.2706
P0CX49	60S ribosomal protein L18-A OS=Saccharomyces cerevisiae (strain ATCC 204508 / S288c) OX=559292 GN=RPL18A PE=1 SV=1	RPL18A	350	10	47	1.07	0.520847	0.942067	29.2187
Q12196	Serine/threonine-protein kinase RIO1 OS=Saccharomyces cerevisiae (strain ATCC 204508 / S288c) OX=559292 GN=RIO1 PE=1 SV=1	RIO1	346	21	54	1.038	0.744174	0.974557	27.283
P34730	Protein BMH2 OS=Saccharomyces cerevisiae (strain ATCC 204508 / S288c) OX=559292 GN=BMH2 PE=1 SV=3	BMH2	346	3	59	1.017	0.868151	0.990739	24.0053
P09624	Dihydrolipoyl dehydrogenase, mitochondrial OS=Saccharomyces cerevisiae (strain ATCC 204508 / S288c) OX=559292 GN=LPD1 PE=1 SV=1	LPD1	346	27	75	1.005	0.988736	0.998115	27.1895
P07342	Acetolactate synthase catalytic subunit, mitochondrial OS=Saccharomyces cerevisiae (strain ATCC 204508 / S288c) OX=559292 GN=ILV2 PE=1 SV=1	ILV2	343	29	57	1.118	0.272079	0.804372	27.4883
P39004	High-affinity hexose transporter HXT7 OS=Saccharomyces cerevisiae (strain ATCC 204508 / S288c) OX=559292 GN=HXT7 PE=1 SV=1	HXT7	342	13	38	1.231	0.036387	0.333115	27.1683
P32600	Serine/threonine-protein kinase TOR2 OS=Saccharomyces cerevisiae (strain ATCC 204508 / S288c) OX=559292 GN=TOR2 PE=1 SV=3	TOR2	338	64	35	1.062	0.57117	0.94859	26.1506
P23248	40S ribosomal protein S1-B OS=Saccharomyces cerevisiae (strain ATCC 204508 / S288c) OX=559292 GN=RPS1B PE=1 SV=3	RPS1B	336	2	62	1.222	0.056044	0.412244	25.0295
P30619	Protein transport protein SEC1 OS=Saccharomyces cerevisiae (strain ATCC 204508 / S288c) OX=559292 GN=SEC1 PE=1 SV=1	SEC1	336	33	65	1.114	0.292702	0.813778	26.9179
P38011	Guanine nucleotide-binding protein subunit beta-like protein OS=Saccharomyces cerevisiae (strain ATCC 204508 / S288c) OX=559292 GN=ASC1 PE=1 SV=4	ASC1	336	15	81	1.112	0.299686	0.815706	27.6464
P33892	eIF-2-alpha kinase activator GCN1 OS=Saccharomyces cerevisiae (strain ATCC 204508 / S288c) OX=559292 GN=GCN1 PE=1 SV=1	GCN1	334	79	38	1	0.953348	0.995421	25.9883
Q04500	U3 small nucleolar RNA-associated protein 14 OS=Saccharomyces cerevisiae (strain ATCC 204508 / S288c) OX=559292 GN=UTP14 PE=1 SV=1	UTP14	333	31	39	1.059	0.591571	0.95542	27.8241
P38691	Serine/threonine-protein kinase KSP1 OS=Saccharomyces cerevisiae (strain ATCC 204508 / S288c) OX=559292 GN=KSP1 PE=1 SV=1	KSP1	332	30	42	1.007	0.995297	0.998424	27.0873
P29311	Protein BMH1 OS=Saccharomyces cerevisiae (strain ATCC 204508 / S288c) OX=559292 GN=BMH1 PE=1 SV=4	BMH1	332	4	76	1.003	0.983288	0.998115	25.1096
P39935	Eukaryotic initiation factor 4F subunit p150 OS=Saccharomyces cerevisiae (strain ATCC 204508 / S288c) OX=559292 GN=TIF4631 PE=1 SV=2	TIF4631	329	29	47	0.889	0.201584	0.731225	28.0146
P46654	40S ribosomal protein S0-B OS=Saccharomyces cerevisiae (strain ATCC 204508 / S288c) OX=559292 GN=RPS0B PE=1 SV=2	RPS0B	327	3	80	1.085	0.442846	0.912897	25.1855
P47079	T-complex protein 1 subunit theta OS=Saccharomyces cerevisiae (strain ATCC 204508 / S288c) OX=559292 GN=CCT8 PE=1 SV=1	CCT8	327	31	74	1.004	0.981897	0.998115	26.9095
P39517	ATP-dependent RNA helicase DHH1 OS=Saccharomyces cerevisiae (strain ATCC 204508 / S288c) OX=559292 GN=DHH1 PE=1 SV=1	DHH1	327	21	51	0.97	0.705	0.970815	27.1996
P26785	60S ribosomal protein L16-B OS=Saccharomyces cerevisiae (strain ATCC 204508 / S288c) OX=559292 GN=RPL16B PE=1 SV=3	RPL16B	326	6	47	1.111	0.304127	0.816055	26.6044
Q06706	Elongator complex protein 1 OS=Saccharomyces cerevisiae (strain ATCC 204508 / S288c) OX=559292 GN=IKI3 PE=1 SV=1	IKI3	326	45	46	1.021	0.877086	0.990739	25.9569
P00950	Phosphoglycerate mutase 1 OS=Saccharomyces cerevisiae (strain ATCC 204508 / S288c) OX=559292 GN=GPM1 PE=1 SV=3	GPM1	326	12	53	1.02	0.885495	0.990739	28.007
P39523	Uncharacterized protein YMR124W OS=Saccharomyces cerevisiae (strain ATCC 204508 / S288c) OX=559292 GN=YMR124W PE=1 SV=2		324	40	66	0.803	0.0197938	0.239878	27.019
P25443	40S ribosomal protein S2 OS=Saccharomyces cerevisiae (strain ATCC 204508 / S288c) OX=559292 GN=RPS2 PE=1 SV=3	RPS2	323	13	70	1.221	0.0448111	0.37013	27.8381
P22137	Clathrin heavy chain OS=Saccharomyces cerevisiae (strain ATCC 204508 / S288c) OX=559292 GN=CHC1 PE=1 SV=1	CHC1	322	57	46	1.107	0.320566	0.827448	25.9339
P0CX46	60S ribosomal protein L2-B OS=Saccharomyces cerevisiae (strain ATCC 204508 / S288c) OX=559292 GN=RPL2B PE=1 SV=1	RPL2B	318	11	47	1.068	0.536577	0.942942	28.099
P28007	H/ACA ribonucleoprotein complex subunit GAR1 OS=Saccharomyces cerevisiae (strain ATCC 204508 / S288c) OX=559292 GN=GAR1 PE=1 SV=1	GAR1	318	7	42	1.044	0.700487	0.970815	28.4287
P12868	E3 ubiquitin-protein ligase PEP5 OS=Saccharomyces cerevisiae (strain ATCC 204508 / S288c) OX=559292 GN=PEP5 PE=1 SV=2	PEP5	316	37	49	0.95	0.550299	0.947724	25.9372
P05737	60S ribosomal protein L7-A OS=Saccharomyces cerevisiae (strain ATCC 204508 / S288c) OX=559292 GN=RPL7A PE=1 SV=3	RPL7A	313	14	60	1.198	0.0699352	0.448119	27.752
P32565	26S proteasome regulatory subunit RPN2 OS=Saccharomyces cerevisiae (strain ATCC 204508 / S288c) OX=559292 GN=RPN2 PE=1 SV=4	RPN2	311	32	38	1.037	0.752188	0.975268	26.131
P40212	60S ribosomal protein L13-B OS=Saccharomyces cerevisiae (strain ATCC 204508 / S288c) OX=559292 GN=RPL13B PE=1 SV=1	RPL13B	310	10	50	1.055	0.622201	0.955542	28.13
P28834	Isocitrate dehydrogenase [NAD] subunit 1, mitochondrial OS=Saccharomyces cerevisiae (strain ATCC 204508 / S288c) OX=559292 GN=IDH1 PE=1 SV=2	IDH1	308	19	61	1.263	0.0186161	0.232269	27.3529
Q08951	AP-3 complex subunit delta OS=Saccharomyces cerevisiae (strain ATCC 204508 / S288c) OX=559292 GN=APL5 PE=1 SV=1	APL5	308	33	41	0.922	0.366043	0.875721	26.6882
P0CX48	40S ribosomal protein S11-B OS=Saccharomyces cerevisiae (strain ATCC 204508 / S288c) OX=559292 GN=RPS11B PE=1 SV=1	RPS11B	305	10	60	1.096	0.372969	0.880183	30.0241
P32905	40S ribosomal protein S0-A OS=Saccharomyces cerevisiae (strain ATCC 204508 / S288c) OX=559292 GN=RPS0A PE=1 SV=3	RPS0A	305	1	68	0.845	0.190094	0.714868	20.3098
P0CX38	40S ribosomal protein S6-B OS=Saccharomyces cerevisiae (strain ATCC 204508 / S288c) OX=559292 GN=RPS6B PE=1 SV=1	RPS6B	304	13	49	1.151	0.163018	0.670303	27.6671
P36421	Tyrosine--tRNA ligase, cytoplasmic OS=Saccharomyces cerevisiae (strain ATCC 204508 / S288c) OX=559292 GN=TYS1 PE=1 SV=3	TYS1	304	21	63	0.994	0.900253	0.990739	26.5989
Q12019	Midasin OS=Saccharomyces cerevisiae (strain ATCC 204508 / S288c) OX=559292 GN=MDN1 PE=1 SV=1	MDN1	303	71	18	1.118	0.273162	0.804372	26.5443
P48589	40S ribosomal protein S12 OS=Saccharomyces cerevisiae (strain ATCC 204508 / S288c) OX=559292 GN=RPS12 PE=1 SV=1	RPS12	301	9	83	0.974	0.738821	0.97444	28.0947
P53628	Transcription regulatory protein SNF12 OS=Saccharomyces cerevisiae (strain ATCC 204508 / S288c) OX=559292 GN=SNF12 PE=1 SV=1	SNF12	299	28	64	0.996	0.917327	0.992442	27.006
P38788	Ribosome-associated complex subunit SSZ1 OS=Saccharomyces cerevisiae (strain ATCC 204508 / S288c) OX=559292 GN=SSZ1 PE=1 SV=2	SSZ1	299	26	68	0.974	0.740816	0.974557	27.1984
Q99257	mRNA export factor MEX67 OS=Saccharomyces cerevisiae (strain ATCC 204508 / S288c) OX=559292 GN=MEX67 PE=1 SV=1	MEX67	299	21	47	0.972	0.724681	0.971093	26.6559
P19358	S-adenosylmethionine synthase 2 OS=Saccharomyces cerevisiae (strain ATCC 204508 / S288c) OX=559292 GN=SAM2 PE=1 SV=3	SAM2	299	11	68	0.951	0.612921	0.955542	24.5081
P38789	Ribosome biogenesis protein SSF1 OS=Saccharomyces cerevisiae (strain ATCC 204508 / S288c) OX=559292 GN=SSF1 PE=1 SV=1	SSF1	299	7	57	0.949	0.561302	0.947724	25.0741
P13186	Serine/threonine-protein kinase KIN2 OS=Saccharomyces cerevisiae (strain ATCC 204508 / S288c) OX=559292 GN=KIN2 PE=1 SV=3	KIN2	297	41	51	1.071	0.51871	0.940192	27.8197
P38764	26S proteasome regulatory subunit RPN1 OS=Saccharomyces cerevisiae (strain ATCC 204508 / S288c) OX=559292 GN=RPN1 PE=1 SV=3	RPN1	296	36	50	1.055	0.61999	0.955542	27.3701
P42846	Protein KRI1 OS=Saccharomyces cerevisiae (strain ATCC 204508 / S288c) OX=559292 GN=KRI1 PE=1 SV=1	KRI1	295	19	40	0.915	0.327015	0.829523	27.1417
P05453	Eukaryotic peptide chain release factor GTP-binding subunit OS=Saccharomyces cerevisiae (strain ATCC 204508 / S288c) OX=559292 GN=SUP35 PE=1 SV=1	SUP35	293	29	54	1.23	0.037545	0.335409	26.6666
P04807	Hexokinase-2 OS=Saccharomyces cerevisiae (strain ATCC 204508 / S288c) OX=559292 GN=HXK2 PE=1 SV=4	HXK2	293	22	72	0.831	0.0484641	0.385615	27.9264
P46367	Potassium-activated aldehyde dehydrogenase, mitochondrial OS=Saccharomyces cerevisiae (strain ATCC 204508 / S288c) OX=559292 GN=ALD4 PE=1 SV=2	ALD4	292	24	67	0.989	0.858775	0.990405	26.7751
P54790	Origin recognition complex subunit 3 OS=Saccharomyces cerevisiae (strain ATCC 204508 / S288c) OX=559292 GN=ORC3 PE=1 SV=1	ORC3	292	26	56	0.958	0.615733	0.955542	25.9232
P38873	Target of rapamycin complex 1 subunit KOG1 OS=Saccharomyces cerevisiae (strain ATCC 204508 / S288c) OX=559292 GN=KOG1 PE=1 SV=2	KOG1	290	51	43	1.121	0.262361	0.800619	26.4627
P02557	Tubulin beta chain OS=Saccharomyces cerevisiae (strain ATCC 204508 / S288c) OX=559292 GN=TUB2 PE=1 SV=2	TUB2	290	17	59	1.035	0.769404	0.977864	27.4827
P08678	Adenylate cyclase OS=Saccharomyces cerevisiae (strain ATCC 204508 / S288c) OX=559292 GN=CYR1 PE=1 SV=2	CYR1	290	62	37	0.927	0.399411	0.892626	26.6844
Q02455	Protein MLP1 OS=Saccharomyces cerevisiae (strain ATCC 204508 / S288c) OX=559292 GN=MLP1 PE=1 SV=2	MLP1	287	61	35	1.059	0.597664	0.955542	25.9229
P37263	UPF0743 protein YCR087C-A OS=Saccharomyces cerevisiae (strain ATCC 204508 / S288c) OX=559292 GN=YCR087C-A PE=1 SV=1		286	7	48	1.039	0.741301	0.974557	28.7169
Q12153	Ribosome biogenesis protein SSF2 OS=Saccharomyces cerevisiae (strain ATCC 204508 / S288c) OX=559292 GN=SSF2 PE=1 SV=1	SSF2	285	7	56	0.941	0.573902	0.94859	23.9918
P33750	Protein SOF1 OS=Saccharomyces cerevisiae (strain ATCC 204508 / S288c) OX=559292 GN=SOF1 PE=1 SV=1	SOF1	284	21	52	1.197	0.0713191	0.451215	27.0998
Q12476	Protein AIR2 OS=Saccharomyces cerevisiae (strain ATCC 204508 / S288c) OX=559292 GN=AIR2 PE=1 SV=1	AIR2	283	16	55	1.015	0.922284	0.992442	29.0401
P05748	60S ribosomal protein L15-A OS=Saccharomyces cerevisiae (strain ATCC 204508 / S288c) OX=559292 GN=RPL15A PE=1 SV=3	RPL15A	281	2	41	1.056	0.613097	0.955542	25.8661
Q05050	Eisosome protein 1 OS=Saccharomyces cerevisiae (strain ATCC 204508 / S288c) OX=559292 GN=EIS1 PE=1 SV=1	EIS1	280	38	52	0.935	0.451289	0.917267	26.9449
P26784	60S ribosomal protein L16-A OS=Saccharomyces cerevisiae (strain ATCC 204508 / S288c) OX=559292 GN=RPL16A PE=1 SV=3	RPL16A	279	7	49	1.231	0.0367765	0.333263	25.5248
P07703	DNA-directed RNA polymerases I and III subunit RPAC1 OS=Saccharomyces cerevisiae (strain ATCC 204508 / S288c) OX=559292 GN=RPC40 PE=1 SV=1	RPC40	279	17	72	0.995	0.907923	0.990739	26.9915
P37304	Protein PAM1 OS=Saccharomyces cerevisiae (strain ATCC 204508 / S288c) OX=559292 GN=PAM1 PE=1 SV=2	PAM1	279	31	62	0.871	0.136893	0.627137	26.7289
P38720	6-phosphogluconate dehydrogenase, decarboxylating 1 OS=Saccharomyces cerevisiae (strain ATCC 204508 / S288c) OX=559292 GN=GND1 PE=1 SV=1	GND1	279	28	68	0.85	0.0800273	0.485771	26.1028
Q12532	Ribosome quality control complex subunit 2 OS=Saccharomyces cerevisiae (strain ATCC 204508 / S288c) OX=559292 GN=RQC2 PE=1 SV=1	RQC2	278	30	33	0.94	0.482812	0.926904	26.3096
P23301	Eukaryotic translation initiation factor 5A-1 OS=Saccharomyces cerevisiae (strain ATCC 204508 / S288c) OX=559292 GN=HYP2 PE=1 SV=3	HYP2	278	10	68	0.755	0.0029481	0.0506833	26.9238
P09734	Tubulin alpha-3 chain OS=Saccharomyces cerevisiae (strain ATCC 204508 / S288c) OX=559292 GN=TUB3 PE=1 SV=1	TUB3	277	8	51	1.218	0.0626709	0.427714	24.7438
P26321	60S ribosomal protein L5 OS=Saccharomyces cerevisiae (strain ATCC 204508 / S288c) OX=559292 GN=RPL5 PE=1 SV=4	RPL5	277	12	59	1.179	0.100256	0.542231	27.7218
Q02875	SMY2 homolog 2 OS=Saccharomyces cerevisiae (strain ATCC 204508 / S288c) OX=559292 GN=SYH1 PE=1 SV=1	SYH1	277	27	46	1.069	0.528721	0.942942	26.829
Q07468	Vacuolar morphogenesis protein 6 OS=Saccharomyces cerevisiae (strain ATCC 204508 / S288c) OX=559292 GN=VAM6 PE=1 SV=1	VAM6	277	42	47	0.978	0.774373	0.978162	25.6163
P09436	Isoleucine--tRNA ligase, cytoplasmic OS=Saccharomyces cerevisiae (strain ATCC 204508 / S288c) OX=559292 GN=ILS1 PE=1 SV=1	ILS1	276	45	54	1.015	0.925375	0.992442	25.8442
Q00402	Nuclear migration protein NUM1 OS=Saccharomyces cerevisiae (strain ATCC 204508 / S288c) OX=559292 GN=NUM1 PE=1 SV=2	NUM1	273	52	40	1.005	0.992406	0.998115	26.2009
P43603	LAS seventeen-binding protein 3 OS=Saccharomyces cerevisiae (strain ATCC 204508 / S288c) OX=559292 GN=LSB3 PE=1 SV=3	LSB3	273	14	57	0.967	0.683977	0.970815	25.6627
P53091	DNA replication licensing factor MCM6 OS=Saccharomyces cerevisiae (strain ATCC 204508 / S288c) OX=559292 GN=MCM6 PE=1 SV=2	MCM6	272	45	59	4.941	1e-17	5.914e-16	26.2645
P09959	Regulatory protein SWI6 OS=Saccharomyces cerevisiae (strain ATCC 204508 / S288c) OX=559292 GN=SWI6 PE=1 SV=1	SWI6	272	33	57	0.839	0.0604409	0.427569	26.4076
Q04660	Ribosome biogenesis protein ERB1 OS=Saccharomyces cerevisiae (strain ATCC 204508 / S288c) OX=559292 GN=ERB1 PE=1 SV=1	ERB1	271	27	47	0.916	0.330735	0.835011	27.3267
P32861	UTP--glucose-1-phosphate uridylyltransferase OS=Saccharomyces cerevisiae (strain ATCC 204508 / S288c) OX=559292 GN=UGP1 PE=1 SV=1	UGP1	269	26	66	0.985	0.828846	0.985873	28.897
P02992	Elongation factor Tu, mitochondrial OS=Saccharomyces cerevisiae (strain ATCC 204508 / S288c) OX=559292 GN=TUF1 PE=1 SV=1	TUF1	268	19	64	1.029	0.815475	0.984636	28.0347
P53549	26S proteasome subunit RPT4 OS=Saccharomyces cerevisiae (strain ATCC 204508 / S288c) OX=559292 GN=RPT4 PE=1 SV=4	RPT4	267	19	48	1.024	0.8529	0.989123	26.6757
P38708	Putative proline--tRNA ligase YHR020W OS=Saccharomyces cerevisiae (strain ATCC 204508 / S288c) OX=559292 GN=YHR020W PE=1 SV=1		266	29	56	0.956	0.60112	0.955542	26.4007
P10081	ATP-dependent RNA helicase eIF4A OS=Saccharomyces cerevisiae (strain ATCC 204508 / S288c) OX=559292 GN=TIF1 PE=1 SV=3	TIF1; TIF2	266	22	79	0.89	0.203661	0.731225	26.5554
Q01389	Serine/threonine-protein kinase BCK1/SLK1/SSP31 OS=Saccharomyces cerevisiae (strain ATCC 204508 / S288c) OX=559292 GN=BCK1 PE=1 SV=1	BCK1	265	43	36	1.052	0.642805	0.962685	26.5247
P09733	Tubulin alpha-1 chain OS=Saccharomyces cerevisiae (strain ATCC 204508 / S288c) OX=559292 GN=TUB1 PE=1 SV=2	TUB1	263	8	44	1.153	0.156272	0.658255	25.5956
P05738	60S ribosomal protein L9-A OS=Saccharomyces cerevisiae (strain ATCC 204508 / S288c) OX=559292 GN=RPL9A PE=1 SV=2	RPL9A	263	1	59	0.935	0.542624	0.944266	23.2431
P28274	CTP synthase 1 OS=Saccharomyces cerevisiae (strain ATCC 204508 / S288c) OX=559292 GN=URA7 PE=1 SV=2	URA7	262	23	64	1.205	0.061269	0.427714	26.324
P33299	26S proteasome regulatory subunit 7 homolog OS=Saccharomyces cerevisiae (strain ATCC 204508 / S288c) OX=559292 GN=RPT1 PE=1 SV=1	RPT1	261	21	54	1.095	0.377681	0.881317	25.6209
P31539	Heat shock protein 104 OS=Saccharomyces cerevisiae (strain ATCC 204508 / S288c) OX=559292 GN=HSP104 PE=1 SV=2	HSP104	261	40	49	0.879	0.163904	0.67035	26.2421
Q08287	60S ribosome subunit biogenesis protein NOP8 OS=Saccharomyces cerevisiae (strain ATCC 204508 / S288c) OX=559292 GN=NOP8 PE=1 SV=1	NOP8	260	22	55	1.112	0.299159	0.815706	26.8013
Q12028	AP-1 complex subunit gamma-1 OS=Saccharomyces cerevisiae (strain ATCC 204508 / S288c) OX=559292 GN=APL4 PE=1 SV=1	APL4	260	32	52	1.005	0.995723	0.998424	25.777
P0CX31	40S ribosomal protein S24-A OS=Saccharomyces cerevisiae (strain ATCC 204508 / S288c) OX=559292 GN=RPS24A PE=1 SV=1	RPS24A	258	8	50	1.139	0.199182	0.731225	27.4508
Q08162	Exosome complex exonuclease DIS3 OS=Saccharomyces cerevisiae (strain ATCC 204508 / S288c) OX=559292 GN=DIS3 PE=1 SV=1	DIS3	258	39	46	1.046	0.686719	0.970815	26.1518
P12383	Transcription factor PDR1 OS=Saccharomyces cerevisiae (strain ATCC 204508 / S288c) OX=559292 GN=PDR1 PE=1 SV=2	PDR1	257	35	44	1.606	1.25682e-06	4.95521e-05	26.2976
P40069	Importin subunit beta-4 OS=Saccharomyces cerevisiae (strain ATCC 204508 / S288c) OX=559292 GN=KAP123 PE=1 SV=1	KAP123	256	33	41	1.092	0.394097	0.892544	26.1543
P25294	Protein SIS1 OS=Saccharomyces cerevisiae (strain ATCC 204508 / S288c) OX=559292 GN=SIS1 PE=1 SV=1	SIS1	255	14	48	1.199	0.0687421	0.446748	27.2774
P40413	T-complex protein 1 subunit epsilon OS=Saccharomyces cerevisiae (strain ATCC 204508 / S288c) OX=559292 GN=CCT5 PE=1 SV=3	CCT5	255	28	64	1.118	0.275875	0.805292	28.0023
P38811	Transcription-associated protein 1 OS=Saccharomyces cerevisiae (strain ATCC 204508 / S288c) OX=559292 GN=TRA1 PE=1 SV=1	TRA1	255	59	19	0.956	0.615066	0.955542	25.1616
P18239	ADP,ATP carrier protein 2 OS=Saccharomyces cerevisiae (strain ATCC 204508 / S288c) OX=559292 GN=PET9 PE=1 SV=2	PET9	254	15	54	0.997	0.926341	0.992442	26.8022
P30665	DNA replication licensing factor MCM4 OS=Saccharomyces cerevisiae (strain ATCC 204508 / S288c) OX=559292 GN=MCM4 PE=1 SV=2	MCM4	253	46	59	4.8	1e-17	5.914e-16	26.447
P51401	60S ribosomal protein L9-B OS=Saccharomyces cerevisiae (strain ATCC 204508 / S288c) OX=559292 GN=RPL9B PE=1 SV=1	RPL9B	253	2	64	1.084	0.497905	0.93198	22.4961
Q05123	Actin-like protein ARP9 OS=Saccharomyces cerevisiae (strain ATCC 204508 / S288c) OX=559292 GN=ARP9 PE=1 SV=1	ARP9	253	19	54	1.069	0.530863	0.942942	26.7168
Q04067	Eukaryotic translation initiation factor 3 subunit G OS=Saccharomyces cerevisiae (strain ATCC 204508 / S288c) OX=559292 GN=TIF35 PE=1 SV=1	TIF35	253	12	57	0.983	0.808507	0.983936	26.7434
P11154	Pyruvate carboxylase 1 OS=Saccharomyces cerevisiae (strain ATCC 204508 / S288c) OX=559292 GN=PYC1 PE=1 SV=2	PYC1	252	12	44	1.132	0.252185	0.788242	24.3361
P24279	DNA replication licensing factor MCM3 OS=Saccharomyces cerevisiae (strain ATCC 204508 / S288c) OX=559292 GN=MCM3 PE=1 SV=1	MCM3	251	43	59	6.781	1e-17	5.914e-16	26.6896
P15424	ATP-dependent RNA helicase MSS116, mitochondrial OS=Saccharomyces cerevisiae (strain ATCC 204508 / S288c) OX=559292 GN=MSS116 PE=1 SV=1	MSS116	250	27	48	1.087	0.42138	0.902755	26.7195
P25635	Periodic tryptophan protein 2 OS=Saccharomyces cerevisiae (strain ATCC 204508 / S288c) OX=559292 GN=PWP2 PE=1 SV=2	PWP2	249	30	36	0.845	0.0700589	0.448119	25.4899
P14540	Fructose-bisphosphate aldolase OS=Saccharomyces cerevisiae (strain ATCC 204508 / S288c) OX=559292 GN=FBA1 PE=1 SV=3	FBA1	246	11	57	0.993	0.894129	0.990739	27.3228
P33298	26S proteasome regulatory subunit 6B homolog OS=Saccharomyces cerevisiae (strain ATCC 204508 / S288c) OX=559292 GN=RPT3 PE=1 SV=2	RPT3	244	19	70	1.031	0.798902	0.983936	25.79
P07262	NADP-specific glutamate dehydrogenase 1 OS=Saccharomyces cerevisiae (strain ATCC 204508 / S288c) OX=559292 GN=GDH1 PE=1 SV=2	GDH1	243	26	76	0.972	0.721296	0.971093	25.9504
P47083	U3 small nucleolar RNA-associated protein MPP10 OS=Saccharomyces cerevisiae (strain ATCC 204508 / S288c) OX=559292 GN=MPP10 PE=1 SV=1	MPP10	242	24	50	0.993	0.892274	0.990739	26.986
P32327	Pyruvate carboxylase 2 OS=Saccharomyces cerevisiae (strain ATCC 204508 / S288c) OX=559292 GN=PYC2 PE=1 SV=2	PYC2	241	10	40	1.013	0.924716	0.992442	23.2353
Q12090	RNA exonuclease 3 OS=Saccharomyces cerevisiae (strain ATCC 204508 / S288c) OX=559292 GN=REX3 PE=1 SV=1	REX3	240	14	45	1.005	0.994402	0.998115	25.6597
P32501	Translation initiation factor eIF-2B subunit epsilon OS=Saccharomyces cerevisiae (strain ATCC 204508 / S288c) OX=559292 GN=GCD6 PE=1 SV=1	GCD6	239	28	56	1.298	0.0082648	0.122195	26.8859
P38781	Chromatin structure-remodeling complex protein RSC30 OS=Saccharomyces cerevisiae (strain ATCC 204508 / S288c) OX=559292 GN=RSC30 PE=1 SV=2	RSC30	239	4	9	1.132	0.299818	0.815706	22.3708
P36000	AP-1 complex subunit beta-1 OS=Saccharomyces cerevisiae (strain ATCC 204508 / S288c) OX=559292 GN=APL2 PE=1 SV=1	APL2	239	27	41	0.963	0.647449	0.962838	25.7852
Q12389	ATP-dependent RNA helicase DBP10 OS=Saccharomyces cerevisiae (strain ATCC 204508 / S288c) OX=559292 GN=DBP10 PE=1 SV=2	DBP10	237	34	42	1.068	0.534298	0.942942	25.4061
Q06436	RING-finger protein MAG2 OS=Saccharomyces cerevisiae (strain ATCC 204508 / S288c) OX=559292 GN=MAG2 PE=1 SV=1	MAG2	237	27	59	1.063	0.567374	0.94859	26.5627
P53309	Clathrin coat assembly protein AP180B OS=Saccharomyces cerevisiae (strain ATCC 204508 / S288c) OX=559292 GN=YAP1802 PE=1 SV=1	YAP1802	237	14	27	0.979	0.777063	0.978162	26.2485
Q04373	Pumilio homology domain family member 6 OS=Saccharomyces cerevisiae (strain ATCC 204508 / S288c) OX=559292 GN=PUF6 PE=1 SV=1	PUF6	237	21	40	0.968	0.687414	0.970815	26.1201
P33297	26S proteasome regulatory subunit 6A OS=Saccharomyces cerevisiae (strain ATCC 204508 / S288c) OX=559292 GN=RPT5 PE=1 SV=3	RPT5	237	22	70	0.937	0.462792	0.9215	25.9343
Q08235	Ribosome biogenesis protein BRX1 OS=Saccharomyces cerevisiae (strain ATCC 204508 / S288c) OX=559292 GN=BRX1 PE=1 SV=2	BRX1	236	15	68	1.223	0.042812	0.3617	27.4523
P25343	Reduced viability upon starvation protein 161 OS=Saccharomyces cerevisiae (strain ATCC 204508 / S288c) OX=559292 GN=RVS161 PE=1 SV=1	RVS161	236	18	72	1.035	0.769447	0.977864	26.8958
[truncated: 2,405 more rows]

## Sheet: ARS313
Accession	Description	Gene Symbol	# PSMs	# Unique Peptides	Coverage [%]	Abundance Ratio: (ARS313) / (Y66)	Abundance Ratio P-Value: (ARS313) / (Y66)	Abundance Ratio Adj. P-Value: (ARS313) / (Y66)	Abundance Ratio Weight: (ARS313) / (Y66)
[truncated: 3,168 more rows]

[truncated: 2 more sheets: ARS316, All origins 150mM purification]
