# Supplementary material for: Single-copy locus proteomics of early- and late-firing DNA replication origins identifies a role of Ask1/DASH complex in replication timing control
Source: Cell Rep. 2023 Jan 25;42(2):112045. doi: 10.1016/j.celrep.2023.112045 (PMC9989823; doi:10.1016/j.celrep.2023.112045)
Supplement: Table S3. Complete list of yeast replication origins with their associated RT/efficiency and Fkh/Ask1 status, related Figure 5 [file mmc4.xlsx]

## Sheet: Sheet2
Number	ARS name	Chromosome	ARS start (bp)	ARS end (bp)	ARS length (bp)	ARS GC content (%)	Containing number of ACS	Coding Genes adjacent to the replication origin (Essential genes*)	Replication timing (Raghuraman et al., 2001)	Replication Efficiency (McGuffee et al., 2013)	Fkh1_2_status (-1 activated/+1 repressed)	Ask1_DASH status (-1 activated/+1 repressed)
1	ARS102	chrI	707	776	70	24.2857	0	YAL068W-A; PAU8	40			1
2	ARS103	chrI	7997	8547	551	38.4755	0	SEO1; YAL066W	34.4737			1
3	ARS104	chrI	30946	31183	238	29.4118	1	FLO9; GDH3	36.4474	0.580788	-1	0
4	ARS105	chrI	41992	42151	160	28.125	0	GPB2; PEX22	36.1842			0
5	ARS106	chrI	70300	70469	170	35.8824	1	CYC3; CDC19 *	33.9474	0.727766	1	0
6	ARS107	chrI	124349	124597	249	24.8996	1	YAL016C-B; YAL016C-A	30.1316	0.265466	0	1
7	ARS108	chrI	147398	147717	320	32.1875	0	VPS8; TFC3 *	20.6579	0.331524	0	0
8	ARS109	chrI	159907	160127	221	32.1267	2	SEN34 *; BUD14	24.3421	0.341466	0	0
9	ARS110	chrI	176157	176404	248	29.8387	1	YAR019W-A; PAU7	18.9474	0.656643	-1	0
10	ARS111	chrI	214888	215644	757	30.5152	1	YAR053W; YAR060C	50.3947			0
11	ARS112	chrI	222880	224046	1167	34.3616	0	YAR068W; YAR069C	46.0526	0.123793	NA	0
12	ARS200	chrII	40	202	163	34.9693	0	YBL113C	41.345			0
13	ARS201	chrII	6498	6620	123	26.0163	0	YBL109W; PAU9	28.1287			0
14	ARS230	chrII	28942	29160	219	35.6164	0	YBL100W-C; YBL100C	43.3333	0.730293	-1	0
15	ARS202	chrII	63259	63381	123	29.2683	0	YBL086C; BOI1	31.8713	0.133065	1	0
16	ARS203	chrII	93435	93519	85	28.2353	0	PRS4; UBP13	33.0409	0.450242	1	1
17	ARS206	chrII	143658	143745	88	27.2727	0	MIN6; URA7	29.6491	0.398744	0	0
18	ARS207	chrII	170173	170279	107	28.972	1	RPL19B; LSM2 *	15.848	0.88003	NA	0
19	ARS231	chrII	198313	198473	161	26.087	1	ACH1; RRN6 *	18.538	0.794271	0	0
20	ARS208	chrII	237787	237900	114	20.1754	1	ECM15; NTH2	28.1287	0.797037	0	1
21	ARS209	chrII	254998	255083	86	23.2558	1	FLR1; HHF1 *	33.5088	0.246173	1	0
22	ARS211	chrII	326140	326375	236	36.4407	1	TCM62; GIP1	29.4152			0
23	ARS212	chrII	379221	379912	692	39.0173	0	ALG14 *; YBR071W	25.4386	0.680994	0	0
24	ARS213	chrII	389212	390371	1160	34.2241	0	PFF1; ECM8	25.7895			0
25	ARS214	chrII	407953	408068	116	28.4483	1	UBC4 *; TEC1	30.2339	0.781537	-1	-1
26	ARS215	chrII	417784	418079	296	29.0541	0	AAC3; YBR085C-A	38.3041	0.259915	NA	0
27	ARS216	chrII	486707	486954	248	33.4677	1	YBR124W; PTC4	26.9591	0.572794	-1	0
28	ARS217	chrII	517185	517386	202	27.2277	1	ATG42; IRA1 *	28.0117			1
29	ARS220	chrII	622671	622939	269	24.9071	0	BEM1; YBR200W-A	37.7193	0.709847	NA	1
30	ARS221	chrII	631939	632251	313	27.7955	1	COS111; LDH1	36.5497	0.541905	0	-1
31	ARS222	chrII	704296	704566	271	29.5203	0	YBR241C; YBR242W	33.8596			0
32	ARS224	chrII	741681	741797	117	33.3333	1	MRPL37 *; SDH8	37.2515	0.447929	NA	0
33	ARS225	chrII	757437	757667	231	32.9004	0	RIF1 *; PPS1 *	36.6667			0
34	ARS228	chrII	792218	792310	93	23.6559	0	SUL1; PCA1	19.8246			-1
35	ARS300	chrIII	989	1068	80	26.25	1	YCL076W	40.0877			0
36	ARS301	chrIII	11146	11401	256	27.3438	1	VBA3; YCL068C	34.8246			-1
37	ARS302	chrIII	14575	14849	275	31.2727	1	YCL065W; CHA1	31.1696			0
38	ARS303	chrIII	14871	15213	343	31.4869	1	YCL065W; CHA1	30.2924			0
39	ARS320	chrIII	15214	16274	1061	34.7785	1	YCL065W; CHA1	16.8421			0
40	ARS304	chrIII	30200	30657	458	32.5328	1	KAR4; RDT1	12.7485	1	-1	0
41	ARS305	chrIII	39508	39595	88	19.3182	1	APA1; YCL049C	11.7251	0.931082	-1	0
42	ARS306	chrIII	74458	74677	220	30	1	HBN1; FRM2	22.3977	1	0	0
43	ARS307	chrIII	108727	109060	334	34.1317	1	LDB16; PGS1 *	19.9123			0
44	ARS308	chrIII	114321	114939	619	27.6252	0	YCL001W-B; YCR001W	23.8596	0.923368	0	-1
45	ARS309	chrIII	132043	132120	78	21.7949	1	RVS161; ADY2	26.6374	0.858244	-1	0
46	ARS310	chrIII	166503	167348	846	31.7967	3	NPP1; RHB1 *	20.7895			0
47	ARS313	chrIII	194308	194367	60	15	0	RBK1; PHO87	17.8655			1
48	ARS314	chrIII	197460	197598	139	26.6187	1	PHO87; BUD5	15.2339	0.847136	-1	0
49	ARS315	chrIII	224816	225061	246	31.7073	1	TAH1; YCR061W	34.386	0.580107	0	0
50	ARS316	chrIII	272852	273095	244	27.0492	1	YCR090C; KIN82	45.7895			0
51	ARS317	chrIII	292638	292694	57	15.7895	1	YCR095W-A; HMRA2 *	47.9825			0
52	ARS318	chrIII	294820	294901	82	14.6341	1	YCR097W-A; GIT1 *	39.9415			0
53	ARS319	chrIII	315807	315879	73	23.2877	1	AAD3; YCR108C	29.7076			0
54	ARS400	chrIV	137	1392	1256	40.3662	1	COS7	43.8596	0.273117	NA	0
55	ARS403	chrIV	15493	15739	247	28.3401	1	HXT15; THI13	48.5965	0.202449	NA	0
56	ARS404	chrIV	46185	46237	53	16.9811	1	YDL228C; HO	36.4912	0.842106	0	1
57	ARS405	chrIV	85945	86176	232	31.4655	1	UGA4; CWC2 *	36.6667	0.336226	NA	1
58	ARS406	chrIV	123617	123901	285	24.2105	1	RBS1; PPH22	31.7544	0.932442	-1	1
59	ARS409	chrIV	212519	212618	100	25	1	SCM3 *; RGT2	36.1404	0.736776	1	0
60	ARS409.5	chrIV	235937	236185	249	26.506	0	PCL2; CDC48 *	36.8421			0
61	ARS410	chrIV	253791	254039	249	28.9157	1	NUP84; IWR1	37.8947	0.500255	0	1
62	ARS411	chrIV	256530	256633	104	22.1154	0	YDL114W; ATG20	38.7719			1
63	ARS412	chrIV	316771	317230	460	33.913	1	MDH3; VAM6	32.4561			1
64	ARS413	chrIV	329566	329814	249	24.498	1	AHK1; YET3	21.2281	0.810702	-1	1
65	ARS414	chrIV	408075	408316	242	28.0992	0	RTK1; DIA3	29.8246	0.588596	-1	0
66	ARS415	chrIV	434971	435320	350	29.1429	0	APC11 *; YDL007C-A	21.2281	0.984343	0	0
67	ARS416	chrIV	462567	462622	56	28.5714	1	YDR008C; GAL3	25.4386	0.855624	0	0
68	ARS417	chrIV	484006	484059	54	22.2222	1	YDR018C; GCV1	24.7368	0.462938	-1	0
69	ARS450	chrIV	505343	505584	242	30.5785	0	PST2; MRH1	19.2982	0.765791	-1	0
70	ARS418	chrIV	555240	555404	165	27.2727	0	VMS1; TPI1 *	20.8772			-1
71	ARS419	chrIV	567610	567685	76	30.2632	1	YOS9; TGL2	38.0702			0
72	ARS420	chrIV	628938	629582	645	32.093	0	RLI1 *; UBC13	34.5614	0.336089	1	1
73	ARS421	chrIV	640006	640072	67	25.3731	1	GIS1; MSH6 *	33.1579	0.836654	1	0
74	ARS422	chrIV	702887	703132	246	30.0813	1	ECM18; SWF1 *	34.5614	0.60306	-1	1
75	ARS451	chrIV	748392	748637	246	17.4797	1	TAF12 *; SWI5 *	39.1228	0.789399	0	0
76	ARS423	chrIV	753242	753386	145	24.8276	1	EKI1; KGD2	24.386			0
77	ARS425	chrIV	806052	806277	226	36.2832	1	SEC7 *; HSP42	14.2105	0.647327	-1	0
78	ARS427	chrIV	899051	899596	546	31.8681	0	ADR1; RAD9 *	12.6316			0
79	ARS428	chrIV	913790	914038	249	28.1124	1	CRF1; HTB1 *	27.5439	0.779633	0	-1
80	ARS429	chrIV	921692	921939	248	23.7903	1	SIR4; PCF11 *	35.9649	0.707343	1	0
81	ARS430	chrIV	1016670	1016911	242	33.8843	1	MTH1; YDR278C	17.7193	0.603781	-1	0
82	ARS431	chrIV	1057841	1057951	111	17.1171	1	SUR2; ATP5	37.0175	0.846989	1	0
83	ARS452	chrIV	1109964	1110204	241	25.7261	0	ASP1; MRPL35 *	37.193	0.759052	1	1
84	ARS432	chrIV	1159262	1159510	249	30.5221	1	HXT7; HXT6	36.4912	0.888688	1	0
85	ARS453	chrIV	1166067	1166212	146	26.0274	1	HXT3; SVF1	35.2632			0
86	ARS433	chrIV	1240882	1241110	229	28.3843	1	NKP1; ATO3	39.1228			0
87	ARS434	chrIV	1276225	1276452	228	29.386	0	DIT1; RPB7 *	35.2632	0.928595	1	0
88	ARS435	chrIV	1302689	1302768	80	20	0	RPL12B; RAD30	29.4737	0.737179	1	1
89	ARS436	chrIV	1305757	1306312	556	32.3741	0	RAD30; HKR1	31.9298			1
90	ARS439	chrIV	1379641	1380100	460	28.913	0	TOM1; HEH2	37.0175			0
91	ARS440	chrIV	1404290	1404524	235	29.7872	1	TRS31 *; PRP3 *	37.3684			0
92	ARS442	chrIV	1454509	1455087	579	36.7876	0	SAM2; LPP1	40.7018			1
93	ARS443	chrIV	1461862	1462173	312	28.2051	0	GMC1; GIN4	36.1404			0
94	ARS446	chrIV	1486918	1487161	244	34.4262	1	SPS1; AGE1	36.6667			0
95	ARS502	chrV	4097	4185	89	40.4494	0	YEL077W-A; YEL076C-A	64.0176			0
96	ARS503	chrV	6378	6453	76	27.6316	0	YEL074W; YEL073C	46.5982			0
97	ARS504	chrV	8786	10019	1234	35.3323	0	YEL073C; RMD6	29.5308	0.275975	-1	-1
98	ARS507	chrV	59338	59477	140	27.8571	1	VMA8 *; YEL050W-A	27.5953	0.85	-1	0
99	ARS508	chrV	93978	94218	241	31.1203	1	SPF1; YEL030C-A	27.5953			0
100	ARS510	chrV	145678	145840	163	28.8344	0	YEA6; VAB2	36.217	0.641255	1	0
101	ARS511	chrV	173700	173864	165	25.4545	1	YER010C; TIR1	37.6246	0.483381	1	0
102	ARS512	chrV	212383	212631	249	30.9237	1	MIG3; SMB1	26.3636	0.811697	-1	1
103	ARS513	chrV	257958	258737	780	35.1282	0	HOM3; PIC2	28.1232			1
104	ARS513.5	chrV	276130	276528	399	32.0802	0	FCY21 *; FCY22	28.4751	0.324311	-1	-1
105	ARS513.7	chrV	278076	278357	282	31.9149	1	FCY22; CEM1	37.2727			-1
106	ARS514	chrV	287552	287629	78	29.4872	1	ICL1; RRT13	32.522	0.503506	0	0
107	ARS515	chrV	316600	316807	208	26.4423	0	MRX1; ICP55	26.1877	0.66108	0	0
108	ARS516	chrV	353578	353636	59	22.0339	1	SHC1 *; YER097W	25.8358			1
109	ARS517	chrV	406752	406953	202	33.1683	0	YCK3; DSE1	20.5572	0.74651	-1	0
110	ARS518	chrV	438934	439182	249	35.743	1	YER135C; GDI1 *	28.1232			0
111	ARS519	chrV	442416	442735	320	41.25	0	YER137W-A; YER138W-A	37.0408			0
112	ARS520	chrV	498884	499182	299	32.4415	1	BUR6 *; SPT2	37.449			1
113	ARS521	chrV	520772	521030	259	20.8494	0	BCK2; CCA1 *	37.3469			1
114	ARS522	chrV	549566	549814	249	28.5141	0	DMC1; ISC10	20.6122	0.841124	-1	-1
115	ARS523	chrV	569618	569695	78	24.359	1	YER188C-A; YER189W	18.8776	0.809727	-1	0
116	ARS600	chrVI	5426	5529	104	25	1	YFL063W; COS4	22.2449	0.883165	0	0
117	ARS600.4	chrVI	20702	20900	199	32.6633	0	AGP3; AQY3	20.6122	0.917301	-1	0
118	ARS601	chrVI	32473	32995	523	32.696	1	YFL051C; ALR2 *	30.9184			0
119	ARS602	chrVI	32667	33247	581	32.8744	1	YFL051C; ALR2 *	32.3469	0.403691	NA	0					165
120	ARS603	chrVI	68759	68861	103	21.3592	2	MIL1; RIM15	30.5102			0
121	ARS603.1	chrVI	104463	104701	239	28.0335	0	GNA1 *; MDJ1 *	30			1
122	ARS603.5	chrVI	118637	118957	321	30.2181	1	CDC4 *; SMC1 *	27.7551	0.602689	0	0
123	ARS604	chrVI	127751	128071	321	36.1371	1	BLM10; SEC4 *	26.0204			0
124	ARS605	chrVI	135985	136085	101	32.6733	1	MSH4 *; SPB4 *	24.7959	0.710324	-1	0
125	ARS606	chrVI	167547	167801	255	23.1373	1	MIC19; DCV1	26.0204	0.746985	0	1
126	ARS607	chrVI	199395	199505	111	29.7297	1	ROG3; PES4	23.7755	0.766317	0	0
127	ARS608	chrVI	216357	216704	348	30.1724	1	MET10; SMC2 *	22.3469			1
128	ARS609	chrVI	256277	256431	155	34.1935	1	HXK1; YFR054C	29.4898			0
129	ARS610	chrVI	269417	270035	619	32.9564	0	YFR057W	29.7959			0
130	ARS702	chrVII	64360	64464	105	28.5714	1	YGL230C; SAP4	32.6531	0.549192	0	1
131	ARS704	chrVII	112079	112317	239	27.6151	1	YGL204C; KEX1	35	0.390821	-1	1
132	ARS706	chrVII	117561	117854	294	30.2721	0	ARO8; MCM6 *	49.7368			0
133	ARS707	chrVII	163218	163318	101	21.7822	1	ATG1 *; TOS3	43.6842	0.179868	NA	0
134	ARS709	chrVII	187464	187796	333	32.4324	0	HUR1; PMR1	43.0263	0.210337	NA	1
135	ARS710	chrVII	203914	204155	242	32.2314	1	YGL159W; RCK1	43.0263			0
136	ARS701	chrVII	231907	231981	75	36	0	TIP20 *; ROG1	36.4474	0.463788	0	0
137	ARS712	chrVII	241085	241353	269	28.2528	0	HUL5; YGL140C	34.3421			1
138	ARS714	chrVII	285991	286081	91	21.978	1	COQ8; YGL118C	22.5	0.324704	0	0
139	ARS715	chrVII	288451	288512	62	29.0323	0	YGL118C; YGL117W	24.4737			0
140	ARS716	chrVII	352760	352906	147	30.6122	1	GUP1; SCY1	25.9211	0.752984	1	0
141	ARS717	chrVII	388658	388891	234	28.2051	1	PYC1; DUO1 *	18.5526	1	0	1
142	ARS718	chrVII	421171	421279	109	25.6881	1	HEM2 *; YGL039W	13.4211	0.865832	-1	0
143	ARS719	chrVII	484930	485157	228	32.4561	1	BRP1; YGL006W-A	25.1316			0
144	ARS720	chrVII	508729	508977	249	29.7189	1	STF2; SEC9 *	43.2895			1
145	ARS721	chrVII	568490	568737	248	29.4355	1	ORM1; YGR039W	49.2105			0
146	ARS722	chrVII	574622	574915	294	27.8912	1	ORM1; YGR039W	39.2982			0
147	ARS723	chrVII	575484	576346	863	39.6292	0	KSS1; BUD9	34.6491	0.773338	0	0
148	ARS724	chrVII	581436	582213	778	35.7326	0	NQM1; RME1	34.0351	0.637631	NA	-1
149	ARS727	chrVII	659907	660002	96	21.875	1	NNF2; UTP22 *	32.5439			0
150	ARS728	chrVII	715312	715377	66	16.6667	1	CLD1; YGR111W	32.9825	0.664014	-1	1
151	ARS729	chrVII	777966	778214	249	31.7269	2	SKN1; THI4	35.1754			0
152	ARS731	chrVII	834491	834734	244	31.9672	1	PEX35; PUS6	33.1579	0.699067	-1	0
153	ARS737	chrVII	888413	888493	81	17.284	1	XKS1; SKI6 *	40.9649			0
154	ARS733	chrVII	977728	977976	249	25.3012	1	MPC3; LSC2 *	35.8772	0.817867	-1	0
155	ARS734	chrVII	999456	999576	121	19.8347	1	PUP2 *; ENO1 *	34.2105			0
156	ARS735	chrVII	1002239	1002522	284	30.6338	0	ENO1 *; COQ6 *	36.7544	0.388957	0	0
157	ARS736	chrVII	1083795	1084863	1069	43.9663	0	COS6; YRF1-3	35.9649	0.777552	-1	0
158	ARS801	chrVIII	5471	6401	931	38.8829	0	YHL049C; YHL048C-A	33.5965	0.921674	-1	0
159	ARS802	chrVIII	7702	7767	66	19.697	1	COS8; ARN2	31.1404	1	0	0
160	ARS805	chrVIII	64296	64371	76	19.7368	1	SPO11 *; AIM17	27.0175	0.978611	0	0
161	ARS806	chrVIII	116179	116421	243	32.5103	0	TIM10 *; STP2	30.614			0
162	ARS807	chrVIII	133438	133539	102	31.3725	1	SPO13 *; MIP6	29.9123			0
163	ARS808	chrVIII	140349	141274	926	41.7927	0	ARG4; DED81 *	31.4035			0
164	ARS809	chrVIII	168549	168723	175	30.8571	0	YHI9; SLT2	32.8947			0
165	ARS810	chrVIII	212720	213185	466	33.4764	0	CUP1-1; YHR054C	31.6667	0.784976	-1	0
166	ARS811	chrVIII	214718	215183	466	33.4764	0	CUP1-2; RSC30	34.1228	0.767827	-1	0
167	ARS813	chrVIII	245773	245847	75	22.6667	1	YHR073C-B; QNS1 *	31.3158	0.795459	-1	-1
168	ARS814	chrVIII	286770	287128	359	28.9694	0	MSR1; HXT4	29.0351	0.71971	-1	-1
169	ARS815	chrVIII	297060	297179	120	41.6667	0	HXT5; PAL2	34.4737	0.713759	1	1
170	ARS818	chrVIII	392180	392395	216	31.0185	1	CRP1; MRPL6 *	34.2105	0.851837	1	0
171	ARS820	chrVIII	447714	447795	82	24.3902	1	ATG7 *; SPC97 *	33.7719			1
172	ARS822	chrVIII	501756	501996	241	28.6307	0	PPX1; YHR202W	38.5088			1
173	ARS824	chrVIII	556001	556331	331	29.9094	0	IMD2; YHR217C	27.7193	0.640522	0	-1
174	ARS902	chrIX	7470	8793	1324	35.574	0	YIL177W-A; PAU14	48.4211			0
175	ARS904	chrIX	16141	16784	644	30.9006	0	VTH1; IMA3	45.848	0.183343	0	0
176	ARS907	chrIX	73820	73991	172	31.3953	0	SLN1 *; ATG32	28.538	0.670327	-1	1
177	ARS909	chrIX	105870	106053	184	28.2609	0	ASG1; TAO3 *	23.5088	0.71505	0	0
178	ARS910	chrIX	113237	113806	570	35.614	0	TAO3 *; MET18	23.5088	0.529432	-1	0
179	ARS911	chrIX	136098	136338	241	30.7054	1	QDR1; RPI1	24.5614			0
180	ARS912	chrIX	175038	175358	321	29.9065	1	YIL102C; XBP1 *	32.7485	0.247157	0	0
181	ARS913	chrIX	214624	214754	131	29.0076	1	THS1 *; RCI37	45.4971			1
182	ARS923	chrIX	245756	245925	170	29.4118	1	SNP1 *; YIL060W	45.1462			0
183	ARS914	chrIX	247705	247760	56	35.7143	1	YIL058W; RGI2	38.4795	0.767742	0	0
184	ARS915	chrIX	248396	248850	455	39.5604	0	RGI2; VHR1	31.462			0
185	ARS918	chrIX	313861	314035	175	28	0	YIL020C-A; HIS6	26.1988	0.819457	-1	1
186	ARS919	chrIX	341976	342045	70	21.4286	0	FAA3; URM1 *	33.6842	0.644343	0	0
187	ARS920	chrIX	357160	357396	237	30.3797	1	SGN1; MPH1	28.1871	0.794207	-1	0
188	ARS921	chrIX	362924	363221	298	29.5302	0	AIM21; DJP1 *	36.0234	0.612091	0	0
189	ARS922	chrIX	411935	412011	77	32.4675	1	DAL2; DCG1	50.8772			0
190	ARS1001	chrX	65	577	513	37.8168	0	YJL225C	50.1754			0
191	ARS1002	chrX	7445	7943	499	36.2725	0	YJL225W-A; PAU1	64.2105			0
192	ARS1003	chrX	16124	16762	639	31.1424	0	VTH2; IMA4	49.4737			0
193	ARS1004	chrX	23662	24158	497	31.3883	1	REE1; IMA5	41.9298			0
194	ARS1005	chrX	67663	67736	74	29.7297	0	YJL197C-A; ELO1	30.3509	0.628109	-1	0
195	ARS1006	chrX	99458	99678	221	19.9095	1	CPS1 *; TOH1	38.2456	0.765526	-1	0
196	ARS1007	chrX	113678	113749	72	18.0556	1	YJL163C; JJJ2	32.9825			1
197	ARS1008	chrX	204029	204917	889	33.1834	1	ASF1; MDV1	24.9123	0.911293	-1	0
198	ARS1009	chrX	228552	229043	492	28.8618	1	PAM16 *; GSM1	28.7719	0.425592	0	0
199	ARS1010	chrX	298981	299245	265	27.9245	0	APQ13; SMC3 *	37.193	0.792321	1	0
200	ARS1011	chrX	337281	337529	249	35.3414	0	PEP8; YJL052C-A	32.9825	0.219469	1	0
201	ARS1012	chrX	374880	375122	243	35.3909	0	NUP192 *; LOH1	22.1053			0
202	ARS1013	chrX	375706	376227	522	31.0345	0	LOH1; IRC18	20.7018			0
203	ARS1014	chrX	417195	417440	246	32.1138	0	RPC17 *; NOP9 *	25.614	0.961742	-1	-1
204	ARS1015	chrX	442556	442965	410	34.3902	0	MRX12; SAG1	24.2105	0.939963	1	0
205	ARS1016	chrX	454584	455555	972	36.1111	0	TDH2; MET3	25.4386			-1
206	ARS1017	chrX	459337	459895	559	32.737	0	YJR011C; YJR012C *	25.2632	0.151614	1	1
207	ARS1018	chrX	540546	540780	235	31.9149	0	HIT1; YJR056C	21.4035	0.695712	-1	0
208	ARS1019	chrX	612846	613278	433	32.5635	0	JJJ3; YJR098C	25.0877	0.705162	-1	0
209	ARS1020	chrX	654375	654614	240	31.25	0	YJR124C; ENT3	27.8947			1
210	ARS1021	chrX	684009	684098	90	24.4444	0	MET5; IML1	20.8772	0.728083	-1	1
211	ARS1022	chrX	711896	712142	247	28.3401	0	DAN1; DAN4	31.9298	0.090838	NA	0
212	ARS1023	chrX	729983	730513	531	31.6384	0	THI11; YJR157W	36.4912			0
213	ARS1024	chrX	737034	737275	242	33.0579	0	SOR1; MPH3	38.5965			0
214	ARS1025	chrX	744408	745008	601	35.4409	1	COS5; YJR162C	36.4912			0
215	ARS1102	chrXI	7528	8309	782	31.9693	0	MCH2; FRE2	34.2105			0
216	ARS1103	chrXI	55671	55917	247	29.5547	1	EAP1; TOR2 *	23.5088	0.901583	-1	0
217	ARS1104	chrXI	88789	89287	499	28.4569	0	PXA2; FAT3 *	28.5965	0.354728	0	1
218	ARS1125	chrXI	98364	98523	160	26.875	1	SPE1; YKL183C-A	26.4035	0.808166	0	1
219	ARS1106	chrXI	153020	153135	116	30.1724	1	KDX1; ELF1	25.8772	0.692544	1	0
220	ARS1126	chrXI	196042	196287	246	30.0813	0	SHE2; MYO3	28.0702	0.625906	-1	-1
221	ARS1127	chrXI	213439	213743	305	33.7705	0	SRP21 *; DGR2	24.0351	0.453191	1	1
222	ARS1109	chrXI	329682	329930	249	23.6948	0	MPE1 *; TOA2 *	20.8772	0.669175	0	0
223	ARS1112	chrXI	388970	389264	295	27.1186	0	TCD2; GPX1 *	25.2632			0
224	ARS1113	chrXI	417185	417417	233	24.8927	0	URB1 *; ARC19 *	26.2281	0.680875	0	1
225	ARS1114	chrXI	448020	448254	235	29.7872	0	ECM9 *; YKR005C	31.8421	0.667982	1	1
226	ARS1115	chrXI	462699	463742	1044	41.7625	0	YKR011C; YKR012C	30.1754	0.9083	0	0
227	ARS1116	chrXI	517017	517265	249	29.3173	0	GAP1; YKR040C	32.7193	0.293841	0	0
228	ARS1118	chrXI	581833	582070	238	33.1933	0	YKR075W-A; ECM4	26.2281			1
229	ARS1120	chrXI	612378	612463	86	23.2558	0	SRL3; SRP40	28.5088			0
230	ARS1123	chrXI	642727	642973	247	33.1984	0	SIR1; FLO10	27.5439			0
231	ARS1202	chrXII	30209	31384	1176	39.7109	0	YCT1; YLL054C	57.0175			0
232	ARS1206	chrXII	91419	91660	242	32.6446	1	HSP104; PAU17	58.5965			1
233	ARS1207	chrXII	138185	139164	980	35.102	0	SPO75; ORC3 *	34.5614	0.257875	NA	0
234	ARS1208	chrXII	150947	151389	443	27.3138	1	DNM1 *; YLR001C	28.0702	0.610031	-1	0
235	ARS1209	chrXII	156648	156884	237	32.4895	0	NOC3 *; CMS1	21.7544	0.563208	1	0
236	ARS1210	chrXII	222220	222676	457	31.5098	0	YLR036C; PAU23	22.9825			-1
237	ARS1211	chrXII	231179	231421	243	31.2757	1	YLR042C; TRX1	23.5088	0.659516	0	0
238	ARS1212	chrXII	289315	289444	130	30.7692	1	EMP46; GAL2	19.8246			0
239	ARS1212.5	chrXII	343577	344032	456	36.6228	1	APC9; CDC45 *	19.2982	0.656971	-1	1
240	ARS1213	chrXII	373254	373332	79	26.5823	0	HOG1; AVL9	34.0351	0.672264	1	1
241	ARS1214	chrXII	384534	384725	192	33.8542	0	CLF1 *; TML25	29.4737	0.172006	1	1
242	ARS1215	chrXII	412686	412893	208	29.3269	0	PDC5; SLX4 *	17.0175	0.664103	-1	0
243	ARS1216	chrXII	450485	450725	241	28.6307	1	RNH203; YLR154W-A	20.5263	0.78064	-1	-1
244	ARS1200-1	chrXII	458991	459097	107	27.1028	1	YLR154W-F; YLR154C-G	21.5789			0
245	ARS1200-2	chrXII	468128	468234	107	27.1028	1	YLR154C-G; YLR154C-H	31.4035			0
246	ARS1217	chrXII	512867	513115	249	30.5221	1	YLR177W; TFS1	21.9298	0.799926	-1	0
247	ARS1218	chrXII	603024	603132	109	29.3578	1	ECM22; CDC42 *	20.5263	0.693864	-1	0
248	ARS1219	chrXII	623198	623861	664	36.2952	0	ARV1; GPN3 *	23.5088	0.29206	0	0
249	ARS1220	chrXII	659884	659935	52	28.8462	1	YLR257W; GSY2	28.5965	0.739395	0	0
250	ARS1221	chrXII	720784	721418	635	41.7323	0	GSP1; YLR294C	28.0702			0
251	ARS1223	chrXII	744943	745179	237	31.2236	1	UBC12 *; CDA1	18.5965	0.509465	-1	0
252	ARS1226	chrXII	794100	794231	132	28.7879	1	MID2 *; RPS25B	30.1754	0.89896	1	0
253	ARS1238	chrXII	888570	888810	241	28.2158	1	SMC6 *; IKI3	32.9825	0.512901	0	0
254	ARS1228	chrXII	919800	920994	1195	40.3347	0	BDF1; YLR399W-A	31.4035	0.55876	1	0
255	ARS1230	chrXII	930891	931064	174	25.8621	0	DUS4; RPL31B	27.8947	0.736763	0	0
256	ARS1232	chrXII	1007186	1007475	290	25.5172	1	TSR2 *; ECM30	29.1228			0
257	ARS1233	chrXII	1013795	1014022	228	36.4035	1	CAR2; LSM3 *	29.6491			0
258	ARS1234	chrXII	1024026	1024186	161	26.7081	0	YLR444C; GMC2	36.1404			0
259	ARS1235	chrXII	1059439	1059923	485	32.5773	1	GAB1 *; YLR460C	35.614			0
260	ARS1303	chrXIII	31766	31835	70	22.8571	0	YML119W; NGL3	30.614	0.868546	-1	1
261	ARS1304	chrXIII	39824	40187	364	30.2198	1	ATR1; VAN1	28.2749			0
262	ARS1305	chrXIII	94217	94463	247	22.2672	0	UFO1; AIM33	23.0117	0.856618	0	0
263	ARS1307	chrXIII	137300	137548	249	30.9237	1	POB3 *; ITT1 *	18.9181	0.811243	-1	0
264	ARS1307.5	chrXIII	158887	159277	391	42.4552	1	HUG1; SML1	22.1345			0
265	ARS1308	chrXIII	183797	183887	91	24.1758	1	PRP39 *; RRN11 *	13.3626	0.748047	-1	0
266	ARS1309	chrXIII	263063	263296	234	40.1709	1	GLO1; YML003W	19.2105	0.945533	0	0
267	ARS1310	chrXIII	286835	286951	117	35.0427	0	ANY1; HXT2	14.0936	1	-1	0
268	ARS1312	chrXIII	371001	371105	105	25.7143	1	ERB1 *; FAR3	23.4503	0.660863	-1	0
269	ARS1316	chrXIII	468179	468469	291	29.2096	1	MUB1; SRT1	27.2515	0.554258	0	1
270	ARS1317	chrXIII	477606	478301	696	41.2356	0	PGM2; YMR105W-A	28.1287			0
271	ARS1319	chrXIII	503389	503771	383	30.5483	0	SHH3; ASI1	18.7719	0.695887	0	0
272	ARS1320	chrXIII	535597	535844	248	26.6129	1	JLP2; REC114	20.8187	0.659828	-1	0
273	ARS1321	chrXIII	542881	542978	98	24.4898	0	GAT2; PSO2	21.8421			0
274	ARS1322	chrXIII	553422	554331	910	38.3516	0	FDO1; NDE1 *	25.4971	0.578623	0	-1
275	ARS1323	chrXIII	611275	611489	215	29.3023	1	SIP18; YMR175W-A	26.9591	0.51944	-1	-1
276	ARS1324	chrXIII	634501	634588	88	22.7273	0	HSC82; YMR187C	24.7661			-1
277	ARS1325	chrXIII	649309	649552	244	29.0984	1	GYL1; MRPL24 *	20.3801	0.759807	-1	-1
278	ARS1327	chrXIII	758224	758471	248	35.8871	1	YMR244W; COA6 *	29.152	0.391848	0	0
279	ARS1328	chrXIII	772631	772879	249	32.9317	0	GAD1 *; GTO3	29.4444			1
280	ARS1329	chrXIII	805152	805282	131	19.084	1	TMA23; RRN9 *	21.4035			0
281	ARS1330	chrXIII	815342	815567	226	26.9912	1	RCE1 *; BUL1	18.0409	0.733254	-1	0
282	ARS1331	chrXIII	837764	837928	165	30.303	0	RIT1; YKU70	26.9591	0.220658	0	0
283	ARS1332	chrXIII	897935	897985	51	17.6471	1	GLC8; ELP6 *	22.7193	0.71345	-1	0
284	ARS1333	chrXIII	917896	918366	471	31.6348	0	YMR321C; SNO4	33.0994	0.106805	NA	0
285	ARS1335	chrXIII	923015	923494	480	33.125	0	PAU19; YMR326C	45.5263			0
286	ARS1405	chrXIV	28469	28700	232	27.5862	1	PFA3; FIG4	31.3158	0.247237	NA	1
287	ARS1406	chrXIV	61599	61895	297	24.9158	1	YNL303W; RPS19B	28.3333	0.541704	1	0
288	ARS1407	chrXIV	89531	89804	274	32.8467	1	PCL1; CAF40	25.7018	0.75741	0	1
289	ARS1409	chrXIV	96247	96463	217	44.7005	0	YNL285W; MRPL10 *	26.9298			0
290	ARS1410	chrXIV	126599	126805	207	24.1546	0	TOF1; SEC2 *	30.4386			1
291	ARS1411	chrXIV	169675	169753	79	31.6456	1	RTC4; TEX1	30.5263	0.822869	0	0
292	ARS1412	chrXIV	196134	196232	99	31.3131	0	ATG2; ZWF1 *	30.4386	0.956738	1	1
293	ARS1413	chrXIV	250315	250931	617	33.7115	0	MRX7; MER1	29.1228	0.457334	1	1
294	ARS1414	chrXIV	279982	280071	90	25.5556	1	CHS1; DUG3	24.6491	0.547607	1	1
295	ARS1415	chrXIV	321921	322213	293	25.5973	1	SKO1; BNI5	21.4035	0.814874	-1	0
296	ARS1416	chrXIV	325054	325267	214	28.972	0	YNL165W; IBD2	22.3684			0
297	ARS1417	chrXIV	412267	412496	230	32.1739	0	YNL115C; YNL114C	27.1053	0.939956	1	0
298	ARS1419	chrXIV	449429	449588	160	33.125	1	APP1; YPT53	28.3333	0.816285	0	0
299	ARS1420	chrXIV	498970	499154	185	31.8919	1	YNL067W-A; YNL067W-B	26.5789	0.648694	1	1
300	ARS1421	chrXIV	546072	546170	99	31.3131	1	YNL043C; YNL042W-B	21.3158	0.309134	NA	0
301	ARS1422	chrXIV	561111	561388	278	26.6187	1	NCE103; YNL035C	15.7018	0.890932	-1	1
302	ARS1423	chrXIV	568219	568524	306	30.719	0	NCE103; YNL035C	19.6491			0
303	ARS1424	chrXIV	609520	609607	88	19.3182	1	YNL013C; SPO1	20.9649	0.85611	0	1
304	ARS1425	chrXIV	616311	617125	815	35.9509	0	ASI3; SIS1 *	21.1404			0
305	ARS1426	chrXIV	635664	635904	241	25.7261	1	RPC34 *; SWM2	24.0351	0.903311	1	0
306	ARS1427	chrXIV	691486	691730	245	31.8367	1	SOL1; EGO4	24.1228	0.589371	0	0
307	ARS1531	chrXV	35669	35904	236	25.4237	1	ZPS1; FRE7	20.4386			0
308	ARS1507	chrXV	72683	72753	71	22.5352	1	GAS4; YOL131W	21.4035			0
309	ARS1508	chrXV	85270	85361	92	19.5652	1	TRM13; TRM11	21.6667			1
310	ARS1509	chrXV	113885	113983	99	20.202	1	YOL106W; WSC3	21.4035	0.159145	0	0
311	ARS1510	chrXV	166976	167221	246	30.4878	1	ATG34; ATG19	19.1228	0.740555	-1	-1
312	ARS1511	chrXV	277530	277778	249	29.7189	1	YOL024W; IFM1	14.2982	0.659335	-1	0
313	ARS1512	chrXV	309359	309925	567	40.7407	0	MDM12 *; COQ10	12.5439	0.887078	-1	1
314	ARS1513	chrXV	337424	337491	68	22.0588	0	DNL4; TSR3 *	23.8596			0
315	ARS1501	chrXV	489683	489942	260	26.1538	1	YVC1; VPS21	17.7193	0.689569	0	1
316	ARS1516	chrXV	566410	566643	234	26.0684	0	ADE2; AFI1	22.0175	0.71016	1	0
317	ARS1502	chrXV	600886	600960	75	29.3333	0	LSC1; THI80 *	24.2982			0
318	ARS1518	chrXV	616670	617517	848	33.6085	0	RPB2 *; ATG40	25.3509	0.833398	0	1
319	ARS1519	chrXV	656701	656772	72	20.8333	0	YRM1; DCS2	31.7544	0.546493	1	1
320	ARS1521	chrXV	729740	729969	230	34.7826	1	NOC2 *; RET1 *	26.6667	0.788026	0	1
321	ARS1523	chrXV	766605	766788	184	25	0	HER1; MCP1	26.6667	0.365839	1	1
322	ARS1524	chrXV	783345	783563	219	29.6804	1	HES1 *; YOR238W	19.386	0.368826	0	0
323	ARS1526	chrXV	874251	874412	162	24.0741	0	YOR296W; TIM18	21.4035	0.805327	0	0
324	ARS1528	chrXV	908296	908544	249	29.7189	1	YOR316C-A; FAA1	27.0175	0.618607	0	0
325	ARS1529	chrXV	981462	981697	236	32.6271	0	TYE7; YOR345C	28.5088			0
326	ARS1603	chrXVI	18370	19069	700	43.4286	0	YPL277C; SAM3	32.5731			0
327	ARS1604	chrXVI	42977	43212	236	22.8814	1	DIP5; YPL264C	29.1813	0.46307	0	0
328	ARS1605	chrXVI	73032	73227	196	32.1429	0	VIK1; YAH1 *	22.2807	0.886125	0	1
329	ARS1607	chrXVI	116566	116680	115	25.2174	1	USV1; YPL229W	26.6082	0.61928	1	-1
330	ARS1608	chrXVI	162341	162632	292	24.6575	0	TYW1 *; PGC1	27.4269	0.844002	1	-1
331	ARS1611	chrXVI	220088	220167	80	30	0	SPT14 *; NIP100	27.5439			0
332	ARS1612	chrXVI	260931	261727	797	31.8695	0	PEP4; RAD53 *	28.5965			1
333	ARS1614	chrXVI	289485	289705	221	29.4118	1	MKK2; UME1	21.345	0.740497	-1	-1
334	ARS1617	chrXVI	331699	332100	402	27.1144	0	HOS3; BEM3	25.9064	0.46468	1	0
335	ARS1618	chrXVI	384542	384789	248	30.6452	1	YDC1; ELP3 *	20.8772	0.516729	NA	0
336	ARS1619	chrXVI	418138	418364	227	27.3128	1	YTA6; YPL073C	16.7836	0.868834	-1	0
337	ARS1620	chrXVI	422786	422885	100	32	0	MUK1; BTS1	18.538	0.543593	0	0
338	ARS1633	chrXVI	456563	456810	248	32.6613	0	LEE1; KTR6	22.3977	0.806206	-1	0
339	ARS1621	chrXVI	511636	511793	158	22.7848	1	ECM23; ULP1 *	22.0468	0.603233	1	1
340	ARS1622	chrXVI	563852	563967	116	36.2069	1	YPR003C; AIM45	19.4737	0.830425	-1	0
341	ARS1634	chrXVI	565052	565294	243	32.5103	0	AIM45; HAL1	23.9181	0.561329	0	0
342	ARS1623	chrXVI	633874	634122	249	27.7108	1	NTO1; SRO7	23.3333			-1
343	ARS1624	chrXVI	684389	684637	249	25.7028	1	HOS1; SPE3	25.4386	0.253659	0	0
344	ARS1625	chrXVI	695461	695574	114	34.2105	1	YPR074W-A; OPY2	19.3567	0.636373	0	0
345	ARS1626	chrXVI	749099	749345	247	31.5789	1	DBF20 *; MRD1 *	21.9298	0.430647	NA	0
346	ARS1635	chrXVI	776926	777156	231	29.0043	1	CLB5 *; THI22	36.6667			0
347	ARS1627	chrXVI	819160	819399	240	29.1667	1	RRP15 *; NOC4 *	27.3099	0.671763	0	0
348	ARS1628	chrXVI	842653	842900	248	23.3871	1	TDA6; CUR1	22.0468			0
349	ARS1629	chrXVI	850512	850629	118	33.8983	0	CUR1; KRE6	35.4971			0
350	ARS1630	chrXVI	880861	881108	248	27.8226	1	JIP5 *; YPR170C	24.269			0
351	ARS1631	chrXVI	932983	933229	247	31.9838	1	YPR196W; YPR197C	23.0994			1
352	ARS1632	chrXVI	942084	943032	949	37.197	0	ARR3; YPR202W	16.7836			1
