# Supplementary material for: Single-copy locus proteomics of early- and late-firing DNA replication origins identifies a role of Ask1/DASH complex in replication timing control
Source: Cell Rep. 2023 Jan 25;42(2):112045. doi: 10.1016/j.celrep.2023.112045 (PMC9989823; doi:10.1016/j.celrep.2023.112045)
Supplement: Table S4. Complete list of plasmids, yeast strains, and oligonucleotides used in this study, related to STAR Methods [file mmc5.xlsx]

## Sheet: yeast strains
Yeast strains used in this study
Name	Genotype	Description	Cloning strategy
Y0001 (Y01408)	MATa; ura3Δ0; leu2Δ0; his3Δ1;	Wildtype strain	EUROSCARF
	met15Δ0; bar1::kanMX4
Y0008	MATa; ade2-1; ura3-1; trp1-1;	RS sites and lexA binding sites flanking the ribosomal ARS. Expression cassette for R Recombinase and lexA (TEF2 promoter)	(Hamperl et al., 2014)
	leu2-3,112; his3-11; can1-100
Y0010 (yMW2)	MATa; ura3Δ0; leu2Δ0; his3Δ1; met15Δ0; bar1::kanMX4; ARS305::URA3	ARS305 exchanged for URA3	Transformation of amplicon derived from K001 (primer
			0040/0041) into Y0001. Selection on Ura
Y0011 (yMW3)	MATa; ura3Δ0; leu2Δ0; his3Δ1; met15Δ0; bar1::kanMX4; ARS316::URA3	ARS316 exchanged	Transformation of amplicon
		for URA3	derived from K001 (primer
			0080/0081) into Y0001. Selection on Ura
Y0016 (yMW4)	MATa; ura3Δ0; leu2Δ0; his3Δ1;	RS sites and lexA	Transformation of amplicon
	met15Δ0; bar1::kanMX4; RS_LEXA_NS-	binding sites at ARS305 after +/-1 nucleosomes	derived from K111 (primer
	1_ARS305_NS+1_RS		0223/0224) into Y0010. Selection on FOA
Y0017 (yMW5)	MATa; ura3Δ0; leu2Δ0; his3Δ1;	RS sites and lexA	Transformation of amplicon
	met15Δ0; bar1::kanMX4; RS_LEXA_NS-	binding sites at ARS305 after +/-2 nucleosomes	derived from K112 (primer
	2_ARS305_NS+2_RS		0223/0224) into Y0010. Selection on FOA
Y0018 (yMW6)	MATa; ura3Δ0; leu2Δ0; his3Δ1;	RS sites and lexA	Transformation of amplicon
	met15Δ0; bar1::kanMX4; RS_LEXA_NS-	binding sites at ARS305 after +/-3 nucleosomes	derived from K113 (primer
	3_ARS305_NS+3_RS		0223/0224) into Y0010. Selection on FOA
Y0019 (yMW7)	MATa; ura3Δ0; leu2Δ0; his3Δ1; met15Δ0; bar1::kanMX4; RS_LEXA_NS-	RS sites and lexA binding sites at ARS316 after +/-1 nucleosomes	Transformation of amplicon derived from K114 (primer
	1_ARS316_NS+1_RS		0251/0252) into Y0011. Selection on FOA
Y0020 (yMW8)	MATa; ura3Δ0; leu2Δ0; his3Δ1;	RS sites and lexA	Transformation of amplicon
	met15Δ0; bar1::kanMX4; RS_LEXA_NS-	binding sites at ARS316 after +/-2 nucleosomes	derived from K115 (primer
	2_ARS316_NS+2_RS		0251/0252) into Y0011. Selection on FOA
Y0021 (yMW9)	MATa; ura3Δ0; leu2Δ0; his3Δ1; met15Δ0; bar1::kanMX4; RS_LEXA_NS-	RS sites and lexA	Transformation of amplicon
	3_ARS316_NS+3_RS	binding sites at ARS316 after +/-3 nucleosomes	derived from K116 (primer
			0251/0252) into Y0011. Selection on FOA
Y0034 (yMW17)	MATa; ura3Δ0; leu2Δ0; his3Δ1;	WT strain with	Transformation of SbfI
	met15Δ0; bar1::kanMX4; Chr I	expression cassette for R Recombinase and lexA (CYC1 promoter)	digested plasmid K167 into
	212kb::LEU2 pCYC1-LEXA- TAP pGAL1-10 RecR		Y0001. Selection on Leu
Y0035 (yMW18)	MATa; ura3Δ0; leu2Δ0; his3Δ1; met15Δ0; bar1::kanMX4; RS_LEXA_NS-	RS sites and lexA	Transformation of SbfI
	1_ARS305_NS+1_RS; Chr I	binding sites at ARS305 after +/-1 nucleosomes. Expression cassette for R Recombinase and lexA (CYC1 promoter)	digested plasmid K167 into
	212kb::LEU2 pCYC1-LEXA- TAP pGAL1-10 RecR		Y0016. Selection on Leu
Y0036 (yMW19)	MATa; ura3Δ0; leu2Δ0; his3Δ1; met15Δ0; bar1::kanMX4; RS_LEXA_NS-	RS sites and lexA	Transformation of SbfI
	2_ARS305_NS+2_RS; Chr I	binding sites at ARS305 after +/-2 nucleosomes. Expression cassette	digested plasmid K167 into
	212kb::LEU2 pCYC1-LEXA- TAP pGAL1-10 RecR	for R Recombinase and lexA (CYC1 promoter)	Y0017. Selection on Leu
Y0037 (yMW20)	MATa; ura3Δ0; leu2Δ0; his3Δ1; met15Δ0; bar1::kanMX4; RS_LEXA_NS-	RS sites and lexA	Transformation of SbfI
	3_ARS305_NS+3_RS; Chr I	binding sites at ARS305 after +/-3 nucleosomes. Expression cassette for R Recombinase and lexA (CYC1 promoter)	digested plasmid K167 into
	212kb::LEU2 pCYC1-LEXA- TAP pGAL1-10 RecR		Y0018. Selection on Leu
Y0038 (yMW21)	MATa; ura3Δ0; leu2Δ0; his3Δ1; met15Δ0; bar1::kanMX4; RS_LEXA_NS-	RS sites and lexA	Transformation of SbfI
	1_ARS316_NS+1_RS; Chr I	Binding sites at ARS316 after +/-1 nucleosomes. Expression cassette for R Recombinase and lexA (CYC1 promoter)	digested plasmid K167 into
	212kb::LEU2 pCYC1-LEXA- TAP pGAL1-10 RecR		Y0019. Selection on Leu
Y0039 (yMW22)	MATa; ura3Δ0; leu2Δ0; his3Δ1; met15Δ0; bar1::kanMX4; RS_LEXA_NS-	RS sites and lexA	Transformation of SbfI
	2_ARS316_NS+2_RS; Chr I	Binding sites at ARS316 after +/-2 nucleosomes. Expression cassette for R Recombinase and lexA (CYC1 promoter)	digested plasmid K167 into
	212kb::LEU2 pCYC1-LEXA- TAP pGAL1-10 RecR		Y0020. Selection on Leu
Y0040 (yMW23)	MATa; ura3Δ0; leu2Δ0; his3Δ1; met15Δ0; bar1::kanMX4; RS_LEXA_NS-	RS sites and lexA	Transformation of SbfI digested plasmid K167 into Y0021. Selection on Leu
	3_ARS316_NS+3_RS; Chr I	Binding sites at ARS316 after +/-3 nucleosomes. Expression cassette for R Recombinase and lexA (CYC1 promoter)
	212kb::LEU2 pCYC1-LEXA- TAP pGAL1-10 RecR
Y0042 (yAC02)	MATa; ura3Δ0; leu2Δ0; his3Δ1; met15Δ0; bar1::kanMX4; ARS313::URA3	ARS313 exchanged	Transformation of amplicon
		for URA3	derived from K001 (primer
			0338/0457) into Y0001. Selection on Ura
Y0043 (yAC03)	MATa; ura3Δ0; leu2Δ0; his3Δ1; met15Δ0; bar1::kanMX4; ARS315::URA3	ARS315 exchanged for URA3	Transformation of amplicon derived from K001 (primer
			0340/0458) into Y0001. Selection on Ura
Y0044 (yAC04)	MATa; ura3Δ0; leu2Δ0; his3Δ1;	RS sites and lexA	Transformation of EcoRI/HindIII digested plasmid K170 into Y0042. Selection on FOA
	met15Δ0;	binding sites at ARS313 after +/-3 nucleosomes
	bar1::kanMX4; RS_LEXA_NS-
	3_ARS313_NS+3_RS
Y0045 (yAC05)	MATa; ura3Δ0; leu2Δ0; his3Δ1;	RS sites and lexA	Transformation of EcoRI/HindIII digested plasmid K168 into Y0042. Selection on FOA
	met15Δ0;	binding sites at ARS313 after +/-1 nucleosomes
	bar1::kanMX4; RS_LEXA_NS-
	1_ARS313_NS+1_RS
Y0046 (yAC06)	MATa; ura3Δ0; leu2Δ0; his3Δ1; met15Δ0; bar1::kanMX4; RS_LEXA_NS-	RS sites and lexA binding sites at ARS313 after +/-2 nucleosomes	Transformation of EcoRI/HindIII digested plasmid K169 into Y0042. Selection on FOA
	2_ARS313_NS+2_RS
Y0051 (yMW24)	MATa; ura3Δ0; leu2Δ0; his3Δ1; met15Δ0; bar1::kanMX4; RS_LEXA_NS-	Sir4-lexA fusion	Transformation of amplicon
	1_ARS305_NS+1_RS; Sir4- GlySer-lexA; Ura3	protein targeted to	derived from K224 (primer
		ARS305+/-1	0639/0640) into Y0016. Selection on Ura
Y0063 (yTS1)	MATa; ura3Δ0; leu2Δ0; his3Δ1; met15Δ0; bar1::kanMX4; RS_LEXA_NS-	RS sites and lexA	Transformation of SbfI
	1_ARS305_NS+1_RS; Chr I	binding sites at ARS305 after +/-1 nucleosomes. Expression cassette for R Recombinase and lexA (TEF2 promoter)	digested plasmid K238 into
	212kb::LEU2 pTEF2-LEXA- TAP pGAL1-10 RecR		Y0016. Selection on Leu
Y0064 (yTS2)	MATa; ura3Δ0; leu2Δ0; his3Δ1; met15Δ0; bar1::kanMX4; RS_LEXA_NS-	RS sites and lexA	Transformation of SbfI
	2_ARS305_NS+2_RS; Chr I	binding sites at ARS305 after +/-2 nucleosomes. Expression cassette for R Recombinase and lexA (TEF2 promoter)	digested plasmid K238 into
	212kb::LEU2 pTEF2-LEXA- TAP pGAL1-10 RecR		Y0017. Selection on Leu
Y0065 (yTS3)	MATa; ura3Δ0; leu2Δ0; his3Δ1; met15Δ0; bar1::kanMX4; RS_LEXA_NS-	RS sites and lexA	Transformation of SbfI digested plasmid K238 into Y0018. Selection on Leu
	3_ARS305_NS+3_RS; Chr I	binding sites at ARS305 after +/-3 nucleosomes. Expression cassette for R Recombinase and lexA (TEF2 promoter)
	212kb::LEU2 pTEF2-LEXA- TAP pGAL1-10 RecR
Y0066 (yTS4)	MATa; ura3Δ0; leu2Δ0; his3Δ1;	WT strain with	Transformation of SbfI
	met15Δ0; bar1::kanMX4; Chr I	expression cassette for R Recombinase and lexA (TEF2 promoter)	digested plasmid K238 into
	212kb::LEU2 pTEF2-LEXA- TAP pGAL1-10 RecR		Y0001. Selection on Leu
Y0067 (yMW36)	MATa; ura3Δ0; leu2Δ0; his3Δ1; met15Δ0; bar1::kanMX4; RS_LEXA_NS-	RS sites and lexA	Transformation of SbfI
	1_ARS316_NS+1_RS; Chr I	binding sites at ARS316 after +/-1 nucleosomes. Expression cassette for R Recombinase and lexA (TEF2 promoter)	digested plasmid K238 into
	212kb::LEU2 pTEF2-LEXA- TAP pGAL1-10 RecR		Y0019. Selection on Leu
Y0068 (yMW37)	MATa; ura3Δ0; leu2Δ0; his3Δ1; met15Δ0; bar1::kanMX4; RS_LEXA_NS-	RS sites and lexA	Transformation of SbfI
	2_ARS316_NS+2_RS; Chr I	binding sites at ARS316 after +/-2 nucleosomes. Expression cassette for R Recombinase and lexA (TEF2 promoter)	digested plasmid K238 into
	212kb::LEU2 pTEF2-LEXA- TAP pGAL1-10 RecR		Y0020. Selection on Leu
Y0069 (yMW38)	MATa; ura3Δ0; leu2Δ0; his3Δ1; met15Δ0; bar1::kanMX4; RS_LEXA_NS-	RS sites and lexA binding sites at ARS316 after +/-3 nucleosomes. Expression cassette for R Recombinase and lexA (TEF2 promoter)	Transformation of SbfI digested plasmid K238 into Y0021. Selection on Leu
	3_ARS316_NS+3_RS; Chr I
	212kb::LEU2 pTEF2-LEXA- TAP pGAL1-10 RecR
Y0071 (yMW40)	MATa; ura3Δ0; leu2Δ0; his3Δ1; met15Δ0; bar1::kanMX4; RS_LEXA_NS-	Ask1-lexA fusion	Transformation of amplicon
	1_ARS316_NS+1_RS; Ask1-	protein targeted to	derived from K224 (primer
	GlySer-V5-GlySer-lexA; Ura3	ARS316	0906/0907) into Y0019. Selection on Ura
Y0079 (yMW48)	MATa; ura3Δ0; leu2Δ0; his3Δ1; met15Δ0; bar1::kanMX4; RS_LEXA_NS-	Gcn5-lexA fusion	Transformation of amplicon
	1_ARS316_NS+1_RS; Gcn5- GlySer-V5-GlySer-lexA; Ura3	protein targeted to	derived from K224 (primer
		ARS316	0910/0911) into Y0019. Selection on Ura
Y0088 (yAC13)	MATa; ura3Δ0; leu2Δ0; his3Δ1; met15Δ0; bar1::kanMX4; RS_LEXA_NS-	RS sites and lexA binding sites at ARS315 after +/-2 nucleosomes	Transformation of amplicon derived from K293 (primer
	2_ARS315_NS+2_RS		0858/0859) into Y0043. Selection on FOA
Y0089 (yAC14)	MATa; ura3Δ0; leu2Δ0; his3Δ1; met15Δ0; bar1::kanMX4; RS_LEXA_NS-	RS sites and lexA binding sites at ARS315 after +/-3 nucleosomes	Transformation of amplicon
	3_ARS315_NS+3_RS		derived from K273 (primer
			0858/0859) into Y0043. Selection on FOA
Y0090 (yAC15)	MATa; ura3Δ0; leu2Δ0; his3Δ1; met15Δ0; bar1::kanMX4; RS_LEXA_NS-	RS sites and lexA binding sites at ARS315 after +/-2 nucleosomes. Expression cassette for R Recombinase and lexA (TEF2 promoter)	Transformation of SbfI digested plasmid K238 into Y0088. Selection on Leu
	2_ARS315_NS+2_RS; Chr I
	212kb::LEU2 pTEF2-LEXA- TAP pGAL1-10 RecR
Y0091 (yAC16)	MATa; ura3Δ0; leu2Δ0; his3Δ1; met15Δ0; bar1::kanMX4; RS_LEXA_NS-	RS sites and lexA	Transformation of SbfI
	3_ARS315_NS+3_RS; Chr I	binding sites at ARS315 after +/-3 nucleosomes. Expression cassette for R Recombinase and lexA (TEF2 promoter)	digested plasmid K238 into
	212kb::LEU2 pTEF2-LEXA- TAP pGAL1-10 RecR		Y0089. Selection on Leu
Y0092 (yAC17)	MATa; ura3Δ0; leu2Δ0; his3Δ1; met15Δ0; bar1::kanMX4; RS_LEXA_NS-	RS sites and lexA	Transformation of SbfI
	1_ARS313_NS+1_RS; Chr I	binding sites at ARS313 after +/-1 nucleosomes. Expression cassette for R Recombinase and lexA (TEF2 promoter)	digested plasmid K238into
	212kb::LEU2 pTEF2-LEXA- TAP pGAL1-10 RecR		Y0045. Selection on Leu
Y0093 (yAC18)	MATa; ura3Δ0; leu2Δ0; his3Δ1; met15Δ0; bar1::kanMX4; RS_LEXA_NS-	RS sites and lexA binding sites at ARS313 after +/-2 nucleosomes. Expression cassette for R Recombinase and lexA (TEF2 promoter)	Transformation of SbfI digested plasmid K238 into Y0046. Selection on Leu
	2_ARS313_NS+2_RS; Chr I
	212kb::LEU2 pTEF2-LEXA- TAP pGAL1-10 RecR
Y0094 (yAC19)	MATa; ura3Δ0; leu2Δ0; his3Δ1; met15Δ0; bar1::kanMX4; RS_LEXA_NS-	RS sites and lexA	Transformation of SbfI
	3_ARS313_NS+3_RS; Chr I	binding sites at ARS313 after +/-3 nucleosomes. Expression cassette for R Recombinase and lexA (TEF2 promoter)	digested plasmid K238 into
	212kb::LEU2 pTEF2-LEXA- TAP pGAL1-10 RecR		Y0044. Selection on Leu
Y0098	MATa trp-l-l ura3-1 his3-11, 3 leu2-3, 112 ade2-l can1-100	Wildtype strain	(Li et al., 2002)
Y0099	As Y0098 except LEU2, ask1-1	ask1-1 temperature sensitive mutant	(Li et al., 2002)
Y0100	As Y0098 except ask1-3	ask1-2 temperature sensitive mutant	(Li et al., 2002)
Y0101	As Y0098 except ask1-2	ask1-3 temperature sensitive mutant	(Li et al., 2002)
Y0122 (yMW62)	MATa; ura3Δ0; leu2Δ0; his3Δ1; met15Δ0; bar1::kanMX4; pGPD- TIR1-3myc; leu2	WT strain with	Transformation of NdeI
		expression cassette for OsTir1	digested plasmid K289 into
			Y0001. Selection on Leu
Y0123 (yMW63)	MATa; ura3Δ0; leu2Δ0; his3Δ1; met15Δ0; bar1::kanMX4; pGPD- TIR1-3myc; leu2; Ask1-3x aid*	Ask1 fused to 3x aid* – 9x myc. Expression cassette for OsTir1	Transformation of amplicon derived from K282 (primer
	– 9x myc		1093/1094) into Y122. Selection on Hygromycine B
Y0124	MATa; ura3Δ0; leu2Δ0; his3Δ1; met15Δ0; bar1::kanMX4; RS_LEXA_NS-3_ARS305_NS+3_RS; Chr I 212kb::LEU2 pTEF2-LEXA-TAP pGAL1-10 RecR	Endogenous Μcm2 protein is fused to Mnase-HA- Uracil marker	Transformation of amplicon derived from K155 (primer 493/494) into Y065. Selection on Ura
	; MNAse-HA; URA3
Y0125	MATa; ura3Δ0; leu2Δ0; his3Δ1; met15Δ0; bar1::kanMX4;RS_LEXA_NS-3_ARS313_NS+3_RS; Chr I 212kb::LEU2 pTEF2-LEXA-TAP pGAL1-10 RecR; MNAse-HA; URA3	Endogenous Μcm2 protein is fused to Mnase-HA- Uracil marker	Transformation of amplicon derived from K155 (primer 493/494) into Y094. Selection on Ura
Y0138 (yMW65)	MATa; ura3Δ0; leu2Δ0; his3Δ1; met15Δ0; bar1::kanMX4; RS_LEXA_NS-	Ask1-lexA fusion	Transformation of amplicon
	1_ARS305_NS+1_RS; Ask1-	protein targeted to	derived from K224 (primer
	GlySer-V5-GlySer-lexA; Ura3	ARS305	0906/0907) into Y0016. Selection on Ura
Y0139 (yMW66)	MATa; ura3Δ0; leu2Δ0; his3Δ1; met15Δ0; bar1::kanMX4; RS_LEXA_NS-	Ask1-lexA fusion	Transformation of amplicon
	1_ARS305_NS+1_RS; Ask1-	protein targeted to	derived from K224 (primer
	GlySer-V5-GlySer-lexA; Ura3	ARS313	0906/0907) into Y0045. Selection on Ura

## Sheet: plasmids
Plasmids constructed and used in this study
Name	Source	Description	Cloning strategy
K001 (K322)	(Gietz and Sugino, 1988)	E. coli/yeast shuttle vector	-
		for expression of proteins with URA3 marker and 2μ origin of replication
K004 (pM49.2)	(Griesenbeck et al., 2004)	Plasmid pM49.2 is a	-
		derivative of pABX22, and has been modified by addition of a LexA-binding cluster juxtaposed to an RS element.
K005 (K2049)	(Hamperl et al.,	Yeast expression vector for	-
	2014)	constitutive expression of
		LexA-TAP under
		control of TEF2 promoter and inducible expression of R Recombinase under control of GAL1-10 promoter; LEU2 selection marker framed with RS sites
K009 (K2054)	(Hamperl et al.,	E. coli/yeast shuttle vector	-
	2014)	used for genomic integration of CYC1
		LexATAP GAL1-10 RecR
		expression cassette by recombination in URA3 locus
K018		pBlueSkript SK (+)	-
K071 (pSH36)	(Hamperl et al., 2017)	Plasmid used as a spike in in the chromatin ring purifications in order to assess the efficiency of DNA extraction of different fractions	-
K094 (pMW2)		Plasmid containing	HindIII/PstI cut amplicon
		wildtype ARS305 locus in pBlueScript backbone	(primer 0016/0017) from yeast gDNA into K18
K095 (pMW3)		Plasmid containing	EcoRI/PstI cut amplicon
		wildtype ARS316 locus in pBlueScript backbone	(primer 0020/0021) from yeast gDNA into K18
K101 (pMW7)		Vector with ARS305 +/-1 nucleosome sequence next to lexA/RS sites	Gibson assembly of two
			Fragments (primer
			0117/0118 with K94 as template + HpaI/XhoI cut backbone from K0004)
K102 (pMW8)		Vector with ARS305 +/-2 nucleosome sequence next to lexA/RS sites	Gibson assembly of two fragments (primer
			0119/0120 with K94 as template + HpaI/XhoI cut backbone from K0004)
K103 (pMW9)		Vector with ARS305 +/-3 nucleosome sequence next to lexA/RS sites	Gibson assembly of two
			fragments (primer
			0121/0122 with K94 as template + HpaI/XhoI cut backbone from K0004)
K104 (pMW10)		Vector with ARS316 +/-1 nucleosome sequence next to lexA/RS sites	Gibson assembly of two
			fragments (primer
			0123/0124 with K95 as template + HpaI/XhoI cut backbone from K0004)
K105 (pMW11)		Vector with ARS316 +/-2 nucleosome sequence next to lexA/RS sites	Gibson assembly of two
			fragments (primer
			0125/0126 with K95 as template + HpaI/XhoI cut backbone from K0004)
K106 (pMW12)		Vector with ARS316 +/-3 nucleosome sequence next to lexA/RS sites	Gibson assembly of two fragments (primer
			0127/0128 with K95 as template + HpaI/XhoI cut backbone from K0004)
K111 (pMW16)		Vector for yeast transformation in order to modifiy ARS305 locus and insert RS sites next to	Gibson assembly of two
		NS+/-1	fragments (primer 0042/0043 with K94 as template + primer
			0044/0045 with K101 as template)
K112 (pMW17)		Vector for yeast transformation in order to modifiy ARS305 locus and insert RS sites next to NS+/-2	Gibson assembly of two
			fragments (primer
			0046/0047 with K94 as template + primer
			0048/0049 with K102 as
			template)
K113 (pMW18)		Vector for yeast transformation in order to modifiy ARS305 locus and insert RS sites next to NS+/-3	Gibson assembly of two
			fragments (primer
			0050/0051 with K94 as template + primer
			0052/0053 with K103 as template)
K114 (pMW19)		Vector for yeast transformation in order to modifiy ARS316 locus and insert RS sites next to NS+/-1	Gibson assembly of two
			fragments (primer
			0066/0067 with K95 as template + primer
			0068/0069 with K104 as template)
K115 (pMW20)		Vector for yeast transformation in order to modifiy ARS316 locus and insert RS sites next to NS+/-2	Gibson assembly of two
			fragments (primer
			0070/0071 with K95 as template + primer
			0072/0073 with K105 as
			template)
K116 (pMW21)		Vector for yeast transformation in order to modifiy ARS316 locus and insert RS sites next to NS+/-3	Gibson assembly of two
			fragments (primer
			0074/0075 with K95 as template + primer
			0076/0077 with K106 as template)
K121 (pMW22)		Backbone for yeast transformation vectors with 500bp homologue region to yeast chr1 with a BbsI site in the middle; add insert with Gibson assembly	NotI cut amplicon (primer
			0182/0183) from yeast gDNA into K18
K139 (pMW23)		E. coli/yeast shuttle vector	AscI/NheI cut amplicon
		used for genomic integration of pCYC1	(primer 0270/0271 template K121) inserted with AscI/NheI cut amplicon (primer 0272/0273 template K009). Resulting plasmid was cut with NheI/PacI and inserted with NheI/PacI cut amplicon (primer 0274/0275 template K009).
		LexA-TAP GAL1-10 RecR expression cassette by recombination in 500bp homology region from K121 of yeast chromosome I, LEU2 selection marker framed with RS sites (two mutations in the lexA gene that stop binding to lexA binding site: V11A, N171D)
K155	Prof. Dr. Joachim Griesenbeck	Vector containing the sequence of Mnase fused to HA epitope together with uracil marker
K167 (pMW24)		E. coli/yeast shuttle vector	Insert from K009
		used for genomic integration of pCYC1	(NsiI/BlpI) cloned into
		LexA-TAP GAL1-10 RecR expression cassette by recombination in 500bp homology region from	K139
		K121 of yeast chromosome
		I, LEU2 selection marker framed with RS sites
K168 (pAC01)	Anna Chanou, unpublished	Vector for yeast transformation in order to modifiy ARS313 locus and insert RS sites next to NS+/-1	-
K169 (pAC02)	Anna Chanou, unpublished	Vector for yeast	-
		transformation in order to modifiy ARS313 locus and insert RS sites next to NS+/-
		2
K170 (pAC03)	Anna Chanou,	Vector for yeast	-
	unpublished	transformation in order to modifiy ARS313 locus and insert RS sites next to NS+/-
		3
K196 (pBluescript_GS14a-V5- GS14)	Henning	Plasmid used to amplify a	-
	Ummethum, unpublished	glycine-serine linker sequence
K219 (pMW25)		E. coli/yeast shuttle vector	HindIII/EcoRI cut amplicon (primer
		with homology arms for integration at the yeast Sir4 locus	0627/0628) from yeast gDNA into K18
K224 (pMW26)		E. coli/yeast shuttle vector	Gibson assembly of four
		with homology arms for integration at the yeast Sir4 locus for expressing Sir4- GlySer-V5-GlySer-lexA fusion protein	fragments (primer
			0631/0632 with K219 as template + primer
			0633/0634 with K196 as template + primer
			0635/0636 with K167 as template + primer
			0637/0638 with K001 as template)
K238 (pTS1)		E.coli/yeast shuttle vector used for genomic integration of pTEF2	NcoI/AflII cut amplicon (primer 0769/0770 template K005) into K167
		LexA-TAP GAL1-10 RecR expression cassette by recombination in 500bp homology region from
		K121 of yeast chromosome I, LEU2 selection marker framed with RS sites
K273 (pAC05)	Anna Chanou, unpublished	Vector for yeast transformation in order to modifiy ARS313 locus and insert RS sites next to	-
		NS+/-2
K278 (pMP10)	Reusswig et al.,	Plasmid containing pGPD-	-
	bioRxiv; doi:	TIR1-3myc (in pRS305 (LEU2), codon-optimized) for yeast transformation
	2021.09.06.4591
	15;
K282 (pKR586)	Reusswig et al.,	Plasmid containing 3x aid*– 9x myc (in pFA6a- hphNT1) for yeast transformation	-
	bioRxiv; doi:
	2021.09.06.459115;
K289 (pMW28)		pGPD-TIR1-3myc (in	Gibson assembly of four
		pRS305 (LEU2), codon- optimized)	fragments (primer
		Derived from K278, with	1069/1070 with gDNA as template + primer
		an added homology region to transform into yeast ChrI (NdeI RS site for trafo)	1071/1072 with K278 as template + primer
			1073/1074 with K278 as
			template + primer
			1075/1076 with K278 as template)
K293 (pAC06)	Anna Chanou, unpublished	Vector for yeast transformation in order to modifiy ARS315 locus and insert RS sites next to	-
		NS+/-2

## Sheet: oligonucleotides
Oligonucleotides used in this study
Name	Sequence 5’ - 3’	Description
16	GATAAGCTTTTTTGGGTCCTTTGTTTTCG	Cloning of K094
17	GATGAATTCATTTGGAGGGAGGAGAAGGA	Cloning of K094
20	TCAGAATTCTCCTCCAGTGGGATTGCTAC	Cloning of K095
21	TCACTGCAGGCCTAGCGGGCTATTACCTT	Cloning of K095
40	TTTTGGGTCCTTTGTTTTCGTTGTTTCAGTCTGGATAAATTTTAAGTTAC TCGATCCGATGATAAGCTGTC	Cloning of Y0010
41	ATTTGGAGGGAGGAGAAGGATAACAGCGACGAAACACCGGACAGATTCCCTGCCACCTGACGTCTAAGAA	Cloning of Y0010
42	CTTATTTTTTTCAAGCGATACAAAGTAAACAGTTAC	Cloning of K111
43	GAGACCTCATCAAAGTGC	Cloning of K111
44	GTTTACTTTGTATCGCTTGAAAAAAATAAGTCGACCCGAGATCATATC	Cloning of K111
45	TCTTAGTTGGTAGCACTTTGATGAGGTCTCCCACGATTTGATGAAAGAATAAC	Cloning of K111
46	GAAAGTAGTTATTACGGCGTCGG	Cloning of K112
47	GGCTCTAGGGTAGTTGCG	Cloning of K112
48	GCGACGCCCGACGCCGTAATAACTACTTTCTCGACCCGAGATCATATC	Cloning of K112
49	CAATGAGAGAAACGCAACTACCCTAGAGCCCCACGATTTGATGAAAGAATAAC	Cloning of K112
50	GTGTGCTAAGTGTCCTGTTTC	Cloning of K113
51	AATATTGTCTTTGGACGTTTG	Cloning of K113
52	GAACGTTCCGAAACAGGACACTTAGCACACTCGACCCGAG ATCATATC	Cloning of K113
53	TGGTTTGGGCAAACGTCCAAAGACAATATTCCACGATTTGATGAAAGAATAAC	Cloning of K113
66	GTTCCTTCTGTCTGTTGTAAATAG	Cloning of K114
67	CGGCATCAAAAGGTACCG	Cloning of K114
68	TCAAGAAAGATGCGGTACCTTTTGATGCCGTCGACCCGAG ATCATATC	Cloning of K114
69	TGCATCCTATTTACAACAGACAGAAGGAACCCACGATTTG ATGAAAGAATAAC	Cloning of K114
70	ATATTTAATGTGCTAGTGACAATC	Cloning of K115
71	GGTCAAAGAAGATTCTTTCATTCCTTTAAG	Cloning of K115
72	CTTAAAGGAATGAAAGAATCTTCTTTGACCTCGACCCGAGATCATATC	Cloning of K115
73	CACTAGGATTGTCACTAGCACATTAAATATCCACGATTTGATGAAAGAATAAC	Cloning of K115
74	GAAAAGGGCATGTAATATTG	Cloning of K116
75	CTTGGGGAAGAAGTAACAATGAC	Cloning of K116
76	GAAATCAGTCATTGTTACTTCTTCCCCAAGTCGACCCGAGATCATATC	Cloning of K116
77	CAAATTAACGCAATATTACATGCCCTTTTCCCACGATTTGATGAAAGAATAAC	Cloning of K116
80	TCCTCCAGTGGGATTGCTACTTCTTTTGTTGCTGCTGCATCCTCAACTTG TCGATCCGATGATAAGCTGTC	Cloning of Y0011
81	GCCTAGCGGGCTATTACCTTGTAAATACCACACTATCAATCCTTAAATGT TGCCACCTGACGTCTAAGAA	Cloning of Y0011
117	AAATCGTGGTCGACCGGCATGCAAGCTCCCTCGAGCATTTCAGAGCCTTC	Cloning of K101
118	AACCAGTGGTTATATGTACAGTAGTACGTTATCTAGCAAAAAGTCTACAAACAAATTC	Cloning of K101
119	AAATCGTGGTCGACCGGCATGCAAGCTCCCTCGAGGACAGACCACTTATG	Cloning of K102
120	AACCAGTGGTTATATGTACAGTAGTACGTTATCTCTCCGCCTGAATAAG	Cloning of K102
121	AAATCGTGGTCGACCGGCATGCAAGCTCCCTCGAGAAATACAGAATAGGAAAG	Cloning of K103
122	AACCAGTGGTTATATGTACAGTAGTACGTTATCGTAGCGGTGTTTATC	Cloning of K103
123	AAATCGTGGTCGACCGGCATGCAAGCTCCCTCGAGGCATAGCATATTC	Cloning of K104
124	AACCAGTGGTTATATGTACAGTAGTACGTTATCTGACGTGTTTTTCGTG	Cloning of K104
125	AAATCGTGGTCGACCGGCATGCAAGCTCCCTCGAGTTCGATAAACCATG	Cloning of K105
126	AACCAGTGGTTATATGTACAGTAGTACGTTATCATATATTTATATTGGTCCTTATTTTTATG	Cloning of K105
127	AAATCGTGGTCGACCGGCATGCAAGCTCCCTCGAGGTTGTCATCATAATC	Cloning of K106
128	AACCAGTGGTTATATGTACAGTAGTACGTTATCACCGTATCATGGTATAC	Cloning of K106
137	TTTTCGCTGCTTGTCCTTTT	qPCR detection of the K71 plasmid spike-in for the affinity purifications (Affinity purification)
138	CATTTTCGTCCTCCCAACAT	qPCR detection of the K71
		plasmid spike-in for the affinity purifications (Affinity purification)
182	TCAGCGGCCGCCCTGCAGGTGCAAGCGGATCTAAGGATG	Cloning of K121
183	TCAGCGGCCGCCCTGCAGGACTTTTACATTATCTCGAAA	Cloning of K121
223	GGCTTTTCGATCAGACTTGGCATGTGACTAATCAAGTATGGCATGCTGGT TTTTGGGTCCTTTGTTTTCG	Cloning of Y0016 - Y0018
224	TAGTAAATAACGGAGACTGGCGAACCGAATGGGCACCTGCCTCTGACTGC ATTTGGAGGGAGGAGAAGGA	Cloning of Y0016 - Y0018
251	TAACTTCAGCACCAAAGCCAACAACTACGACCTATGTCGAGCAACGACTTTCCTCCAGTGGGATTGCTAC	Cloning of Y0019 - Y0021
252	TTCTTGGCAGTCACATATATGGAAGGTGAATTTAGAGTAGTTTCCTTATAGCCTAGCGGGCTATTACCTT	Cloning of Y0019 - Y0021
270	TCAGCTAGCTTAATTAAAAGACAACAGATTTATTGTA	Cloning of K139
271	TCAGGCGCGCCCCCGAGGATTATAATTGTTC	Cloning of K139
272	TCAGGCGCGCCTTTCGTCTCGCGCGTTTCGG	Cloning of K139
273	TCAGCTAGCAGTAGTTGGAATATCATAAT	Cloning of K139
274	TCAGCTAGCGAGAATTTGTATTTTCAGGG	Cloning of K139
275	TCATTAATTAACCCCGTTCCACAACACAACA	Cloning of K139
301	CATGATCAGATGGGGCTTGA	qPCR detection of the PDC1
		locus (Affinity purification)
302	ACCGGTGGTAGCGACTCTGT	qPCR detection of the PDC1
		locus (Affinity purification)
338	AGAAAGTGCTTTTGGATCGTCCGGTGAAATTGCAGTAATACCGATAGTCC TCGATCCGATGATAAGCTGTC	Cloning of Y0042
340	GCCGAATAAACTTAAAATTGAAACAAAACGCACCATTACTCTCACTATTTTCGATCCGATGATAAGCTGTC	Cloning of Y0043
370	CATTTCAGAGCCTTCTTTGGAGCTC	Creating a probe for southern blot
		detection of ARS305
371	ACATACATATGATTTTTATCTTGTG	Creating a probe for southern blot
		detection of ARS305
437	AAATTCTGCCCTTGATTCGT	Creating a probe for southern blot
		detection of ARS316
438	TTTGTTTATCTCATCACTAAT	Creating a probe for southern blot detection of ARS316
457	ATACTAATTGAAGAGAAAGCTGGTGGCCAAAATAGGATATTGATTGTAGA TGCCACCTGACGTCTAAGAA	Cloning of Y0042
458	GAGCTTTTCTTTCCTCTCTCTTTTTTTTTTCTTGTTACATATTCCTATAT TGCCACCTGACGTCTAAGAA	Cloning of Y0043
463	TTTCATGTACTGTCCGGTGT	qPCR detection of ARS305 (Affinity purification, Replication timing, ChIP)
466	TTTTTAGCCCCCGTGTAAGTT	qPCR detection of ARS305
		(Affinity purification, Replication timing, ChIP)
493	GTGTTCGCCGCCAACTCCGCAGGTCTTTCGCAATTTATACCTTGGGTCACtcgtacgctgcaggtcgac	PCR on K155 to create the Mcm2-MNase-HA strains
494	CAGAGAATTTTTTATCTTCATATCCAGATATTCGTAGGAATAACAAAGTTatcgatgaattcgagctcg	PCR on K155 to create the Mcm2-MNase-HA strains
552	TCAAAGAAAAGGTGCTGCTGA	qPCR detection of ARS313
		(Affinity purification, Replication timing, ChIP)
553	TCTTCCGTCTTAAAAGGTAGCAC	qPCR detection of ARS313
		(Affinity purification, Replication timing, ChIP)
627	TCAAAGCTTGGCGCTGGATGAAAAGGAAA	Cloning of K219
628	TCAGAATTCTGGTATTTGATGGGTTGCTCA	Cloning of K219
631	TGTAGCTTTCGACATCTTTTTATCATTCTACAAAAGACCAG	Cloning of K224
632	GCTTCCACCTCCGCCATACGGTTTTATCTCCTTATTCAC	Cloning of K224
633	GAGATAAAACCGTATGGCGGAGGTGGAAGCGGTGGCGG	Cloning of K224
634	CGTTAACGCTTTCATGCCACCTCCGCCGCTGCCACCGC	Cloning of K224
635	AGCGGCGGAGGTGGCATGAAAGCGTTAACGGCCAGGCAAC	Cloning of K224
636	CTTATCATCGGATCGTCACAGCCAGTCGCCGTTGCGAA	Cloning of K224
637	GGCGACTGGCTGTGACGATCCGATGATAAGCTGTCAAAC	Cloning of K224
638	TAGAATGATAAAAAGACTCTTCCTTTTTCAATATTATTGAAGC	Cloning of K224
639	GGCGCTGGATGAAAAGGAAA	Cloning of Y0051
640	TGGTATTTGATGGGTTGCTC	Cloning of Y0051
769	TACGCCAACTTAAGACCATG	Cloning of K238
770	TCTCTTTTCCATGGTCATGA	Cloning of K238
834	ACGGCGTAATGGATCAGAAATA	qPCR detection of a late
		replicating region on ChrIV (Replication timing)
835	CTGGCTCACCAGAATCTTCAT	qPCR detection of a late
		replicating region on ChrIV (Replication timing)
837	CGGCATTATCGTACACAACCT	qPCR detection of ARS316
		(Affinity purification, Replication timing, ChIP)
838	GTTCTTCGTTGCCTACATTTTCT	qPCR detection of ARS316
		(Affinity purification, Replication timing, ChIP)
858	TCCATGTCCATGTCCATGTCATCATGGGCCGTGACAAGCGTCGCCGCGCAGCCGAATAAACTTAAAATTGA	Cloning of Y0088 - Y0089
859	CCTCGACGGCCTCCAGTTCTTCGACCAACTGTTCGTGATCGTCATCCATTGAGCTTTTCTTTCCTCTCTCT	Cloning of Y0088 - Y0089
906	CGAAAGAAGTACCAAAGCCTGGGACCATCATTCATTTTTCTACGAATAGAGGCGGAGGTGGAAGCGGTGG	Cloning of Y0071
907	CCTGCGTTCTGATATTCATCACTAGTAAAAATTGTATGTACTTATTTATTACTCTTCCTTTTTCAATATT	Cloning of Y0071
910	TCTTCAATAATAAAGTAAAAGAAATACCTGAATATTCTCACCTTATTGATGGCGGAGGTGGAAGCGGTGG	Cloning of Y0079
911	ATTTATTTCTTCTTCGAAAGGAATAGTAGCGGAAAAGCTTCTTCTACGCAACTCTTCCTTTTTCAATATT	Cloning of Y0079
970	CTTCGCGCGTCAACTTTCTA	qPCR detection of ARS315 (Affinity purification, Replication timing, ChIP)
971	ATCGAAGTTTTAAGCGGCAAA	qPCR detection of ARS315
		(Affinity purification, Replication timing, ChIP)
1069	CCCTTTCGTCTTTGCGAAACCTAGTTCATTG	Cloning of K289
1070	AAACGCGCGATGCAAGTTATCGACCATG	Cloning of K289
1071	ATAACTTGCATCGCGCGTTTCGGTGATG	Cloning of K289
1072	GTTCCGATTTAGTGCTTTACGGCACCTC	Cloning of K289
1073	GTAAAGCACTAAATCGGAACCCTAAAGG	Cloning of K289
1074	GTTTTCTTCCATTTCATTGGAACCATCTC	Cloning of K289
1075	CCAATGAAATGGAAGAAAACCATGGTGACTTG	Cloning of K289
1076	GTTTCGCAAAGACGAAAGGGCCTCGTGATAC	Cloning of K289
1093	CGAAAGAAGTACCAAAGCCTGGGACCATCATTCATTTTTCTACGAATAGACGTACGCTGCAGGTCGAC	Cloning of Y0123
1094	CCTGCGTTCTGATATTCATCACTAGTAAAAATTGTATGTACTTATTTATTATCGATGAATTCGAGCTCG	Cloning of Y0123
910	TCTTCAATAATAAAGTAAAAGAAATACCTGAATATTCTCAC CTTATTGATGGCGGAGGTGGAAGCGGTGG	Cloning of Y0079
911	ATTTATTTCTTCTTCGAAAGGAATAGTAGCGGAAAAGCTTC TTCTACGCAACTCTTCCTTTTTCAATATT	Cloning of Y0079
970	CTTCGCGCGTCAACTTTCTA	qPCR detection of ARS315 (Affinity purification, Replication timing, ChIP)
971	ATCGAAGTTTTAAGCGGCAAA	qPCR detection of ARS315
		(Affinity purification, Replication timing, ChIP)
1069	CCCTTTCGTCTTTGCGAAACCTAGTTCATTG	Cloning of K289
1070	AAACGCGCGATGCAAGTTATCGACCATG	Cloning of K289
1071	ATAACTTGCATCGCGCGTTTCGGTGATG	Cloning of K289
1072	GTTCCGATTTAGTGCTTTACGGCACCTC	Cloning of K289
1073	GTAAAGCACTAAATCGGAACCCTAAAGG	Cloning of K289
1074	GTTTTCTTCCATTTCATTGGAACCATCTC	Cloning of K289
1075	CCAATGAAATGGAAGAAAACCATGGTGACTTG	Cloning of K289
1076	GTTTCGCAAAGACGAAAGGGCCTCGTGATAC	Cloning of K289
1093	CGAAAGAAGTACCAAAGCCTGGGACCATCATTCATTTTTCTACGAATAGACGTACGCTGCAGGTCGAC	Cloning of Y0123
1094	CCTGCGTTCTGATATTCATCACTAGTAAAAATTGTATGTACTTATTTATTATCGATGAATTCGAGCTCG	Cloning of Y0123
